# Supplementary material for: Metabolic signatures in sciatic nerve of PMP22 transgenic rats provide insights into the pathogenesis of charcot-marie-tooth disease type 1 A
Source: Sci Rep. 2026 Jan 8;16:2036. doi: 10.1038/s41598-025-31633-7 (PMC12808651; doi:10.1038/s41598-025-31633-7)
Supplement: Supplementary file 2 — Supplementary Material 2 [file 41598_2025_31633_MOESM2_ESM.xlsx]

## Sheet: Table S1
LCMS Panel Name	Nr.	DiCA	Metabolite Name	Metabolite Class/Pathway/Indication	Notes	LC-MS/MS Method
CCM-plus panel for energy metabolites	1	Gluc	Glucose	Glycolysis	Biogenic amines	IC-negESI-MS/MS
CCM-plus panel for energy metabolites	2	G6P	Glucose-6-phosphate	Glycolysis	Neurotransmitters	IC-negESI-MS/MS
CCM-plus panel for energy metabolites	3	F6P	Fructose-6-phosphate	Glycolysis	Neurotransmitters	IC-negESI-MS/MS
CCM-plus panel for energy metabolites	4	F1,6bP	Fructose 1,6 bisphophate	Glycolysis	Neurotransmitters	IC-negESI-MS/MS
CCM-plus panel for energy metabolites	5	G3P	Glyceraldehyde 3-phosphate	Glycolysis	Neurotransmitters	IC-negESI-MS/MS
CCM-plus panel for energy metabolites	6	DHAP	Dihydroxyacetone phosphate	Glycolysis	Polyamines	IC-negESI-MS/MS
CCM-plus panel for energy metabolites	7	2PG_3PG	2-phosphoglyceric acid / 3-phosphoglyceric acid	Glycolysis	Polyamines	IC-negESI-MS/MS
CCM-plus panel for energy metabolites	8	PEP	Phosphoenolpyruvic acid	Glycolysis	Polyamines	IC-negESI-MS/MS
CCM-plus panel for energy metabolites	9	PA	Pyruvic acid	Glycolysis	Polyamines	IC-negESI-MS/MS
CCM-plus panel for energy metabolites	10	LA	Lactic acid	Glycolysis	TCA	IC-negESI-MS/MS
CCM-plus panel for energy metabolites	11	Ac-coA + succinyl-coA	Acetyl coenzyme a/succinyl coenzyme a	Co-Factor	Industrial	IC-negESI-MS/MS
CCM-plus panel for energy metabolites	12	CA	Citric acid	TCA	Industrial	IC-negESI-MS/MS
CCM-plus panel for energy metabolites	13	cis-aco	Cis-aconitic acid	TCA	Microbial metabolites	IC-negESI-MS/MS
CCM-plus panel for energy metabolites	14	isoCA	Isocitric acid	TCA	Glycolysis	IC-negESI-MS/MS
CCM-plus panel for energy metabolites	15	aKG	Alphaketoglutaric acid	TCA	TCA	IC-negESI-MS/MS
CCM-plus panel for energy metabolites	16	SA	Succinic acid	TCA	TCA	IC-negESI-MS/MS
CCM-plus panel for energy metabolites	17	FA	Fumaric acid	TCA	Microbial metabolites	IC-negESI-MS/MS
CCM-plus panel for energy metabolites	18	MA	Malic acid	TCA	Amino acid metabolism	IC-negESI-MS/MS
CCM-plus panel for energy metabolites	19	ITA	Itaconic acid	TCA	Tricarboxylic Acid Cycle	IC-negESI-MS/MS
CCM-plus panel for energy metabolites	20	6PG	6-phosphogluconic acid	PPP	Pentose-Phosphate-Pathway	IC-negESI-MS/MS
CCM-plus panel for energy metabolites	21	ribo5P + ribu5P	Ribose 5 phosphate	PPP	Pentose-Phosphate-Pathway	IC-negESI-MS/MS
CCM-plus panel for energy metabolites	22	S7P	Sedoheptulose 7 phosphate	PPP	Pentose-Phosphate-Pathway	IC-negESI-MS/MS
CCM-plus panel for energy metabolites	23	E4P	Erythrose 4 phosphate	PPP	Pentose-Phosphate-Pathway	IC-negESI-MS/MS
CCM-plus panel for energy metabolites	24	AMP	Adenosine monophosphate	Nucleotides	Nucleotides	IC-negESI-MS/MS
CCM-plus panel for energy metabolites	25	ADP	Adenosine diphosphate	Nucleotides	Nucleotides	IC-negESI-MS/MS
CCM-plus panel for energy metabolites	26	ATP	Adenosine triphosphate	Nucleotides	Nucleotides	IC-negESI-MS/MS
CCM-plus panel for energy metabolites	27	cAMP	Cyclic adenosine monophosphate	Nucleotides	Nucleotides	IC-negESI-MS/MS
CCM-plus panel for energy metabolites	28	dAMP	Deoxy adenosine monophosphate	Nucleotides	Nucleotides	IC-negESI-MS/MS
CCM-plus panel for energy metabolites	29	dADP	Deoxy adenosine diphosphate	Nucleotides	Nucleotides	IC-negESI-MS/MS
CCM-plus panel for energy metabolites	30	dATP	Deoxy adenosine triphosphate	Nucleotides	Nucleotides	IC-negESI-MS/MS
CCM-plus panel for energy metabolites	31	GMP	Guanosine monophosphate	Nucleotides	Nucleotides	IC-negESI-MS/MS
CCM-plus panel for energy metabolites	32	GDP	Guanosine diphosphate	Nucleotides	Nucleotides	IC-negESI-MS/MS
CCM-plus panel for energy metabolites	33	GTP	Guanosine triphosphate	Nucleotides	Nucleotides	IC-negESI-MS/MS
CCM-plus panel for energy metabolites	34	cGMP	Cyclic guanosine monophosphate	Nucleotides	Nucleotides	IC-negESI-MS/MS
CCM-plus panel for energy metabolites	35	dGTP	Deoxy guanosine triphosphate	Nucleotides	Nucleotides	IC-negESI-MS/MS
CCM-plus panel for energy metabolites	36	dGDP	Deoxy guanosine diphosphate	Nucleotides	Nucleotides	IC-negESI-MS/MS
CCM-plus panel for energy metabolites	37	dGMP	Deoxy guanosine monophosphate	Nucleotides	Nucleotides	IC-negESI-MS/MS
CCM-plus panel for energy metabolites	38	UMP	Uridine monophosphate	Nucleotides	Nucleotides	IC-negESI-MS/MS
CCM-plus panel for energy metabolites	39	UDP	Uridine diphosphate	Nucleotides	Nucleotides	IC-negESI-MS/MS
CCM-plus panel for energy metabolites	40	UTP	Uridine triphosphate	Nucleotides	Nucleotides	IC-negESI-MS/MS
CCM-plus panel for energy metabolites	41	dUMP	Deoxyuridine monophosphate	Nucleotides	Nucleotides	IC-negESI-MS/MS
CCM-plus panel for energy metabolites	42	CMP	Cytidine monophosphate	Nucleotides	Nucleotides	IC-negESI-MS/MS
CCM-plus panel for energy metabolites	43	CDP	Cytidine diphosphate	Nucleotides	Nucleotides	IC-negESI-MS/MS
CCM-plus panel for energy metabolites	44	CTP	Cytidine triphosphate	Nucleotides	Nucleotides	IC-negESI-MS/MS
CCM-plus panel for energy metabolites	45	dCMP	Deoxy cytidine monophosphate	Nucleotides	Nucleotides	IC-negESI-MS/MS
CCM-plus panel for energy metabolites	46	dCDP	Deoxy cytidine diphosphate	Nucleotides	Nucleotides	IC-negESI-MS/MS
CCM-plus panel for energy metabolites	47	dCTP	Deoxy cytidine triphosphate	Nucleotides	Nucleotides	IC-negESI-MS/MS
CCM-plus panel for energy metabolites	48	TMP	Thymidine monophosphate	Nucleotides	Nucleotides	IC-negESI-MS/MS
CCM-plus panel for energy metabolites	49	TDP	Thymidine diphosphate	Nucleotides	Nucleotides	IC-negESI-MS/MS
CCM-plus panel for energy metabolites	50	TTP	Thymidine triphosphate	Nucleotides	Nucleotides	IC-negESI-MS/MS
CCM-plus panel for energy metabolites	51	FAD	Flavin adenine dinucleotide	Co-Factor	Co-Factor	IC-negESI-MS/MS
CCM-plus panel for energy metabolites	52	NAD	β-Nicotinamide adenine dinucleotide	Co-Factor	Co-Factor	IC-negESI-MS/MS
CCM-plus panel for energy metabolites	53	NADP	β-Nicotinamide adenine dinucleotide phosphate	Co-Factor	Co-Factor	IC-negESI-MS/MS
CCM-plus panel for energy metabolites	54	NADPH	β-Nicotinamide adenine dinucleotide phosphate, reduced tetra	Co-Factor	Co-Factor	IC-negESI-MS/MS
CCM-plus panel for energy metabolites	55	UDP_GalNac	Uridine 5'-diphospho-N-acetylgalactosamine	Nucleotide Sugars	Nucleotide Sugars	IC-negESI-MS/MS
CCM-plus panel for energy metabolites	56	UDP_GlcNac	Uridine 5′-diphospho-N-acetylglucosamine	Nucleotide Sugars	Nucleotide Sugars	IC-negESI-MS/MS
CCM-plus panel for energy metabolites	57	UDP_Gal	Uridine 5′-diphosphogalactose	Nucleotide Sugars	Nucleotide Sugars	IC-negESI-MS/MS
CCM-plus panel for energy metabolites	58	UDP_Glc	Uridine 5′-diphosphoglucose	Nucleotide Sugars	Nucleotide Sugars	IC-negESI-MS/MS
CCM-plus panel for energy metabolites	59	UA	uric acid	Purine Metabolism	Purine Metabolism	IC-negESI-MS/MS
CCM-plus panel for energy metabolites	60	3OH-BA	3-Hydroxybutyric acid	Ketone body	Ketone body	IC-negESI-MS/MS
CCM-plus panel for energy metabolites	61	3Ph-PA	3-Phenylpropionic acid	Amino acid metabolism	Microbial metabolites	IC-negESI-MS/MS
CCM-plus panel for energy metabolites	62	3OH-OA	3-hydroxyoctanoic acid	Shortchain FFA	Microbial metabolites	IC-negESI-MS/MS
CCM-plus panel for energy metabolites	63	3(3OHPh)-PA	3-(3-hydroxyphenyl)propionic acid	Amino acid metabolism	Microbial metabolites	IC-negESI-MS/MS
CCM-plus panel for energy metabolites	64	IAA	3-Indoleacetic acid	Microbial metabolites	Microbial metabolites	IC-negESI-MS/MS
CCM-plus panel for energy metabolites	65	HA	Hippuric acid	Shortchain FFA	Microbial metabolites	IC-negESI-MS/MS
CCM-plus panel for energy metabolites	66	p-cresol	p-Cresol sulfate	Microbial metabolites	Microbial metabolites	IC-negESI-MS/MS
CCM-plus panel for energy metabolites	67	IPA	3-Indolepropionic acid	Microbial metabolites	Microbial metabolites	IC-negESI-MS/MS
CCM-plus panel for energy metabolites	68	KYNA	Kynurenic acid	Aminoacid metabolism	Trp Metabolism	IC-negESI-MS/MS
CCM-plus panel for energy metabolites	69	QA	Quinolinic acid	Aminoacid metabolism	Trp Metabolism	IC-negESI-MS/MS
CCM-plus panel for energy metabolites	70	pOH-PhLA	p-Hydroxyphenyllactic acid	Aminoacid metabolism	Microbial metabolites	IC-negESI-MS/MS
CCM-plus panel for energy metabolites	71	4OH Ph AA	4-Hydroxyphenylacetic acid	Microbial metabolites	Microbial metabolites	IC-negESI-MS/MS
CCM-plus panel for energy metabolites	72	indol-3-carb	indole-3-Carboxylic acid	Microbial metabolites	Microbial metabolites	IC-negESI-MS/MS
CCM-plus panel for energy metabolites	73	indole-3-LA	indole-3-Lactic acid	Microbial metabolites	Microbial metabolites	IC-negESI-MS/MS
CCM-plus panel for energy metabolites	74	Propionic	Propionic acid	Microbial metabolites	Microbial metabolites	IC-negESI-MS/MS
CCM-plus panel for energy metabolites	75	3,4diOH_Ph_AA	3,4-Dihydroxyphenylacetic acid	Microbial metabolites	Microbial metabolites	IC-negESI-MS/MS
CCM-plus panel for energy metabolites	76	3OH-PA	3-Hydroxypropionic acid	Microbial metabolites	Microbial metabolites	IC-negESI-MS/MS
BioCrates MxP® Quant 500 kit LCMS	77	Trigonelline	Trigonelline	Alkaloids	Alkaloids	RP-LC-posESI-MS/MS
BioCrates MxP® Quant 500 kit LCMS	78	TMAO	Trimethylamine N-oxide	Microbial metabolites	Amine oxides	RP-LC-posESI-MS/MS
BioCrates MxP® Quant 500 kit LCMS	79	Ala	Alanine	Aminoacids	Amino acid metabolism	RP-LC-posESI-MS/MS
BioCrates MxP® Quant 500 kit LCMS	80	Arg	Arginine	Aminoacids	Amino acid metabolism	RP-LC-posESI-MS/MS
BioCrates MxP® Quant 500 kit LCMS	81	Asn	Asparagine	Aminoacids	Amino acid metabolism	RP-LC-posESI-MS/MS
BioCrates MxP® Quant 500 kit LCMS	82	Asp	Aspartate	Aminoacids	Amino acid metabolism	RP-LC-posESI-MS/MS
BioCrates MxP® Quant 500 kit LCMS	83	Cys	Cysteine	Aminoacids	Amino acid metabolism	RP-LC-posESI-MS/MS
BioCrates MxP® Quant 500 kit LCMS	84	Gln	Glutamine	Aminoacids	Amino acid metabolism	RP-LC-posESI-MS/MS
BioCrates MxP® Quant 500 kit LCMS	85	Glu	Glutamate	Aminoacids	Amino acid metabolism	RP-LC-posESI-MS/MS
BioCrates MxP® Quant 500 kit LCMS	86	Gly	Glycine	Aminoacids	Amino acid metabolism	RP-LC-posESI-MS/MS
BioCrates MxP® Quant 500 kit LCMS	87	His	Histidine	Aminoacids	Amino acid metabolism	RP-LC-posESI-MS/MS
BioCrates MxP® Quant 500 kit LCMS	88	Ile	Isoleucine	Aminoacids	Amino acid metabolism	RP-LC-posESI-MS/MS
BioCrates MxP® Quant 500 kit LCMS	89	Leu	Leucine	Aminoacids	Amino acid metabolism	RP-LC-posESI-MS/MS
BioCrates MxP® Quant 500 kit LCMS	90	Lys	Lysine	Aminoacids	Amino acid metabolism	RP-LC-posESI-MS/MS
BioCrates MxP® Quant 500 kit LCMS	91	Met	Methionine	Aminoacids	Amino acid metabolism	RP-LC-posESI-MS/MS
BioCrates MxP® Quant 500 kit LCMS	92	Phe	Phenylalanine	Aminoacids	Amino acid metabolism	RP-LC-posESI-MS/MS
BioCrates MxP® Quant 500 kit LCMS	93	Pro	Proline	Aminoacids	Amino acid metabolism	RP-LC-posESI-MS/MS
BioCrates MxP® Quant 500 kit LCMS	94	Ser	Serine	Aminoacids	Amino acid metabolism	RP-LC-posESI-MS/MS
BioCrates MxP® Quant 500 kit LCMS	95	Thr	Threonine	Aminoacids	Amino acid metabolism	RP-LC-posESI-MS/MS
BioCrates MxP® Quant 500 kit LCMS	96	Trp	Tryptophan	Aminoacids	Amino acid metabolism	RP-LC-posESI-MS/MS
BioCrates MxP® Quant 500 kit LCMS	97	Tyr	Tyrosine	Aminoacids	Amino acid metabolism	RP-LC-posESI-MS/MS
BioCrates MxP® Quant 500 kit LCMS	98	Val	Valine	Aminoacids	Amino acid metabolism	RP-LC-posESI-MS/MS
BioCrates MxP® Quant 500 kit LCMS	99	1-Met-His	1-mehylhistidine	Amino acid related	Amino acid metabolism	RP-LC-posESI-MS/MS
BioCrates MxP® Quant 500 kit LCMS	100	3-Met-His	3-mehylhistidine	Amino acid related	Amino acid metabolism	RP-LC-posESI-MS/MS
BioCrates MxP® Quant 500 kit LCMS	101	5-AVA	5-Aminovaleric acid	Amino acid related	Amino acid metabolism	RP-LC-posESI-MS/MS
BioCrates MxP® Quant 500 kit LCMS	102	AABA	2-Aminobutanoic acid	Amino acid related	Amino acid metabolism	RP-LC-posESI-MS/MS
BioCrates MxP® Quant 500 kit LCMS	103	Ac-Orn	Acetylornithine	Amino acid related	Amino acid metabolism	RP-LC-posESI-MS/MS
BioCrates MxP® Quant 500 kit LCMS	104	ADMA	Asymmetric dimethylarginine	Amino acid related	Amino acid metabolism	RP-LC-posESI-MS/MS
BioCrates MxP® Quant 500 kit LCMS	105	alpha-AAA	alpha-Aminoadipic acid	Amino acid related	Amino acid metabolism	RP-LC-posESI-MS/MS
BioCrates MxP® Quant 500 kit LCMS	106	Anserine	Anserine	Amino acid related	Amino acid metabolism	RP-LC-posESI-MS/MS
BioCrates MxP® Quant 500 kit LCMS	107	BABA	3-Aminobutanoic acid	Amino acid related	Amino acid metabolism	RP-LC-posESI-MS/MS
BioCrates MxP® Quant 500 kit LCMS	108	Betaine	Betaine	Amino acid related	Amino acid metabolism	RP-LC-posESI-MS/MS
BioCrates MxP® Quant 500 kit LCMS	109	c4-OH-Pro	cis-4-Hydroxyproline	Amino acid related	Amino acid metabolism	RP-LC-posESI-MS/MS
BioCrates MxP® Quant 500 kit LCMS	110	Carnosine	Carnosine	Amino acid related	Amino acid metabolism	RP-LC-posESI-MS/MS
BioCrates MxP® Quant 500 kit LCMS	111	Cit	Citrulline	Amino acid related	Amino acid metabolism	RP-LC-posESI-MS/MS
BioCrates MxP® Quant 500 kit LCMS	112	Creatinine	Creatinine	Amino acid related	Amino acid metabolism	RP-LC-posESI-MS/MS
BioCrates MxP® Quant 500 kit LCMS	113	Cystine	Cystine	Amino acid related	Amino acid metabolism	RP-LC-posESI-MS/MS
BioCrates MxP® Quant 500 kit LCMS	114	DOPA	Dihydroxyphenylalanine	Amino acid related	Amino acid metabolism	RP-LC-posESI-MS/MS
BioCrates MxP® Quant 500 kit LCMS	115	HArg	Homoaginine	Amino acid related	Amino acid metabolism	RP-LC-posESI-MS/MS
BioCrates MxP® Quant 500 kit LCMS	116	HCys	Homocysteine	Amino acid related	Amino acid metabolism	RP-LC-posESI-MS/MS
BioCrates MxP® Quant 500 kit LCMS	117	Kynurenine	Kynurenine	Amino acid related	Amino acid metabolism	RP-LC-posESI-MS/MS
BioCrates MxP® Quant 500 kit LCMS	118	Met-SO	Methioninesulfoxide	Amino acid related	Amino acid metabolism	RP-LC-posESI-MS/MS
BioCrates MxP® Quant 500 kit LCMS	119	Nitro-Tyr	Nitrotyrosine	Amino acid related	Amino acid metabolism	RP-LC-posESI-MS/MS
BioCrates MxP® Quant 500 kit LCMS	120	Orn	Ornithine	Amino acid related	Amino acid metabolism	RP-LC-posESI-MS/MS
BioCrates MxP® Quant 500 kit LCMS	121	PAG	Phenylacetylglycine	Amino acid related	Amino acid metabolism	RP-LC-posESI-MS/MS
BioCrates MxP® Quant 500 kit LCMS	122	PheAlaBetaine	PheAlaBetaine	Amino acid related	Amino acid metabolism	RP-LC-posESI-MS/MS
BioCrates MxP® Quant 500 kit LCMS	123	ProBetaine	ProBetaine	Amino acid related	Amino acid metabolism	RP-LC-posESI-MS/MS
BioCrates MxP® Quant 500 kit LCMS	124	Sarcosine	Sarcosine	Amino acid related	Amino acid metabolism	RP-LC-posESI-MS/MS
BioCrates MxP® Quant 500 kit LCMS	125	SDMA	Symmetric dimethylarginine	Amino acid related	Amino acid metabolism	RP-LC-posESI-MS/MS
BioCrates MxP® Quant 500 kit LCMS	126	t4-OH-Pro	trans-4-Hydroxyproline	Amino acid related	Amino acid metabolism	RP-LC-posESI-MS/MS
BioCrates MxP® Quant 500 kit LCMS	127	Taurine	Taurine	Amino acid related	Amino acid metabolism	RP-LC-posESI-MS/MS
BioCrates MxP® Quant 500 kit LCMS	128	TrpBetaine	Tryptophan-betaine	Amino acid related	Amino acid metabolism	RP-LC-posESI-MS/MS
BioCrates MxP® Quant 500 kit LCMS	129	CA	Cholic acid	Bile acids	Bile acid metabolism	RP-LC-posESI-MS/MS
BioCrates MxP® Quant 500 kit LCMS	130	CDCA	Chenodeoxycholic acid	Bile acids	Bile acid metabolism	RP-LC-posESI-MS/MS
BioCrates MxP® Quant 500 kit LCMS	131	DCA	Deoxycholic acid	Bile acids	Bile acid metabolism	RP-LC-posESI-MS/MS
BioCrates MxP® Quant 500 kit LCMS	132	GCA	Glycocholic acid	Bile acids	Bile acid metabolism	RP-LC-posESI-MS/MS
BioCrates MxP® Quant 500 kit LCMS	133	GCDCA	Glycochenodeoxycholic acid	Bile acids	Bile acid metabolism	RP-LC-posESI-MS/MS
BioCrates MxP® Quant 500 kit LCMS	134	GDCA	Glycodeoxycholic acid	Bile acids	Bile acid metabolism	RP-LC-posESI-MS/MS
BioCrates MxP® Quant 500 kit LCMS	135	GLCA	Glycolithocholic acid	Bile acids	Bile acid metabolism	RP-LC-posESI-MS/MS
BioCrates MxP® Quant 500 kit LCMS	136	GLCAS	Glycolithocholic acid sulfate	Bile acids	Bile acid metabolism	RP-LC-posESI-MS/MS
BioCrates MxP® Quant 500 kit LCMS	137	GUDCA	Glycylursodeoxycholic acid	Bile acids	Bile acid metabolism	RP-LC-posESI-MS/MS
BioCrates MxP® Quant 500 kit LCMS	138	TCA	Taurocholic acid	Bile acids	Bile acid metabolism	RP-LC-posESI-MS/MS
BioCrates MxP® Quant 500 kit LCMS	139	TCDCA	Taurochenodeoxycholic acid	Bile acids	Bile acid metabolism	RP-LC-posESI-MS/MS
BioCrates MxP® Quant 500 kit LCMS	140	TDCA	Taurodeoxycholic acid	Bile acids	Bile acid metabolism	RP-LC-posESI-MS/MS
BioCrates MxP® Quant 500 kit LCMS	141	TLCA	Taurolithocholic acid	Bile acids	Bile acid metabolism	RP-LC-posESI-MS/MS
BioCrates MxP® Quant 500 kit LCMS	142	TMCA	Tauromuricholic acid	Bile acids	Bile acid metabolism	RP-LC-posESI-MS/MS
BioCrates MxP® Quant 500 kit LCMS	143	beta-Ala	β-Alanine	Biogenic amines	Biogenic amines	RP-LC-posESI-MS/MS
BioCrates MxP® Quant 500 kit LCMS	144	Dopamine	Dopamine	Biogenic amines	Neurotransmitters	RP-LC-posESI-MS/MS
BioCrates MxP® Quant 500 kit LCMS	145	GABA	γ-Aminobutyric acid	Biogenic amines	Neurotransmitters	RP-LC-posESI-MS/MS
BioCrates MxP® Quant 500 kit LCMS	146	Histamine	Histamine	Biogenic amines	Neurotransmitters	RP-LC-posESI-MS/MS
BioCrates MxP® Quant 500 kit LCMS	147	PEA	Phenylethylamine	Biogenic amines	Neurotransmitters	RP-LC-posESI-MS/MS
BioCrates MxP® Quant 500 kit LCMS	148	Putrescine	Putrescine	Biogenic amines	Polyamines	RP-LC-posESI-MS/MS
BioCrates MxP® Quant 500 kit LCMS	149	Serotonin	Serotonin	Biogenic amines	Polyamines	RP-LC-posESI-MS/MS
BioCrates MxP® Quant 500 kit LCMS	150	Spermidine	Spermidine	Biogenic amines	Polyamines	RP-LC-posESI-MS/MS
BioCrates MxP® Quant 500 kit LCMS	151	Spermine	Spermine	Biogenic amines	Polyamines	RP-LC-posESI-MS/MS
BioCrates MxP® Quant 500 kit LCMS	152	AconAcid	Aconitic acid	TCA	TCA	RP-LC-posESI-MS/MS
BioCrates MxP® Quant 500 kit LCMS	153	DiCA(12:0)	Dodecanedioic acid	FAO	Dicarboxylic acid	RP-LC-posESI-MS/MS
BioCrates MxP® Quant 500 kit LCMS	154	DiCA(14:0)	Tetradecanedioic acid	FAO	Dicarboxylic acid	RP-LC-posESI-MS/MS
BioCrates MxP® Quant 500 kit LCMS	155	HipAcid	Hippuric acid	FFA	Microbial metabolites	RP-LC-posESI-MS/MS
BioCrates MxP® Quant 500 kit LCMS	156	Lac	Lactic acid	Glycolysis	Glycolysis	RP-LC-posESI-MS/MS
BioCrates MxP® Quant 500 kit LCMS	157	OH-GlutAcid	Hydroxyglutaric acid	TCA	TCA	RP-LC-posESI-MS/MS
BioCrates MxP® Quant 500 kit LCMS	158	Suc	Succinic acid	TCA	TCA	RP-LC-posESI-MS/MS
BioCrates MxP® Quant 500 kit LCMS	159	p-Cresol-SO4	para-Cresol sulfate	Microbial metabolites	Microbial metabolites	RP-LC-posESI-MS/MS
BioCrates MxP® Quant 500 kit LCMS	160	AA	Anthranilic acid	Aminoacid metabolism	Amino acid metabolism	RP-LC-posESI-MS/MS
BioCrates MxP® Quant 500 kit LCMS	161	DHA	Docosahexaenoic acid	FFA	FFA	RP-LC-posESI-MS/MS
BioCrates MxP® Quant 500 kit LCMS	162	EPA	Eisosapentaenoic acid	FFA	FFA	RP-LC-posESI-MS/MS
BioCrates MxP® Quant 500 kit LCMS	163	FA(12:0)	Dodecanoic acid	FFA	FFA	RP-LC-posESI-MS/MS
BioCrates MxP® Quant 500 kit LCMS	164	FA(14:0)	Tetradecanoic acid	FFA	FFA	RP-LC-posESI-MS/MS
BioCrates MxP® Quant 500 kit LCMS	165	FA(16:0)	Hexadecanoic acid	FFA	FFA	RP-LC-posESI-MS/MS
BioCrates MxP® Quant 500 kit LCMS	166	FA(18:0)	Octadecanoic acid	FFA	FFA	RP-LC-posESI-MS/MS
BioCrates MxP® Quant 500 kit LCMS	167	FA(18:1)	Octadecenoic acid	FFA	FFA	RP-LC-posESI-MS/MS
BioCrates MxP® Quant 500 kit LCMS	168	FA(18:2)	Octadecadienoic acid	FFA	FFA	RP-LC-posESI-MS/MS
BioCrates MxP® Quant 500 kit LCMS	169	FA(20:1)	Icosenoic acid	FFA	FFA	RP-LC-posESI-MS/MS
BioCrates MxP® Quant 500 kit LCMS	170	FA(20:2)	Icosadienoic acid	FFA	FFA	RP-LC-posESI-MS/MS
BioCrates MxP® Quant 500 kit LCMS	171	FA(20:3)	Icosatrienid acid	FFA	FFA	RP-LC-posESI-MS/MS
BioCrates MxP® Quant 500 kit LCMS	172	AbsAcid	Abscisic acid	Steroids hormones	Steroids hormones	RP-LC-posESI-MS/MS
BioCrates MxP® Quant 500 kit LCMS	173	Cortisol	Cortisol	Steroids hormones	Steroids hormones	RP-LC-posESI-MS/MS
BioCrates MxP® Quant 500 kit LCMS	174	Cortisone	Cortisone	Steroids hormones	Steroids hormones	RP-LC-posESI-MS/MS
BioCrates MxP® Quant 500 kit LCMS	175	DHEAS	Dehydroepiandrosterone sulfate	Steroids hormones	Steroids hormones	RP-LC-posESI-MS/MS
BioCrates MxP® Quant 500 kit LCMS	176	3-IAA	3-Indoleacetic acid	Microbial metabolites	Microbial metabolites	RP-LC-posESI-MS/MS
BioCrates MxP® Quant 500 kit LCMS	177	3-IPA	3-Indolepropionic acid	Microbial metabolites	Microbial metabolites	RP-LC-posESI-MS/MS
BioCrates MxP® Quant 500 kit LCMS	178	Indole	Indole	Microbial metabolites	Microbial metabolites	RP-LC-posESI-MS/MS
BioCrates MxP® Quant 500 kit LCMS	179	Ind-SO4	Indole sulfate	Microbial metabolites	Microbial metabolites	RP-LC-posESI-MS/MS
BioCrates MxP® Quant 500 kit LCMS	180	Hypoxanthine	Hypoxanthine	Purine Metabolism	Purine Metabolism	RP-LC-posESI-MS/MS
BioCrates MxP® Quant 500 kit LCMS	181	Xanthine	Xanthine	Purine Metabolism	Purine Metabolism	RP-LC-posESI-MS/MS
BioCrates MxP® Quant 500 kit LCMS	182	Choline	Choline	Co-Factor	Co-Factor	RP-LC-posESI-MS/MS
BioCrates MxP® Quant 500 kit LCMS	183	C0	Carnitine	Acylcarnitines	FAO	FIA-MS/MS
BioCrates MxP® Quant 500 kit FIA MS	184	C2	Acetylcarnitine	Acylcarnitines	FAO	FIA-MS/MS
BioCrates MxP® Quant 500 kit FIA MS	185	C3	Propionylcarnitine*	Acylcarnitines	FAO	FIA-MS/MS
BioCrates MxP® Quant 500 kit FIA MS	186	C3:1	Propenoylcarnitine	Acylcarnitines	FAO	FIA-MS/MS
BioCrates MxP® Quant 500 kit FIA MS	187	C3-OH	Hydroxypropionylcarnitine*	Acylcarnitines	FAO	FIA-MS/MS
BioCrates MxP® Quant 500 kit FIA MS	188	C4	Butyrylcarnitine*	Acylcarnitines	FAO	FIA-MS/MS
BioCrates MxP® Quant 500 kit FIA MS	189	C4:1	Butenylcarnitine	Acylcarnitines	FAO	FIA-MS/MS
BioCrates MxP® Quant 500 kit FIA MS	190	C3-DC (C4-OH)	Hydroxybutyrylcarnitine*	Acylcarnitines	FAO	FIA-MS/MS
BioCrates MxP® Quant 500 kit FIA MS	191	C5	Valerylcarnitine*	Acylcarnitines	FAO	FIA-MS/MS
BioCrates MxP® Quant 500 kit FIA MS	192	C5:1	Tiglylcarnitine	Acylcarnitines	FAO	FIA-MS/MS
BioCrates MxP® Quant 500 kit FIA MS	193	C5-DC (C6-OH)	Glutarylcarnitine* (Hydroxyhexanoylcarnitine)	Acylcarnitines	FAO	FIA-MS/MS
BioCrates MxP® Quant 500 kit FIA MS	194	C5:1-DC	Glutaconylcarnitine	Acylcarnitines	FAO	FIA-MS/MS
BioCrates MxP® Quant 500 kit FIA MS	195	C5-M-DC	Methylglutarylcarnitine	Acylcarnitines	FAO	FIA-MS/MS
BioCrates MxP® Quant 500 kit FIA MS	196	C5-OH (C3-DC-M)	Hydroxyvalerylcarnitine* (Methylmalonylcarnitine)	Acylcarnitines	FAO	FIA-MS/MS
BioCrates MxP® Quant 500 kit FIA MS	197	C6 (C4:1-DC)	Hexanoylcarnitine* (Fumarylcarnitine)	Acylcarnitines	FAO	FIA-MS/MS
BioCrates MxP® Quant 500 kit FIA MS	198	C6:1	Hexenoylcarnitine	Acylcarnitines	FAO	FIA-MS/MS
BioCrates MxP® Quant 500 kit FIA MS	199	C7-DC	Pimelylcarnitine*	Acylcarnitines	FAO	FIA-MS/MS
BioCrates MxP® Quant 500 kit FIA MS	200	C8	Octanoylcarnitine*	Acylcarnitines	FAO	FIA-MS/MS
BioCrates MxP® Quant 500 kit FIA MS	201	C9	Nonaylcarnitine*	Acylcarnitines	FAO	FIA-MS/MS
BioCrates MxP® Quant 500 kit FIA MS	202	C10	Decanoylcarnitine*	Acylcarnitines	FAO	FIA-MS/MS
BioCrates MxP® Quant 500 kit FIA MS	203	C10:1	Decenoylcarnitine*	Acylcarnitines	FAO	FIA-MS/MS
BioCrates MxP® Quant 500 kit FIA MS	204	C10:2	Decadienylcarnitine	Acylcarnitines	FAO	FIA-MS/MS
BioCrates MxP® Quant 500 kit FIA MS	205	C12	Dodecanoylcarnitine*	Acylcarnitines	FAO	FIA-MS/MS
BioCrates MxP® Quant 500 kit FIA MS	206	C12:1	Dodecenoylcarnitine*	Acylcarnitines	FAO	FIA-MS/MS
BioCrates MxP® Quant 500 kit FIA MS	207	C12-DC	Dodecanedioylcarnitine*	Acylcarnitines	FAO	FIA-MS/MS
BioCrates MxP® Quant 500 kit FIA MS	208	C14	Tetradecanoylcarnitine*	Acylcarnitines	FAO	FIA-MS/MS
BioCrates MxP® Quant 500 kit FIA MS	209	C14:1	Tetradecenoylcarnitine*	Acylcarnitines	FAO	FIA-MS/MS
BioCrates MxP® Quant 500 kit FIA MS	210	C14:1-OH	Hydroxytetradecenoylcarnitine*	Acylcarnitines	FAO	FIA-MS/MS
BioCrates MxP® Quant 500 kit FIA MS	211	C14:2	Tetradecadienylcarnitine	Acylcarnitines	FAO	FIA-MS/MS
BioCrates MxP® Quant 500 kit FIA MS	212	C14:2-OH	Hydroxytetradecadienylcarnitine	Acylcarnitines	FAO	FIA-MS/MS
BioCrates MxP® Quant 500 kit FIA MS	213	C16	Hexadecanoylcarnitine*	Acylcarnitines	FAO	FIA-MS/MS
BioCrates MxP® Quant 500 kit FIA MS	214	C16:1	Hexadecenoylcarnitine*	Acylcarnitines	FAO	FIA-MS/MS
BioCrates MxP® Quant 500 kit FIA MS	215	C16:2	Hexadecadienylcarnitine	Acylcarnitines	FAO	FIA-MS/MS
BioCrates MxP® Quant 500 kit FIA MS	216	C16-OH	Hydroxyhexadecanoylcarnitine*	Acylcarnitines	FAO	FIA-MS/MS
BioCrates MxP® Quant 500 kit FIA MS	217	C16:1-OH	Hydroxyhexadecenoylcarnitine*	Acylcarnitines	FAO	FIA-MS/MS
BioCrates MxP® Quant 500 kit FIA MS	218	C16:2-OH	Hydroxyhexadecadienylcarnitine	Acylcarnitines	FAO	FIA-MS/MS
BioCrates MxP® Quant 500 kit FIA MS	219	C18	Octadecanoylcarnitine*	Acylcarnitines	FAO	FIA-MS/MS
BioCrates MxP® Quant 500 kit FIA MS	220	C18:1	Octadecenoylcarnitine*	Acylcarnitines	FAO	FIA-MS/MS
BioCrates MxP® Quant 500 kit FIA MS	221	C18:1-OH	Hydroxyoctadecenoylcarnitine	Acylcarnitines	FAO	FIA-MS/MS
BioCrates MxP® Quant 500 kit FIA MS	222	C18:2	Octadecadienylcarnitine	Acylcarnitines	FAO	FIA-MS/MS
BioCrates MxP® Quant 500 kit FIA MS	223	lysoPC a C14:0	lysoPhosphatidylcholine acyl C14:0	Phosphatidylcholine	Glycerophospholipids	FIA-MS/MS
BioCrates MxP® Quant 500 kit FIA MS	224	lysoPC a C16:0	lysoPhosphatidylcholine acyl C16:0*	Phosphatidylcholine	Glycerophospholipids	FIA-MS/MS
BioCrates MxP® Quant 500 kit FIA MS	225	lysoPC a C16:1	lysoPhosphatidylcholine acyl C16:1	Phosphatidylcholine	Glycerophospholipids	FIA-MS/MS
BioCrates MxP® Quant 500 kit FIA MS	226	lysoPC a C17:0	lysoPhosphatidylcholine acyl C17:0	Phosphatidylcholine	Glycerophospholipids	FIA-MS/MS
BioCrates MxP® Quant 500 kit FIA MS	227	lysoPC a C18:0	lysoPhosphatidylcholine acyl C18:0*	Phosphatidylcholine	Glycerophospholipids	FIA-MS/MS
BioCrates MxP® Quant 500 kit FIA MS	228	lysoPC a C18:1	lysoPhosphatidylcholine acyl C18:1*	Phosphatidylcholine	Glycerophospholipids	FIA-MS/MS
BioCrates MxP® Quant 500 kit FIA MS	229	lysoPC a C18:2	lysoPhosphatidylcholine acyl C18:2	Phosphatidylcholine	Glycerophospholipids	FIA-MS/MS
BioCrates MxP® Quant 500 kit FIA MS	230	lysoPC a C20:3	lysoPhosphatidylcholine acyl C20:3*	Phosphatidylcholine	Glycerophospholipids	FIA-MS/MS
BioCrates MxP® Quant 500 kit FIA MS	231	lysoPC a C20:4	lysoPhosphatidylcholine acyl C20:4	Phosphatidylcholine	Glycerophospholipids	FIA-MS/MS
BioCrates MxP® Quant 500 kit FIA MS	232	lysoPC a C24:0	lysoPhosphatidylcholine acyl C24:0	Phosphatidylcholine	Glycerophospholipids	FIA-MS/MS
BioCrates MxP® Quant 500 kit FIA MS	233	lysoPC a C26:0	lysoPhosphatidylcholine acyl C26:0*	Phosphatidylcholine	Glycerophospholipids	FIA-MS/MS
BioCrates MxP® Quant 500 kit FIA MS	234	lysoPC a C26:1	lysoPhosphatidylcholine acyl C26:1	Phosphatidylcholine	Glycerophospholipids	FIA-MS/MS
BioCrates MxP® Quant 500 kit FIA MS	235	lysoPC a C28:0	lysoPhosphatidylcholine acyl C28:0*	Phosphatidylcholine	Glycerophospholipids	FIA-MS/MS
BioCrates MxP® Quant 500 kit FIA MS	236	lysoPC a C28:1	lysoPhosphatidylcholine acyl C28:1	Phosphatidylcholine	Glycerophospholipids	FIA-MS/MS
BioCrates MxP® Quant 500 kit FIA MS	237	PC aa C24:0	Phosphatidylcholine diacyl C24:0	Phosphatidylcholine	Glycerophospholipids	FIA-MS/MS
BioCrates MxP® Quant 500 kit FIA MS	238	PC aa C26:0	Phosphatidylcholine diacyl C26:0	Phosphatidylcholine	Glycerophospholipids	FIA-MS/MS
BioCrates MxP® Quant 500 kit FIA MS	239	PC aa C28:1	Phosphatidylcholine diacyl C28:1	Phosphatidylcholine	Glycerophospholipids	FIA-MS/MS
BioCrates MxP® Quant 500 kit FIA MS	240	PC aa C30:0	Phosphatidylcholine diacyl C30:0*	Phosphatidylcholine	Glycerophospholipids	FIA-MS/MS
BioCrates MxP® Quant 500 kit FIA MS	241	PC aa C30:2	Phosphatidylcholine diacyl C30:2*	Phosphatidylcholine	Glycerophospholipids	FIA-MS/MS
BioCrates MxP® Quant 500 kit FIA MS	242	PC aa C32:0	Phosphatidylcholine diacyl C32:0*	Phosphatidylcholine	Glycerophospholipids	FIA-MS/MS
BioCrates MxP® Quant 500 kit FIA MS	243	PC aa C32:1	Phosphatidylcholine diacyl C32:1*	Phosphatidylcholine	Glycerophospholipids	FIA-MS/MS
BioCrates MxP® Quant 500 kit FIA MS	244	PC aa C32:2	Phosphatidylcholine diacyl C32:2*	Phosphatidylcholine	Glycerophospholipids	FIA-MS/MS
BioCrates MxP® Quant 500 kit FIA MS	245	PC aa C32:3	Phosphatidylcholine diacyl C32:3	Phosphatidylcholine	Glycerophospholipids	FIA-MS/MS
BioCrates MxP® Quant 500 kit FIA MS	246	PC aa C34:1	Phosphatidylcholine diacyl C34:1*	Phosphatidylcholine	Glycerophospholipids	FIA-MS/MS
BioCrates MxP® Quant 500 kit FIA MS	247	PC aa C34:2	Phosphatidylcholine diacyl C34:2*	Phosphatidylcholine	Glycerophospholipids	FIA-MS/MS
BioCrates MxP® Quant 500 kit FIA MS	248	PC aa C34:3	Phosphatidylcholine diacyl C34:3*	Phosphatidylcholine	Glycerophospholipids	FIA-MS/MS
BioCrates MxP® Quant 500 kit FIA MS	249	PC aa C34:4	Phosphatidylcholine diacyl C34:4	Phosphatidylcholine	Glycerophospholipids	FIA-MS/MS
BioCrates MxP® Quant 500 kit FIA MS	250	PC aa C36:0	Phosphatidylcholine diacyl C36:0*	Phosphatidylcholine	Glycerophospholipids	FIA-MS/MS
BioCrates MxP® Quant 500 kit FIA MS	251	PC aa C36:1	Phosphatidylcholine diacyl C36:1*	Phosphatidylcholine	Glycerophospholipids	FIA-MS/MS
BioCrates MxP® Quant 500 kit FIA MS	252	PC aa C36:2	Phosphatidylcholine diacyl C36:2*	Phosphatidylcholine	Glycerophospholipids	FIA-MS/MS
BioCrates MxP® Quant 500 kit FIA MS	253	PC aa C36:3	Phosphatidylcholine diacyl C36:3*	Phosphatidylcholine	Glycerophospholipids	FIA-MS/MS
BioCrates MxP® Quant 500 kit FIA MS	254	PC aa C36:4	Phosphatidylcholine diacyl C36:4*	Phosphatidylcholine	Glycerophospholipids	FIA-MS/MS
BioCrates MxP® Quant 500 kit FIA MS	255	PC aa C36:5	Phosphatidylcholine diacyl C36:5*	Phosphatidylcholine	Glycerophospholipids	FIA-MS/MS
BioCrates MxP® Quant 500 kit FIA MS	256	PC aa C36:6	Phosphatidylcholine diacyl C36:6*	Phosphatidylcholine	Glycerophospholipids	FIA-MS/MS
BioCrates MxP® Quant 500 kit FIA MS	257	PC aa C38:0	Phosphatidylcholine diacyl C38:0*	Phosphatidylcholine	Glycerophospholipids	FIA-MS/MS
BioCrates MxP® Quant 500 kit FIA MS	258	PC aa C38:1	Phosphatidylcholine diacyl C38:1*	Phosphatidylcholine	Glycerophospholipids	FIA-MS/MS
BioCrates MxP® Quant 500 kit FIA MS	259	PC aa C38:3	Phosphatidylcholine diacyl C38:3*	Phosphatidylcholine	Glycerophospholipids	FIA-MS/MS
BioCrates MxP® Quant 500 kit FIA MS	260	PC aa C38:4	Phosphatidylcholine diacyl C38:4*	Phosphatidylcholine	Glycerophospholipids	FIA-MS/MS
BioCrates MxP® Quant 500 kit FIA MS	261	PC aa C38:5	Phosphatidylcholine diacyl C38:5*	Phosphatidylcholine	Glycerophospholipids	FIA-MS/MS
BioCrates MxP® Quant 500 kit FIA MS	262	PC aa C38:6	Phosphatidylcholine diacyl C38:6*	Phosphatidylcholine	Glycerophospholipids	FIA-MS/MS
BioCrates MxP® Quant 500 kit FIA MS	263	PC aa C40:1	Phosphatidylcholine diacyl C40:1*	Phosphatidylcholine	Glycerophospholipids	FIA-MS/MS
BioCrates MxP® Quant 500 kit FIA MS	264	PC aa C40:2	Phosphatidylcholine diacyl C40:2*	Phosphatidylcholine	Glycerophospholipids	FIA-MS/MS
BioCrates MxP® Quant 500 kit FIA MS	265	PC aa C40:3	Phosphatidylcholine diacyl C40:3*	Phosphatidylcholine	Glycerophospholipids	FIA-MS/MS
BioCrates MxP® Quant 500 kit FIA MS	266	PC aa C40:4	Phosphatidylcholine diacyl C40:4*	Phosphatidylcholine	Glycerophospholipids	FIA-MS/MS
BioCrates MxP® Quant 500 kit FIA MS	267	PC aa C40:5	Phosphatidylcholine diacyl C40:5*	Phosphatidylcholine	Glycerophospholipids	FIA-MS/MS
BioCrates MxP® Quant 500 kit FIA MS	268	PC aa C40:6	Phosphatidylcholine diacyl C40:6*	Phosphatidylcholine	Glycerophospholipids	FIA-MS/MS
BioCrates MxP® Quant 500 kit FIA MS	269	PC aa C42:0	Phosphatidylcholine diacyl C42:0*	Phosphatidylcholine	Glycerophospholipids	FIA-MS/MS
BioCrates MxP® Quant 500 kit FIA MS	270	PC aa C42:1	Phosphatidylcholine diacyl C42:1*	Phosphatidylcholine	Glycerophospholipids	FIA-MS/MS
BioCrates MxP® Quant 500 kit FIA MS	271	PC aa C42:2	Phosphatidylcholine diacyl C42:2*	Phosphatidylcholine	Glycerophospholipids	FIA-MS/MS
BioCrates MxP® Quant 500 kit FIA MS	272	PC aa C42:4	Phosphatidylcholine diacyl C42:4*	Phosphatidylcholine	Glycerophospholipids	FIA-MS/MS
BioCrates MxP® Quant 500 kit FIA MS	273	PC aa C42:5	Phosphatidylcholine diacyl C42:5*	Phosphatidylcholine	Glycerophospholipids	FIA-MS/MS
BioCrates MxP® Quant 500 kit FIA MS	274	PC aa C42:6	Phosphatidylcholine diacyl C42:6*	Phosphatidylcholine	Glycerophospholipids	FIA-MS/MS
BioCrates MxP® Quant 500 kit FIA MS	275	PC ae C30:0	Phosphatidylcholine acyl-alkyl C30:0*	Plasmalogen/Phosphatidylcholine	Glycerophospholipids	FIA-MS/MS
BioCrates MxP® Quant 500 kit FIA MS	276	PC ae C30:1	Phosphatidylcholine acyl-alkyl C30:1*	Plasmalogen/Phosphatidylcholine	Glycerophospholipids	FIA-MS/MS
BioCrates MxP® Quant 500 kit FIA MS	277	PC ae C30:2	Phosphatidylcholine acyl-alkyl C30:2	Plasmalogen/Phosphatidylcholine	Glycerophospholipids	FIA-MS/MS
BioCrates MxP® Quant 500 kit FIA MS	278	PC ae C32:1	Phosphatidylcholine acyl-alkyl C32:1*	Plasmalogen/Phosphatidylcholine	Glycerophospholipids	FIA-MS/MS
BioCrates MxP® Quant 500 kit FIA MS	279	PC ae C32:2	Phosphatidylcholine acyl-alkyl C32:2	Plasmalogen/Phosphatidylcholine	Glycerophospholipids	FIA-MS/MS
BioCrates MxP® Quant 500 kit FIA MS	280	PC ae C34:0	Phosphatidylcholine acyl-alkyl C34:0*	Plasmalogen/Phosphatidylcholine	Glycerophospholipids	FIA-MS/MS
BioCrates MxP® Quant 500 kit FIA MS	281	PC ae C34:1	Phosphatidylcholine acyl-alkyl C34:1*	Plasmalogen/Phosphatidylcholine	Glycerophospholipids	FIA-MS/MS
BioCrates MxP® Quant 500 kit FIA MS	282	PC ae C34:2	Phosphatidylcholine acyl-alkyl C34:2*	Plasmalogen/Phosphatidylcholine	Glycerophospholipids	FIA-MS/MS
BioCrates MxP® Quant 500 kit FIA MS	283	PC ae C34:3	Phosphatidylcholine acyl-alkyl C34:3	Plasmalogen/Phosphatidylcholine	Glycerophospholipids	FIA-MS/MS
BioCrates MxP® Quant 500 kit FIA MS	284	PC ae C36:0	Phosphatidylcholine acyl-alkyl C36:0*	Plasmalogen/Phosphatidylcholine	Glycerophospholipids	FIA-MS/MS
BioCrates MxP® Quant 500 kit FIA MS	285	PC ae C36:1	Phosphatidylcholine acyl-alkyl C36:1*	Plasmalogen/Phosphatidylcholine	Glycerophospholipids	FIA-MS/MS
BioCrates MxP® Quant 500 kit FIA MS	286	PC ae C36:2	Phosphatidylcholine acyl-alkyl C36:2*	Plasmalogen/Phosphatidylcholine	Glycerophospholipids	FIA-MS/MS
BioCrates MxP® Quant 500 kit FIA MS	287	PC ae C36:3	Phosphatidylcholine acyl-alkyl C36:3*	Plasmalogen/Phosphatidylcholine	Glycerophospholipids	FIA-MS/MS
BioCrates MxP® Quant 500 kit FIA MS	288	PC ae C36:4	Phosphatidylcholine acyl-alkyl C36:4*	Plasmalogen/Phosphatidylcholine	Glycerophospholipids	FIA-MS/MS
BioCrates MxP® Quant 500 kit FIA MS	289	PC ae C36:5	Phosphatidylcholine acyl-alkyl C36:5	Plasmalogen/Phosphatidylcholine	Glycerophospholipids	FIA-MS/MS
BioCrates MxP® Quant 500 kit FIA MS	290	PC ae C38:0	Phosphatidylcholine acyl-alkyl C38:0*	Plasmalogen/Phosphatidylcholine	Glycerophospholipids	FIA-MS/MS
BioCrates MxP® Quant 500 kit FIA MS	291	PC ae C38:1	Phosphatidylcholine acyl-alkyl C38:1*	Plasmalogen/Phosphatidylcholine	Glycerophospholipids	FIA-MS/MS
BioCrates MxP® Quant 500 kit FIA MS	292	PC ae C38:2	Phosphatidylcholine acyl-alkyl C38:2*	Plasmalogen/Phosphatidylcholine	Glycerophospholipids	FIA-MS/MS
BioCrates MxP® Quant 500 kit FIA MS	293	PC ae C38:3	Phosphatidylcholine acyl-alkyl C38:3*	Plasmalogen/Phosphatidylcholine	Glycerophospholipids	FIA-MS/MS
BioCrates MxP® Quant 500 kit FIA MS	294	PC ae C38:4	Phosphatidylcholine acyl-alkyl C38:4*	Plasmalogen/Phosphatidylcholine	Glycerophospholipids	FIA-MS/MS
BioCrates MxP® Quant 500 kit FIA MS	295	PC ae C38:5	Phosphatidylcholine acyl-alkyl C38:5*	Plasmalogen/Phosphatidylcholine	Glycerophospholipids	FIA-MS/MS
BioCrates MxP® Quant 500 kit FIA MS	296	PC ae C38:6	Phosphatidylcholine acyl-alkyl C38:6*	Plasmalogen/Phosphatidylcholine	Glycerophospholipids	FIA-MS/MS
BioCrates MxP® Quant 500 kit FIA MS	297	PC ae C40:1	Phosphatidylcholine acyl-alkyl C40:1*	Plasmalogen/Phosphatidylcholine	Glycerophospholipids	FIA-MS/MS
BioCrates MxP® Quant 500 kit FIA MS	298	PC ae C40:2	Phosphatidylcholine acyl-alkyl C40:2*	Plasmalogen/Phosphatidylcholine	Glycerophospholipids	FIA-MS/MS
BioCrates MxP® Quant 500 kit FIA MS	299	PC ae C40:3	Phosphatidylcholine acyl-alkyl C40:3*	Plasmalogen/Phosphatidylcholine	Glycerophospholipids	FIA-MS/MS
BioCrates MxP® Quant 500 kit FIA MS	300	PC ae C40:4	Phosphatidylcholine acyl-alkyl C40:4*	Plasmalogen/Phosphatidylcholine	Glycerophospholipids	FIA-MS/MS
BioCrates MxP® Quant 500 kit FIA MS	301	PC ae C40:5	Phosphatidylcholine acyl-alkyl C40:5*	Plasmalogen/Phosphatidylcholine	Glycerophospholipids	FIA-MS/MS
BioCrates MxP® Quant 500 kit FIA MS	302	PC ae C40:6	Phosphatidylcholine acyl-alkyl C40:6*	Plasmalogen/Phosphatidylcholine	Glycerophospholipids	FIA-MS/MS
BioCrates MxP® Quant 500 kit FIA MS	303	PC ae C42:0	Phosphatidylcholine acyl-alkyl C42:0*	Plasmalogen/Phosphatidylcholine	Glycerophospholipids	FIA-MS/MS
BioCrates MxP® Quant 500 kit FIA MS	304	PC ae C42:1	Phosphatidylcholine acyl-alkyl C42:1*	Plasmalogen/Phosphatidylcholine	Glycerophospholipids	FIA-MS/MS
BioCrates MxP® Quant 500 kit FIA MS	305	PC ae C42:2	Phosphatidylcholine acyl-alkyl C42:2*	Plasmalogen/Phosphatidylcholine	Glycerophospholipids	FIA-MS/MS
BioCrates MxP® Quant 500 kit FIA MS	306	PC ae C42:3	Phosphatidylcholine acyl-alkyl C42:3*	Plasmalogen/Phosphatidylcholine	Glycerophospholipids	FIA-MS/MS
BioCrates MxP® Quant 500 kit FIA MS	307	PC ae C42:4	Phosphatidylcholine acyl-alkyl C42:4*	Plasmalogen/Phosphatidylcholine	Glycerophospholipids	FIA-MS/MS
BioCrates MxP® Quant 500 kit FIA MS	308	PC ae C42:5	Phosphatidylcholine acyl-alkyl C42:5	Plasmalogen/Phosphatidylcholine	Glycerophospholipids	FIA-MS/MS
BioCrates MxP® Quant 500 kit FIA MS	309	PC ae C44:3	Phosphatidylcholine acyl-alkyl C44:3*	Plasmalogen/Phosphatidylcholine	Glycerophospholipids	FIA-MS/MS
BioCrates MxP® Quant 500 kit FIA MS	310	PC ae C44:4	Phosphatidylcholine acyl-alkyl C44:4*	Plasmalogen/Phosphatidylcholine	Glycerophospholipids	FIA-MS/MS
BioCrates MxP® Quant 500 kit FIA MS	311	PC ae C44:5	Phosphatidylcholine acyl-alkyl C44:5*	Plasmalogen/Phosphatidylcholine	Glycerophospholipids	FIA-MS/MS
BioCrates MxP® Quant 500 kit FIA MS	312	PC ae C44:6	Phosphatidylcholine acyl-alkyl C44:6*	Plasmalogen/Phosphatidylcholine	Glycerophospholipids	FIA-MS/MS
BioCrates MxP® Quant 500 kit FIA MS	313	SM (OH) C14:1	Hydroxysphingomyeline C14:1*	Sphingomyeline	Sphingolipids	FIA-MS/MS
BioCrates MxP® Quant 500 kit FIA MS	314	SM (OH) C16:1	Sphingomyeline C16:0*	Sphingomyeline	Sphingolipids	FIA-MS/MS
BioCrates MxP® Quant 500 kit FIA MS	315	SM (OH) C22:1	Sphingomyeline C16:1	Sphingomyeline	Sphingolipids	FIA-MS/MS
BioCrates MxP® Quant 500 kit FIA MS	316	SM (OH) C22:2	Hydroxysphingomyeline C16:1*	Sphingomyeline	Sphingolipids	FIA-MS/MS
BioCrates MxP® Quant 500 kit FIA MS	317	SM (OH) C24:1	Sphingomyeline C18:0*	Sphingomyeline	Sphingolipids	FIA-MS/MS
BioCrates MxP® Quant 500 kit FIA MS	318	SM C16:0	Sphingomyeline C18:1*	Sphingomyeline	Sphingolipids	FIA-MS/MS
BioCrates MxP® Quant 500 kit FIA MS	319	SM C16:1	Sphingomyeline C20:2*	Sphingomyeline	Sphingolipids	FIA-MS/MS
BioCrates MxP® Quant 500 kit FIA MS	320	SM C18:0	Sphingomyeline C22:3*	Sphingomyeline	Sphingolipids	FIA-MS/MS
BioCrates MxP® Quant 500 kit FIA MS	321	SM C18:1	Hydroxysphingomyeline C22:1*	Sphingomyeline	Sphingolipids	FIA-MS/MS
BioCrates MxP® Quant 500 kit FIA MS	322	SM C20:2	Hydroxysphingomyeline C22:2*	Sphingomyeline	Sphingolipids	FIA-MS/MS
BioCrates MxP® Quant 500 kit FIA MS	323	SM C22:3	Sphingomyeline C24:0*	Sphingomyeline	Sphingolipids	FIA-MS/MS
BioCrates MxP® Quant 500 kit FIA MS	324	SM C24:0	Sphingomyeline C24:1*	Sphingomyeline	Sphingolipids	FIA-MS/MS
BioCrates MxP® Quant 500 kit FIA MS	325	SM C24:1	Hydroxysphingomyeline C24:1*	Sphingomyeline	Sphingolipids	FIA-MS/MS
BioCrates MxP® Quant 500 kit FIA MS	326	SM C26:0	Sphingomyeline C26:0*	Sphingomyeline	Sphingolipids	FIA-MS/MS
BioCrates MxP® Quant 500 kit FIA MS	327	SM C26:1	Sphingomyeline C26:1*	Sphingomyeline	Sphingolipids	FIA-MS/MS
BioCrates MxP® Quant 500 kit FIA MS	328	H1	Hexose	Sugars	Sugars	FIA-MS/MS
BioCrates MxP® Quant 500 kit FIA MS	329	CE(14:0)	Cholesterol ester (14:0)*	Cholesterol esters	Cholesterol storage and transport	FIA-MS/MS
BioCrates MxP® Quant 500 kit FIA MS	330	CE(14:1)	Cholesterol ester (14:1)	Cholesterol esters	Cholesterol storage and transport	FIA-MS/MS
BioCrates MxP® Quant 500 kit FIA MS	331	CE(15:0)	Cholesterol ester (15:0)*	Cholesterol esters	Cholesterol storage and transport	FIA-MS/MS
BioCrates MxP® Quant 500 kit FIA MS	332	CE(15:1)	Cholesterol ester (15:1)	Cholesterol esters	Cholesterol storage and transport	FIA-MS/MS
BioCrates MxP® Quant 500 kit FIA MS	333	CE(16:0)	Cholesterol ester (16:0)*	Cholesterol esters	Cholesterol storage and transport	FIA-MS/MS
BioCrates MxP® Quant 500 kit FIA MS	334	CE(16:1)	Cholesterol ester (16:1)	Cholesterol esters	Cholesterol storage and transport	FIA-MS/MS
BioCrates MxP® Quant 500 kit FIA MS	335	CE(17:0)	Cholesterol ester (17:0)*	Cholesterol esters	Cholesterol storage and transport	FIA-MS/MS
BioCrates MxP® Quant 500 kit FIA MS	336	CE(17:1)	Cholesterol ester (17:1)	Cholesterol esters	Cholesterol storage and transport	FIA-MS/MS
BioCrates MxP® Quant 500 kit FIA MS	337	CE(18:0)	Cholesterol ester (18:0)*	Cholesterol esters	Cholesterol storage and transport	FIA-MS/MS
BioCrates MxP® Quant 500 kit FIA MS	338	CE(18:1)	Cholesterol ester (18:1)*	Cholesterol esters	Cholesterol storage and transport	FIA-MS/MS
BioCrates MxP® Quant 500 kit FIA MS	339	CE(18:2)	Cholesterol ester (18:2)*	Cholesterol esters	Cholesterol storage and transport	FIA-MS/MS
BioCrates MxP® Quant 500 kit FIA MS	340	CE(18:3)	Cholesterol ester (18:3)	Cholesterol esters	Cholesterol storage and transport	FIA-MS/MS
BioCrates MxP® Quant 500 kit FIA MS	341	CE(20:0)	Cholesterol ester (20:0)*	Cholesterol esters	Cholesterol storage and transport	FIA-MS/MS
BioCrates MxP® Quant 500 kit FIA MS	342	CE(20:1)	Cholesterol ester (20:1)	Cholesterol esters	Cholesterol storage and transport	FIA-MS/MS
BioCrates MxP® Quant 500 kit FIA MS	343	CE(20:3)	Cholesterol ester (20:3)*	Cholesterol esters	Cholesterol storage and transport	FIA-MS/MS
BioCrates MxP® Quant 500 kit FIA MS	344	CE(20:4)	Cholesterol ester (20:4)*	Cholesterol esters	Cholesterol storage and transport	FIA-MS/MS
BioCrates MxP® Quant 500 kit FIA MS	345	CE(20:5)	Cholesterol ester (20:5)	Cholesterol esters	Cholesterol storage and transport	FIA-MS/MS
BioCrates MxP® Quant 500 kit FIA MS	346	CE(22:0)	Cholesterol ester (22:0)*	Cholesterol esters	Cholesterol storage and transport	FIA-MS/MS
BioCrates MxP® Quant 500 kit FIA MS	347	CE(22:1)	Cholesterol ester (22:1)*	Cholesterol esters	Cholesterol storage and transport	FIA-MS/MS
BioCrates MxP® Quant 500 kit FIA MS	348	CE(22:2)	Cholesterol ester (22:2)	Cholesterol esters	Cholesterol storage and transport	FIA-MS/MS
BioCrates MxP® Quant 500 kit FIA MS	349	CE(22:5)	Cholesterol ester (22:5)*	Cholesterol esters	Cholesterol storage and transport	FIA-MS/MS
BioCrates MxP® Quant 500 kit FIA MS	350	CE(22:6)	Cholesterol ester (22:6)	Cholesterol esters	Cholesterol storage and transport	FIA-MS/MS
BioCrates MxP® Quant 500 kit FIA MS	351	Cer(d16:1/18:0)	Ceramide (d16:1/18:0)	Ceramides	Sphingolipids	FIA-MS/MS
BioCrates MxP® Quant 500 kit FIA MS	352	Cer(d16:1/20:0)	Ceramide (d16:1/20:0)	Ceramides	Sphingolipids	FIA-MS/MS
BioCrates MxP® Quant 500 kit FIA MS	353	Cer(d16:1/22:0)	Ceramide (d16:1/22:0)	Ceramides	Sphingolipids	FIA-MS/MS
BioCrates MxP® Quant 500 kit FIA MS	354	Cer(d16:1/23:0)	Ceramide (d16:1/23:0)	Ceramides	Sphingolipids	FIA-MS/MS
BioCrates MxP® Quant 500 kit FIA MS	355	Cer(d16:1/24:0)	Ceramide (d16:1/24:0)	Ceramides	Sphingolipids	FIA-MS/MS
BioCrates MxP® Quant 500 kit FIA MS	356	Cer(d18:1/14:0)	Ceramide (d18:1/14:0)*	Ceramides	Sphingolipids	FIA-MS/MS
BioCrates MxP® Quant 500 kit FIA MS	357	Cer(d18:1/16:0)	Ceramide (d18:1/16:0)*	Ceramides	Sphingolipids	FIA-MS/MS
BioCrates MxP® Quant 500 kit FIA MS	358	Cer(d18:1/18:0(OH))	Hydroxyceramide (d18:1/18:0(OH))	Ceramides	Sphingolipids	FIA-MS/MS
BioCrates MxP® Quant 500 kit FIA MS	359	Cer(d18:1/18:0)	Ceramide (d18:1/18:0)*	Ceramides	Sphingolipids	FIA-MS/MS
BioCrates MxP® Quant 500 kit FIA MS	360	Cer(d18:1/18:1)	Ceramide (d18:1/18:1)*	Ceramides	Sphingolipids	FIA-MS/MS
BioCrates MxP® Quant 500 kit FIA MS	361	Cer(d18:1/20:0(OH))	Hydroxyceramide (d18:1/20:0(OH))	Ceramides	Sphingolipids	FIA-MS/MS
BioCrates MxP® Quant 500 kit FIA MS	362	Cer(d18:1/20:0)	Ceramide (d18:1/20:0)*	Ceramides	Sphingolipids	FIA-MS/MS
BioCrates MxP® Quant 500 kit FIA MS	363	Cer(d18:1/22:0)	Ceramide (d18:1/22:0)*	Ceramides	Sphingolipids	FIA-MS/MS
BioCrates MxP® Quant 500 kit FIA MS	364	Cer(d18:1/23:0)	Ceramide (d18:1/23:0)*	Ceramides	Sphingolipids	FIA-MS/MS
BioCrates MxP® Quant 500 kit FIA MS	365	Cer(d18:1/24:0)	Ceramide (d18:1/24:0)*	Ceramides	Sphingolipids	FIA-MS/MS
BioCrates MxP® Quant 500 kit FIA MS	366	Cer(d18:1/24:1)	Ceramide (d18:1/24:1)*	Ceramides	Sphingolipids	FIA-MS/MS
BioCrates MxP® Quant 500 kit FIA MS	367	Cer(d18:1/25:0)	Ceramide (d18:1/25:0)	Ceramides	Sphingolipids	FIA-MS/MS
BioCrates MxP® Quant 500 kit FIA MS	368	Cer(d18:1/26:0)	Ceramide (d18:1/26:0)*	Ceramides	Sphingolipids	FIA-MS/MS
BioCrates MxP® Quant 500 kit FIA MS	369	Cer(d18:1/26:1)	Ceramide (d18:1/26:1)	Ceramides	Sphingolipids	FIA-MS/MS
BioCrates MxP® Quant 500 kit FIA MS	370	Cer(d18:2/14:0)	Ceramide (d18:2/14:0)	Ceramides	Sphingolipids	FIA-MS/MS
BioCrates MxP® Quant 500 kit FIA MS	371	Cer(d18:2/16:0)	Ceramide (d18:2/16:0)	Ceramides	Sphingolipids	FIA-MS/MS
BioCrates MxP® Quant 500 kit FIA MS	372	Cer(d18:2/18:0)	Ceramide (d18:2/18:0)*	Ceramides	Sphingolipids	FIA-MS/MS
BioCrates MxP® Quant 500 kit FIA MS	373	Cer(d18:2/18:1)	Ceramide (d18:2/18:1)	Ceramides	Sphingolipids	FIA-MS/MS
BioCrates MxP® Quant 500 kit FIA MS	374	Cer(d18:2/20:0)	Ceramide (d18:2/20:0)	Ceramides	Sphingolipids	FIA-MS/MS
BioCrates MxP® Quant 500 kit FIA MS	375	Cer(d18:2/22:0)	Ceramide (d18:2/22:0)	Ceramides	Sphingolipids	FIA-MS/MS
BioCrates MxP® Quant 500 kit FIA MS	376	Cer(d18:2/23:0)	Ceramide (d18:2/23:0)	Ceramides	Sphingolipids	FIA-MS/MS
BioCrates MxP® Quant 500 kit FIA MS	377	Cer(d18:2/24:0)	Ceramide (d18:2/24:0)	Ceramides	Sphingolipids	FIA-MS/MS
BioCrates MxP® Quant 500 kit FIA MS	378	Cer(d18:2/24:1)	Ceramide (d18:2/24:1)	Ceramides	Sphingolipids	FIA-MS/MS
BioCrates MxP® Quant 500 kit FIA MS	379	Cer(d18:0/18:0(OH))	Hydroxydihydroceramide (d18:0/18:0(OH))	Dihydroceramides	Sphingolipids	FIA-MS/MS
BioCrates MxP® Quant 500 kit FIA MS	380	Cer(d18:0/18:0)	Dihydroceramide (d18:0/18:0)	Dihydroceramides	Sphingolipids	FIA-MS/MS
BioCrates MxP® Quant 500 kit FIA MS	381	Cer(d18:0/20:0)	Dihydroceramide (d18:0/20:0)	Dihydroceramides	Sphingolipids	FIA-MS/MS
BioCrates MxP® Quant 500 kit FIA MS	382	Cer(d18:0/22:0)	Dihydroceramide (d18:0/22:0)	Dihydroceramides	Sphingolipids	FIA-MS/MS
BioCrates MxP® Quant 500 kit FIA MS	383	Cer(d18:0/24:0)	Dihydroceramide (d18:0/24:0)*	Dihydroceramides	Sphingolipids	FIA-MS/MS
BioCrates MxP® Quant 500 kit FIA MS	384	Cer(d18:0/24:1)	Dihydroceramide (d18:0/24:1)	Dihydroceramides	Sphingolipids	FIA-MS/MS
BioCrates MxP® Quant 500 kit FIA MS	385	Cer(d18:0/26:1(OH))	Hydroxydihydroceramide (d18:0/26:1(OH))	Dihydroceramides	Sphingolipids	FIA-MS/MS
BioCrates MxP® Quant 500 kit FIA MS	386	Cer(d18:0/26:1)	Dihydroceramide (d18:0/26:1)	Dihydroceramides	Sphingolipids	FIA-MS/MS
BioCrates MxP® Quant 500 kit FIA MS	387	DG(14:0_14:0)	Diacylglyceride (14:0_14:0)	Diacylglycerols	Storage lipids	FIA-MS/MS
BioCrates MxP® Quant 500 kit FIA MS	388	DG(14:0_18:1)	Diacylglyceride (14:0_18:1)*	Diacylglycerols	Storage lipids	FIA-MS/MS
BioCrates MxP® Quant 500 kit FIA MS	389	DG(14:0_18:2)	Diacylglyceride (14:0_18:2)	Diacylglycerols	Storage lipids	FIA-MS/MS
BioCrates MxP® Quant 500 kit FIA MS	390	DG(14:0_20:0)	Diacylglyceride (14:0_20:0)	Diacylglycerols	Storage lipids	FIA-MS/MS
BioCrates MxP® Quant 500 kit FIA MS	391	DG(14:1_18:1)	Diacylglyceride (14:1_18:1)	Diacylglycerols	Storage lipids	FIA-MS/MS
BioCrates MxP® Quant 500 kit FIA MS	392	DG(14:1_20:2)	Diacylglyceride (14:1_20:2)	Diacylglycerols	Storage lipids	FIA-MS/MS
BioCrates MxP® Quant 500 kit FIA MS	393	DG(16:0_16:0)	Diacylglyceride (16:0_16:0)*	Diacylglycerols	Storage lipids	FIA-MS/MS
BioCrates MxP® Quant 500 kit FIA MS	394	DG(16:0_16:1)	Diacylglyceride (16:0_16:1)	Diacylglycerols	Storage lipids	FIA-MS/MS
BioCrates MxP® Quant 500 kit FIA MS	395	DG(16:0_18:1)	Diacylglyceride (16:0_18:1)*	Diacylglycerols	Storage lipids	FIA-MS/MS
BioCrates MxP® Quant 500 kit FIA MS	396	DG(16:0_18:2)	Diacylglyceride (16:0_18:2)*	Diacylglycerols	Storage lipids	FIA-MS/MS
BioCrates MxP® Quant 500 kit FIA MS	397	DG(16:0_20:0)	Diacylglyceride (16:0_20:0)	Diacylglycerols	Storage lipids	FIA-MS/MS
BioCrates MxP® Quant 500 kit FIA MS	398	DG(16:0_20:3)	Diacylglyceride (16:0_20:3)*	Diacylglycerols	Storage lipids	FIA-MS/MS
BioCrates MxP® Quant 500 kit FIA MS	399	DG(16:0_20:4)	Diacylglyceride (16:0_20:4)	Diacylglycerols	Storage lipids	FIA-MS/MS
BioCrates MxP® Quant 500 kit FIA MS	400	DG(16:1_18:0)	Diacylglyceride (16:1_18:0)	Diacylglycerols	Storage lipids	FIA-MS/MS
BioCrates MxP® Quant 500 kit FIA MS	401	DG(16:1_18:1)	Diacylglyceride (16:1_18:1)*	Diacylglycerols	Storage lipids	FIA-MS/MS
BioCrates MxP® Quant 500 kit FIA MS	402	DG(16:1_18:2)	Diacylglyceride (16:1_18:2)	Diacylglycerols	Storage lipids	FIA-MS/MS
BioCrates MxP® Quant 500 kit FIA MS	403	DG(16:1_20:0)	Diacylglyceride (16:1_20:0)	Diacylglycerols	Storage lipids	FIA-MS/MS
BioCrates MxP® Quant 500 kit FIA MS	404	DG(17:0_17:1)	Diacylglyceride (17:0_17:1)	Diacylglycerols	Storage lipids	FIA-MS/MS
BioCrates MxP® Quant 500 kit FIA MS	405	DG(17:0_18:1)	Diacylglyceride (17:0_18:1)	Diacylglycerols	Storage lipids	FIA-MS/MS
BioCrates MxP® Quant 500 kit FIA MS	406	DG(18:0_20:0)	Diacylglyceride (18:0_20:0)	Diacylglycerols	Storage lipids	FIA-MS/MS
BioCrates MxP® Quant 500 kit FIA MS	407	DG(18:0_20:4)	Diacylglyceride (18:0_20:4)*	Diacylglycerols	Storage lipids	FIA-MS/MS
BioCrates MxP® Quant 500 kit FIA MS	408	DG(18:1_18:1)	Diacylglyceride (18:1_18:1)*	Diacylglycerols	Storage lipids	FIA-MS/MS
BioCrates MxP® Quant 500 kit FIA MS	409	DG(18:1_18:2)	Diacylglyceride (18:1_18:2)*	Diacylglycerols	Storage lipids	FIA-MS/MS
BioCrates MxP® Quant 500 kit FIA MS	410	DG(18:1_18:3)	Diacylglyceride (18:1_18:3)*	Diacylglycerols	Storage lipids	FIA-MS/MS
BioCrates MxP® Quant 500 kit FIA MS	411	DG(18:1_18:4)	Diacylglyceride (18:1_18:4)*	Diacylglycerols	Storage lipids	FIA-MS/MS
BioCrates MxP® Quant 500 kit FIA MS	412	DG(18:1_20:0)	Diacylglyceride (18:1_20:0)	Diacylglycerols	Storage lipids	FIA-MS/MS
BioCrates MxP® Quant 500 kit FIA MS	413	DG(18:1_20:1)	Diacylglyceride (18:1_20:1)*	Diacylglycerols	Storage lipids	FIA-MS/MS
BioCrates MxP® Quant 500 kit FIA MS	414	DG(18:1_20:2)	Diacylglyceride (18:1_20:2)*	Diacylglycerols	Storage lipids	FIA-MS/MS
BioCrates MxP® Quant 500 kit FIA MS	415	DG(18:1_20:3)	Diacylglyceride (18:1_20:3)*	Diacylglycerols	Storage lipids	FIA-MS/MS
BioCrates MxP® Quant 500 kit FIA MS	416	DG(18:1_20:4)	Diacylglyceride (18:1_20:4)*	Diacylglycerols	Storage lipids	FIA-MS/MS
BioCrates MxP® Quant 500 kit FIA MS	417	DG(18:1_22:5)	Diacylglyceride (18:1_22:5)*	Diacylglycerols	Storage lipids	FIA-MS/MS
BioCrates MxP® Quant 500 kit FIA MS	418	DG(18:1_22:6)	Diacylglyceride (18:1_22:6)	Diacylglycerols	Storage lipids	FIA-MS/MS
BioCrates MxP® Quant 500 kit FIA MS	419	DG(18:2_18:2)	Diacylglyceride (18:2_18:2)*	Diacylglycerols	Storage lipids	FIA-MS/MS
BioCrates MxP® Quant 500 kit FIA MS	420	DG(18:2_18:3)	Diacylglyceride (18:2_18:3)*	Diacylglycerols	Storage lipids	FIA-MS/MS
BioCrates MxP® Quant 500 kit FIA MS	421	DG(18:2_18:4)	Diacylglyceride (18:2_18:4)	Diacylglycerols	Storage lipids	FIA-MS/MS
BioCrates MxP® Quant 500 kit FIA MS	422	DG(18:2_20:0)	Diacylglyceride (18:2_20:0)	Diacylglycerols	Storage lipids	FIA-MS/MS
BioCrates MxP® Quant 500 kit FIA MS	423	DG(18:2_20:4)	Diacylglyceride (18:2_20:4)	Diacylglycerols	Storage lipids	FIA-MS/MS
BioCrates MxP® Quant 500 kit FIA MS	424	DG(18:3_18:3)	Diacylglyceride (18:3_18:3)	Diacylglycerols	Storage lipids	FIA-MS/MS
BioCrates MxP® Quant 500 kit FIA MS	425	DG(18:3_20:2)	Diacylglyceride (18:3_20:2)	Diacylglycerols	Storage lipids	FIA-MS/MS
BioCrates MxP® Quant 500 kit FIA MS	426	DG(21:0_22:6)	Diacylglyceride (21:0_22:6)	Diacylglycerols	Storage lipids	FIA-MS/MS
BioCrates MxP® Quant 500 kit FIA MS	427	DG(22:1_22:2)	Diacylglyceride (22:1_22:2)	Diacylglycerols	Storage lipids	FIA-MS/MS
BioCrates MxP® Quant 500 kit FIA MS	428	DG-O(14:0_18:2)	Alkylacylglycerol (O-18:2_14:0)	Diacylglycerols	Storage lipids	FIA-MS/MS
BioCrates MxP® Quant 500 kit FIA MS	429	DG-O(16:0_18:1)	Alkylacylglycerol (O-18:1_16:0)	Diacylglycerols	Storage lipids	FIA-MS/MS
BioCrates MxP® Quant 500 kit FIA MS	430	DG-O(16:0_20:4)	Alkylacylglycerol (O-18:2_18:2)	Diacylglycerols	Storage lipids	FIA-MS/MS
BioCrates MxP® Quant 500 kit FIA MS	431	HexCer(d16:1/22:0)	Hexosylceramide (d16:1/22:0)	Glycosylceramides	Sphingolipids	FIA-MS/MS
BioCrates MxP® Quant 500 kit FIA MS	432	HexCer(d16:1/24:0)	Hexosylceramide (d16:1/24:0)	Glycosylceramides	Sphingolipids	FIA-MS/MS
BioCrates MxP® Quant 500 kit FIA MS	433	HexCer(d18:1/14:0)	Hexosylceramide (d18:1/14:0)	Glycosylceramides	Sphingolipids	FIA-MS/MS
BioCrates MxP® Quant 500 kit FIA MS	434	HexCer(d18:1/16:0)	Hexosylceramide (d18:1/16:0)*	Glycosylceramides	Sphingolipids	FIA-MS/MS
BioCrates MxP® Quant 500 kit FIA MS	435	HexCer(d18:1/18:0)	Hexosylceramide (d18:1/18:0)*	Glycosylceramides	Sphingolipids	FIA-MS/MS
BioCrates MxP® Quant 500 kit FIA MS	436	HexCer(d18:1/18:1)	Hexosylceramide (d18:1/18:1)	Glycosylceramides	Sphingolipids	FIA-MS/MS
BioCrates MxP® Quant 500 kit FIA MS	437	HexCer(d18:1/20:0)	Hexosylceramide (d18:1/20:0)*	Glycosylceramides	Sphingolipids	FIA-MS/MS
BioCrates MxP® Quant 500 kit FIA MS	438	HexCer(d18:1/22:0)	Hexosylceramide (d18:1/22:0)*	Glycosylceramides	Sphingolipids	FIA-MS/MS
BioCrates MxP® Quant 500 kit FIA MS	439	HexCer(d18:1/23:0)	Hexosylceramide (d18:1/23:0)*	Glycosylceramides	Sphingolipids	FIA-MS/MS
BioCrates MxP® Quant 500 kit FIA MS	440	HexCer(d18:1/24:0)	Hexosylceramide (d18:1/24:0)*	Glycosylceramides	Sphingolipids	FIA-MS/MS
BioCrates MxP® Quant 500 kit FIA MS	441	HexCer(d18:1/24:1)	Hexosylceramide (d18:1/24:1)	Glycosylceramides	Sphingolipids	FIA-MS/MS
BioCrates MxP® Quant 500 kit FIA MS	442	HexCer(d18:1/26:0)	Hexosylceramide (d18:1/26:0)*	Glycosylceramides	Sphingolipids	FIA-MS/MS
BioCrates MxP® Quant 500 kit FIA MS	443	HexCer(d18:1/26:1)	Hexosylceramide (d18:1/26:1)*	Glycosylceramides	Sphingolipids	FIA-MS/MS
BioCrates MxP® Quant 500 kit FIA MS	444	HexCer(d18:2/16:0)	Hexosylceramide (d18:2/16:0)	Glycosylceramides	Sphingolipids	FIA-MS/MS
BioCrates MxP® Quant 500 kit FIA MS	445	HexCer(d18:2/18:0)	Hexosylceramide (d18:2/18:0)	Glycosylceramides	Sphingolipids	FIA-MS/MS
BioCrates MxP® Quant 500 kit FIA MS	446	HexCer(d18:2/20:0)	Hexosylceramide (d18:2/20:0)	Glycosylceramides	Sphingolipids	FIA-MS/MS
BioCrates MxP® Quant 500 kit FIA MS	447	HexCer(d18:2/22:0)	Hexosylceramide (d18:2/22:0)	Glycosylceramides	Sphingolipids	FIA-MS/MS
BioCrates MxP® Quant 500 kit FIA MS	448	HexCer(d18:2/23:0)	Hexosylceramide (d18:2/23:0)	Glycosylceramides	Sphingolipids	FIA-MS/MS
BioCrates MxP® Quant 500 kit FIA MS	449	HexCer(d18:2/24:0)	Hexosylceramide (d18:2/24:0)	Glycosylceramides	Sphingolipids	FIA-MS/MS
BioCrates MxP® Quant 500 kit FIA MS	450	Hex2Cer(d18:1/14:0)	Dihexosylceramide (d18:1/14:0)	Glycosylceramides	Sphingolipids	FIA-MS/MS
BioCrates MxP® Quant 500 kit FIA MS	451	Hex2Cer(d18:1/16:0)	Dihexosylceramide (d18:1/16:0)	Glycosylceramides	Sphingolipids	FIA-MS/MS
BioCrates MxP® Quant 500 kit FIA MS	452	Hex2Cer(d18:1/18:0)	Dihexosylceramide (d18:1/18:0)	Glycosylceramides	Sphingolipids	FIA-MS/MS
BioCrates MxP® Quant 500 kit FIA MS	453	Hex2Cer(d18:1/20:0)	Dihexosylceramide (d18:1/20:0)	Glycosylceramides	Sphingolipids	FIA-MS/MS
BioCrates MxP® Quant 500 kit FIA MS	454	Hex2Cer(d18:1/22:0)	Dihexosylceramide (d18:1/22:0)	Glycosylceramides	Sphingolipids	FIA-MS/MS
BioCrates MxP® Quant 500 kit FIA MS	455	Hex2Cer(d18:1/24:0)	Dihexosylceramide (d18:1/24:0)*	Glycosylceramides	Sphingolipids	FIA-MS/MS
BioCrates MxP® Quant 500 kit FIA MS	456	Hex2Cer(d18:1/24:1)	Dihexosylceramide (d18:1/24:1)	Glycosylceramides	Sphingolipids	FIA-MS/MS
BioCrates MxP® Quant 500 kit FIA MS	457	Hex2Cer(d18:1/26:0)	Dihexosylceramide (d18:1/26:0)*	Glycosylceramides	Sphingolipids	FIA-MS/MS
BioCrates MxP® Quant 500 kit FIA MS	458	Hex2Cer(d18:1/26:1)	Dihexosylceramide (d18:1/26:1)	Glycosylceramides	Sphingolipids	FIA-MS/MS
BioCrates MxP® Quant 500 kit FIA MS	459	Hex3Cer(d18:1/16:0)	Trihexosylceramide (d18:1/16:0)	Glycosylceramides	Sphingolipids	FIA-MS/MS
BioCrates MxP® Quant 500 kit FIA MS	460	Hex3Cer(d18:1/18:0)	Trihexosylceramide (d18:1/18:0)	Glycosylceramides	Sphingolipids	FIA-MS/MS
BioCrates MxP® Quant 500 kit FIA MS	461	Hex3Cer(d18:1/24:1)	Trihexosylceramide (d18:1/24:1)	Glycosylceramides	Sphingolipids	FIA-MS/MS
BioCrates MxP® Quant 500 kit FIA MS	462	Hex3Cer(d18:1/26:1)	Trihexosylceramide (d18:1/26:1)	Glycosylceramides	Sphingolipids	FIA-MS/MS
BioCrates MxP® Quant 500 kit FIA MS	463	Hex3Cer(d18:1_20:0)	Trihexosylceramide (d18:1_20:0)	Glycosylceramides	Sphingolipids	FIA-MS/MS
BioCrates MxP® Quant 500 kit FIA MS	464	Hex3Cer(d18:1_22:0)	Trihexosylceramide (d18:1_22:0)	Glycosylceramides	Sphingolipids	FIA-MS/MS
BioCrates MxP® Quant 500 kit FIA MS	465	TG(14:0_32:2)	Triacylglceride (46:2) w/ FA (14:0)	Triacylglycerols	Storage lipids	FIA-MS/MS
BioCrates MxP® Quant 500 kit FIA MS	466	TG(14:0_34:0)	Triacylglceride (48:0) w/ FA (14:0)	Triacylglycerols	Storage lipids	FIA-MS/MS
BioCrates MxP® Quant 500 kit FIA MS	467	TG(14:0_34:1)	Triacylglceride (48:1) w/ FA (14:0)*	Triacylglycerols	Storage lipids	FIA-MS/MS
BioCrates MxP® Quant 500 kit FIA MS	468	TG(14:0_34:2)	Triacylglceride (48:2) w/ FA (14:0)	Triacylglycerols	Storage lipids	FIA-MS/MS
BioCrates MxP® Quant 500 kit FIA MS	469	TG(14:0_34:3)	Triacylglceride (48:3) w/ FA (14:0)	Triacylglycerols	Storage lipids	FIA-MS/MS
BioCrates MxP® Quant 500 kit FIA MS	470	TG(14:0_35:1)	Triacylglceride (49:1) w/ FA (14:0)*	Triacylglycerols	Storage lipids	FIA-MS/MS
BioCrates MxP® Quant 500 kit FIA MS	471	TG(14:0_35:2)	Triacylglceride (49:2) w/ FA (14:0)	Triacylglycerols	Storage lipids	FIA-MS/MS
BioCrates MxP® Quant 500 kit FIA MS	472	TG(14:0_36:1)	Triacylglceride (50:1) w/ FA (14:0)*	Triacylglycerols	Storage lipids	FIA-MS/MS
BioCrates MxP® Quant 500 kit FIA MS	473	TG(14:0_36:2)	Triacylglceride (50:2) w/ FA (14:0)*	Triacylglycerols	Storage lipids	FIA-MS/MS
BioCrates MxP® Quant 500 kit FIA MS	474	TG(14:0_36:3)	Triacylglceride (50:3) w/ FA (14:0)*	Triacylglycerols	Storage lipids	FIA-MS/MS
BioCrates MxP® Quant 500 kit FIA MS	475	TG(14:0_36:4)	Triacylglceride (50:4) w/ FA (14:0)	Triacylglycerols	Storage lipids	FIA-MS/MS
BioCrates MxP® Quant 500 kit FIA MS	476	TG(14:0_38:4)	Triacylglceride (52:4) w/ FA (14:0)*	Triacylglycerols	Storage lipids	FIA-MS/MS
BioCrates MxP® Quant 500 kit FIA MS	477	TG(14:0_38:5)	Triacylglceride (52:5) w/ FA (14:0)	Triacylglycerols	Storage lipids	FIA-MS/MS
BioCrates MxP® Quant 500 kit FIA MS	478	TG(14:0_39:3)	Triacylglceride (53:3) w/ FA (14:0)	Triacylglycerols	Storage lipids	FIA-MS/MS
BioCrates MxP® Quant 500 kit FIA MS	479	TG(16:0_28:1)	Triacylglceride (44:1) w/ FA (16:0)*	Triacylglycerols	Storage lipids	FIA-MS/MS
BioCrates MxP® Quant 500 kit FIA MS	480	TG(16:0_28:2)	Triacylglceride (44:2) w/ FA (16:0)	Triacylglycerols	Storage lipids	FIA-MS/MS
BioCrates MxP® Quant 500 kit FIA MS	481	TG(16:0_30:2)	Triacylglceride (46:2) w/ FA (16:0)	Triacylglycerols	Storage lipids	FIA-MS/MS
BioCrates MxP® Quant 500 kit FIA MS	482	TG(16:0_32:0)	Triacylglceride (48:0) w/ FA (16:0)*	Triacylglycerols	Storage lipids	FIA-MS/MS
BioCrates MxP® Quant 500 kit FIA MS	483	TG(16:0_32:1)	Triacylglceride (48:1) w/ FA (16:0)*	Triacylglycerols	Storage lipids	FIA-MS/MS
BioCrates MxP® Quant 500 kit FIA MS	484	TG(16:0_32:2)	Triacylglceride (48:2) w/ FA (16:0)*	Triacylglycerols	Storage lipids	FIA-MS/MS
BioCrates MxP® Quant 500 kit FIA MS	485	TG(16:0_32:3)	Triacylglceride (48:3) w/ FA (16:0)	Triacylglycerols	Storage lipids	FIA-MS/MS
BioCrates MxP® Quant 500 kit FIA MS	486	TG(16:0_33:1)	Triacylglceride (49:1) w/ FA (16:0)*	Triacylglycerols	Storage lipids	FIA-MS/MS
BioCrates MxP® Quant 500 kit FIA MS	487	TG(16:0_33:2)	Triacylglceride (49:2) w/ FA (16:0)	Triacylglycerols	Storage lipids	FIA-MS/MS
BioCrates MxP® Quant 500 kit FIA MS	488	TG(16:0_34:0)	Triacylglceride (50:0) w/ FA (16:0)*	Triacylglycerols	Storage lipids	FIA-MS/MS
BioCrates MxP® Quant 500 kit FIA MS	489	TG(16:0_34:1)	Triacylglceride (50:1) w/ FA (16:0)*	Triacylglycerols	Storage lipids	FIA-MS/MS
BioCrates MxP® Quant 500 kit FIA MS	490	TG(16:0_34:2)	Triacylglceride (50:2) w/ FA (16:0)*	Triacylglycerols	Storage lipids	FIA-MS/MS
BioCrates MxP® Quant 500 kit FIA MS	491	TG(16:0_34:3)	Triacylglceride (50:3) w/ FA (16:0)*	Triacylglycerols	Storage lipids	FIA-MS/MS
BioCrates MxP® Quant 500 kit FIA MS	492	TG(16:0_34:4)	Triacylglceride (50:4) w/ FA (16:0)	Triacylglycerols	Storage lipids	FIA-MS/MS
BioCrates MxP® Quant 500 kit FIA MS	493	TG(16:0_35:1)	Triacylglceride (51:1) w/ FA (16:0)*	Triacylglycerols	Storage lipids	FIA-MS/MS
BioCrates MxP® Quant 500 kit FIA MS	494	TG(16:0_35:2)	Triacylglceride (51:2) w/ FA (16:0)*	Triacylglycerols	Storage lipids	FIA-MS/MS
BioCrates MxP® Quant 500 kit FIA MS	495	TG(16:0_35:3)	Triacylglceride (51:3) w/ FA (16:0)	Triacylglycerols	Storage lipids	FIA-MS/MS
BioCrates MxP® Quant 500 kit FIA MS	496	TG(16:0_36:2)	Triacylglceride (52:2) w/ FA (16:0)*	Triacylglycerols	Storage lipids	FIA-MS/MS
BioCrates MxP® Quant 500 kit FIA MS	497	TG(16:0_36:3)	Triacylglceride (52:3) w/ FA (16:0)*	Triacylglycerols	Storage lipids	FIA-MS/MS
BioCrates MxP® Quant 500 kit FIA MS	498	TG(16:0_36:4)	Triacylglceride (52:4) w/ FA (16:0)*	Triacylglycerols	Storage lipids	FIA-MS/MS
BioCrates MxP® Quant 500 kit FIA MS	499	TG(16:0_36:5)	Triacylglceride (52:5) w/ FA (16:0)*	Triacylglycerols	Storage lipids	FIA-MS/MS
BioCrates MxP® Quant 500 kit FIA MS	500	TG(16:0_36:6)	Triacylglceride (52:6) w/ FA (16:0)	Triacylglycerols	Storage lipids	FIA-MS/MS
BioCrates MxP® Quant 500 kit FIA MS	501	TG(16:0_37:3)	Triacylglceride (53:3) w/ FA (16:0)	Triacylglycerols	Storage lipids	FIA-MS/MS
BioCrates MxP® Quant 500 kit FIA MS	502	TG(16:0_38:1)	Triacylglceride (54:1) w/ FA (16:0)*	Triacylglycerols	Storage lipids	FIA-MS/MS
BioCrates MxP® Quant 500 kit FIA MS	503	TG(16:0_38:2)	Triacylglceride (54:2) w/ FA (16:0)*	Triacylglycerols	Storage lipids	FIA-MS/MS
BioCrates MxP® Quant 500 kit FIA MS	504	TG(16:0_38:3)	Triacylglceride (54:3) w/ FA (16:0)*	Triacylglycerols	Storage lipids	FIA-MS/MS
BioCrates MxP® Quant 500 kit FIA MS	505	TG(16:0_38:4)	Triacylglceride (54:4) w/ FA (16:0)*	Triacylglycerols	Storage lipids	FIA-MS/MS
BioCrates MxP® Quant 500 kit FIA MS	506	TG(16:0_38:5)	Triacylglceride (54:5) w/ FA (16:0)*	Triacylglycerols	Storage lipids	FIA-MS/MS
BioCrates MxP® Quant 500 kit FIA MS	507	TG(16:0_38:6)	Triacylglceride (54:6) w/ FA (16:0)*	Triacylglycerols	Storage lipids	FIA-MS/MS
BioCrates MxP® Quant 500 kit FIA MS	508	TG(16:0_38:7)	Triacylglceride (54:7) w/ FA (16:0)	Triacylglycerols	Storage lipids	FIA-MS/MS
BioCrates MxP® Quant 500 kit FIA MS	509	TG(16:0_40:6)	Triacylglceride (56:6) w/ FA (16:0)*	Triacylglycerols	Storage lipids	FIA-MS/MS
BioCrates MxP® Quant 500 kit FIA MS	510	TG(16:0_40:7)	Triacylglceride (56:7) w/ FA (16:0)*	Triacylglycerols	Storage lipids	FIA-MS/MS
BioCrates MxP® Quant 500 kit FIA MS	511	TG(16:0_40:8)	Triacylglceride (56:8) w/ FA (16:0)	Triacylglycerols	Storage lipids	FIA-MS/MS
BioCrates MxP® Quant 500 kit FIA MS	512	TG(16:1_28:0)	Triacylglceride (44:1) w/ FA (16:1)	Triacylglycerols	Storage lipids	FIA-MS/MS
BioCrates MxP® Quant 500 kit FIA MS	513	TG(16:1_30:1)	Triacylglceride (46:2) w/ FA (16:1)	Triacylglycerols	Storage lipids	FIA-MS/MS
BioCrates MxP® Quant 500 kit FIA MS	514	TG(16:1_32:0)	Triacylglceride (48:1) w/ FA (16:1)*	Triacylglycerols	Storage lipids	FIA-MS/MS
BioCrates MxP® Quant 500 kit FIA MS	515	TG(16:1_32:1)	Triacylglceride (48:2) w/ FA (16:1)	Triacylglycerols	Storage lipids	FIA-MS/MS
BioCrates MxP® Quant 500 kit FIA MS	516	TG(16:1_32:2)	Triacylglceride (48:3) w/ FA (16:1)	Triacylglycerols	Storage lipids	FIA-MS/MS
BioCrates MxP® Quant 500 kit FIA MS	517	TG(16:1_33:1)	Triacylglceride (49:2) w/ FA (16:1)	Triacylglycerols	Storage lipids	FIA-MS/MS
BioCrates MxP® Quant 500 kit FIA MS	518	TG(16:1_34:0)	Triacylglceride (50:1) w/ FA (16:1)*	Triacylglycerols	Storage lipids	FIA-MS/MS
BioCrates MxP® Quant 500 kit FIA MS	519	TG(16:1_34:1)	Triacylglceride (50:2) w/ FA (16:1)*	Triacylglycerols	Storage lipids	FIA-MS/MS
BioCrates MxP® Quant 500 kit FIA MS	520	TG(16:1_34:2)	Triacylglceride (50:3) w/ FA (16:1)*	Triacylglycerols	Storage lipids	FIA-MS/MS
BioCrates MxP® Quant 500 kit FIA MS	521	TG(16:1_34:3)	Triacylglceride (50:4) w/ FA (16:1)	Triacylglycerols	Storage lipids	FIA-MS/MS
BioCrates MxP® Quant 500 kit FIA MS	522	TG(16:1_36:1)	Triacylglceride (52:2) w/ FA (16:1)*	Triacylglycerols	Storage lipids	FIA-MS/MS
BioCrates MxP® Quant 500 kit FIA MS	523	TG(16:1_36:2)	Triacylglceride (52:3) w/ FA (16:1)*	Triacylglycerols	Storage lipids	FIA-MS/MS
BioCrates MxP® Quant 500 kit FIA MS	524	TG(16:1_36:3)	Triacylglceride (52:4) w/ FA (16:1)*	Triacylglycerols	Storage lipids	FIA-MS/MS
BioCrates MxP® Quant 500 kit FIA MS	525	TG(16:1_36:4)	Triacylglceride (52:5) w/ FA (16:1)*	Triacylglycerols	Storage lipids	FIA-MS/MS
BioCrates MxP® Quant 500 kit FIA MS	526	TG(16:1_36:5)	Triacylglceride (52:6) w/ FA (16:1)	Triacylglycerols	Storage lipids	FIA-MS/MS
BioCrates MxP® Quant 500 kit FIA MS	527	TG(16:1_38:3)	Triacylglceride (54:4) w/ FA (16:1)*	Triacylglycerols	Storage lipids	FIA-MS/MS
BioCrates MxP® Quant 500 kit FIA MS	528	TG(16:1_38:4)	Triacylglceride (54:5) w/ FA (16:1)*	Triacylglycerols	Storage lipids	FIA-MS/MS
BioCrates MxP® Quant 500 kit FIA MS	529	TG(16:1_38:5)	Triacylglceride (54:6) w/ FA (16:1)	Triacylglycerols	Storage lipids	FIA-MS/MS
BioCrates MxP® Quant 500 kit FIA MS	530	TG(17:0_32:1)	Triacylglceride (49:1) w/ FA (17:0)*	Triacylglycerols	Storage lipids	FIA-MS/MS
BioCrates MxP® Quant 500 kit FIA MS	531	TG(17:0_34:1)	Triacylglceride (51:1) w/ FA (17:0)*	Triacylglycerols	Storage lipids	FIA-MS/MS
BioCrates MxP® Quant 500 kit FIA MS	532	TG(17:0_34:2)	Triacylglceride (51:2) w/ FA (17:0)*	Triacylglycerols	Storage lipids	FIA-MS/MS
BioCrates MxP® Quant 500 kit FIA MS	533	TG(17:0_34:3)	Triacylglceride (51:3) w/ FA (17:0)*	Triacylglycerols	Storage lipids	FIA-MS/MS
BioCrates MxP® Quant 500 kit FIA MS	534	TG(17:0_36:3)	Triacylglceride (53:3) w/ FA (17:0)*	Triacylglycerols	Storage lipids	FIA-MS/MS
BioCrates MxP® Quant 500 kit FIA MS	535	TG(17:0_36:4)	Triacylglceride (53:4) w/ FA (17:0)*	Triacylglycerols	Storage lipids	FIA-MS/MS
BioCrates MxP® Quant 500 kit FIA MS	536	TG(17:1_32:1)	Triacylglceride (49:2) w/ FA (17:1)	Triacylglycerols	Storage lipids	FIA-MS/MS
BioCrates MxP® Quant 500 kit FIA MS	537	TG(17:1_34:1)	Triacylglceride (51:2) w/ FA (17:1)*	Triacylglycerols	Storage lipids	FIA-MS/MS
BioCrates MxP® Quant 500 kit FIA MS	538	TG(17:1_34:2)	Triacylglceride (51:3) w/ FA (17:1)*	Triacylglycerols	Storage lipids	FIA-MS/MS
BioCrates MxP® Quant 500 kit FIA MS	539	TG(17:1_34:3)	Triacylglceride (51:4) w/ FA (17:1)*	Triacylglycerols	Storage lipids	FIA-MS/MS
BioCrates MxP® Quant 500 kit FIA MS	540	TG(17:1_36:3)	Triacylglceride (53:4) w/ FA (17:1)*	Triacylglycerols	Storage lipids	FIA-MS/MS
BioCrates MxP® Quant 500 kit FIA MS	541	TG(17:1_36:4)	Triacylglceride (53:5) w/ FA (17:1)*	Triacylglycerols	Storage lipids	FIA-MS/MS
BioCrates MxP® Quant 500 kit FIA MS	542	TG(17:1_36:5)	Triacylglceride (53:6) w/ FA (17:1)	Triacylglycerols	Storage lipids	FIA-MS/MS
BioCrates MxP® Quant 500 kit FIA MS	543	TG(17:1_38:5)	Triacylglceride (55:6) w/ FA (17:1)*	Triacylglycerols	Storage lipids	FIA-MS/MS
BioCrates MxP® Quant 500 kit FIA MS	544	TG(17:1_38:6)	Triacylglceride (55:7) w/ FA (17:1)*	Triacylglycerols	Storage lipids	FIA-MS/MS
BioCrates MxP® Quant 500 kit FIA MS	545	TG(17:1_38:7)	Triacylglceride (55:8) w/ FA (17:1)*	Triacylglycerols	Storage lipids	FIA-MS/MS
BioCrates MxP® Quant 500 kit FIA MS	546	TG(17:2_34:2)	Triacylglceride (51:4) w/ FA (17:2)*	Triacylglycerols	Storage lipids	FIA-MS/MS
BioCrates MxP® Quant 500 kit FIA MS	547	TG(17:2_34:3)	Triacylglceride (51:5) w/ FA (17:2)	Triacylglycerols	Storage lipids	FIA-MS/MS
BioCrates MxP® Quant 500 kit FIA MS	548	TG(17:2_36:2)	Triacylglceride (53:4) w/ FA (17:2)*	Triacylglycerols	Storage lipids	FIA-MS/MS
BioCrates MxP® Quant 500 kit FIA MS	549	TG(17:2_36:3)	Triacylglceride (53:5) w/ FA (17:2)*	Triacylglycerols	Storage lipids	FIA-MS/MS
BioCrates MxP® Quant 500 kit FIA MS	550	TG(17:2_36:4)	Triacylglceride (53:6) w/ FA (17:2)	Triacylglycerols	Storage lipids	FIA-MS/MS
BioCrates MxP® Quant 500 kit FIA MS	551	TG(17:2_38:5)	Triacylglceride (55:7) w/ FA (17:2)	Triacylglycerols	Storage lipids	FIA-MS/MS
BioCrates MxP® Quant 500 kit FIA MS	552	TG(17:2_38:6)	Triacylglceride (55:8) w/ FA (17:2)	Triacylglycerols	Storage lipids	FIA-MS/MS
BioCrates MxP® Quant 500 kit FIA MS	553	TG(17:2_38:7)	Triacylglceride (55:9) w/ FA (17:2)	Triacylglycerols	Storage lipids	FIA-MS/MS
BioCrates MxP® Quant 500 kit FIA MS	554	TG(18:0_30:0)	Triacylglceride (48:0) w/ FA (18:0)*	Triacylglycerols	Storage lipids	FIA-MS/MS
BioCrates MxP® Quant 500 kit FIA MS	555	TG(18:0_30:1)	Triacylglceride (48:1) w/ FA (18:0)*	Triacylglycerols	Storage lipids	FIA-MS/MS
BioCrates MxP® Quant 500 kit FIA MS	556	TG(18:0_32:0)	Triacylglceride (50:0) w/ FA (18:0)*	Triacylglycerols	Storage lipids	FIA-MS/MS
BioCrates MxP® Quant 500 kit FIA MS	557	TG(18:0_32:1)	Triacylglceride (50:1) w/ FA (18:0)*	Triacylglycerols	Storage lipids	FIA-MS/MS
BioCrates MxP® Quant 500 kit FIA MS	558	TG(18:0_32:2)	Triacylglceride (50:2) w/ FA (18:0)*	Triacylglycerols	Storage lipids	FIA-MS/MS
BioCrates MxP® Quant 500 kit FIA MS	559	TG(18:0_34:2)	Triacylglceride (52:2) w/ FA (18:0)*	Triacylglycerols	Storage lipids	FIA-MS/MS
BioCrates MxP® Quant 500 kit FIA MS	560	TG(18:0_34:3)	Triacylglceride (52:3) w/ FA (18:0)*	Triacylglycerols	Storage lipids	FIA-MS/MS
BioCrates MxP® Quant 500 kit FIA MS	561	TG(18:0_36:1)	Triacylglceride (54:1) w/ FA (18:0)*	Triacylglycerols	Storage lipids	FIA-MS/MS
BioCrates MxP® Quant 500 kit FIA MS	562	TG(18:0_36:2)	Triacylglceride (54:2) w/ FA (18:0)*	Triacylglycerols	Storage lipids	FIA-MS/MS
BioCrates MxP® Quant 500 kit FIA MS	563	TG(18:0_36:3)	Triacylglceride (54:3) w/ FA (18:0)*	Triacylglycerols	Storage lipids	FIA-MS/MS
BioCrates MxP® Quant 500 kit FIA MS	564	TG(18:0_36:4)	Triacylglceride (54:4) w/ FA (18:0)*	Triacylglycerols	Storage lipids	FIA-MS/MS
BioCrates MxP® Quant 500 kit FIA MS	565	TG(18:0_36:5)	Triacylglceride (54:5) w/ FA (18:0)*	Triacylglycerols	Storage lipids	FIA-MS/MS
BioCrates MxP® Quant 500 kit FIA MS	566	TG(18:0_38:6)	Triacylglceride (56:6) w/ FA (18:0)*	Triacylglycerols	Storage lipids	FIA-MS/MS
BioCrates MxP® Quant 500 kit FIA MS	567	TG(18:0_38:7)	Triacylglceride (56:7) w/ FA (18:0)*	Triacylglycerols	Storage lipids	FIA-MS/MS
BioCrates MxP® Quant 500 kit FIA MS	568	TG(18:1_26:0)	Triacylglceride (44:1) w/ FA (18:1)	Triacylglycerols	Storage lipids	FIA-MS/MS
BioCrates MxP® Quant 500 kit FIA MS	569	TG(18:1_28:1)	Triacylglceride (46:2) w/ FA (18:1)	Triacylglycerols	Storage lipids	FIA-MS/MS
BioCrates MxP® Quant 500 kit FIA MS	570	TG(18:1_30:0)	Triacylglceride (48:1) w/ FA (18:1)*	Triacylglycerols	Storage lipids	FIA-MS/MS
BioCrates MxP® Quant 500 kit FIA MS	571	TG(18:1_30:1)	Triacylglceride (48:2) w/ FA (18:1)*	Triacylglycerols	Storage lipids	FIA-MS/MS
BioCrates MxP® Quant 500 kit FIA MS	572	TG(18:1_30:2)	Triacylglceride (48:3) w/ FA (18:1)	Triacylglycerols	Storage lipids	FIA-MS/MS
BioCrates MxP® Quant 500 kit FIA MS	573	TG(18:1_31:0)	Triacylglceride (49:1) w/ FA (18:1)*	Triacylglycerols	Storage lipids	FIA-MS/MS
BioCrates MxP® Quant 500 kit FIA MS	574	TG(18:1_32:0)	Triacylglceride (50:1) w/ FA (18:1)*	Triacylglycerols	Storage lipids	FIA-MS/MS
BioCrates MxP® Quant 500 kit FIA MS	575	TG(18:1_32:1)	Triacylglceride (50:2) w/ FA (18:1)*	Triacylglycerols	Storage lipids	FIA-MS/MS
BioCrates MxP® Quant 500 kit FIA MS	576	TG(18:1_32:2)	Triacylglceride (50:3) w/ FA (18:1)*	Triacylglycerols	Storage lipids	FIA-MS/MS
BioCrates MxP® Quant 500 kit FIA MS	577	TG(18:1_32:3)	Triacylglceride (50:4) w/ FA (18:1)	Triacylglycerols	Storage lipids	FIA-MS/MS
BioCrates MxP® Quant 500 kit FIA MS	578	TG(18:1_33:0)	Triacylglceride (51:1) w/ FA (18:1)*	Triacylglycerols	Storage lipids	FIA-MS/MS
BioCrates MxP® Quant 500 kit FIA MS	579	TG(18:1_33:1)	Triacylglceride (51:2) w/ FA (18:1)*	Triacylglycerols	Storage lipids	FIA-MS/MS
BioCrates MxP® Quant 500 kit FIA MS	580	TG(18:1_33:2)	Triacylglceride (51:3) w/ FA (18:1)*	Triacylglycerols	Storage lipids	FIA-MS/MS
BioCrates MxP® Quant 500 kit FIA MS	581	TG(18:1_33:3)	Triacylglceride (51:4) w/ FA (18:1)	Triacylglycerols	Storage lipids	FIA-MS/MS
BioCrates MxP® Quant 500 kit FIA MS	582	TG(18:1_34:1)	Triacylglceride (52:2) w/ FA (18:1)*	Triacylglycerols	Storage lipids	FIA-MS/MS
BioCrates MxP® Quant 500 kit FIA MS	583	TG(18:1_34:2)	Triacylglceride (52:3) w/ FA (18:1)*	Triacylglycerols	Storage lipids	FIA-MS/MS
BioCrates MxP® Quant 500 kit FIA MS	584	TG(18:1_34:3)	Triacylglceride (52:4) w/ FA (18:1)*	Triacylglycerols	Storage lipids	FIA-MS/MS
BioCrates MxP® Quant 500 kit FIA MS	585	TG(18:1_34:4)	Triacylglceride (52:5) w/ FA (18:1)*	Triacylglycerols	Storage lipids	FIA-MS/MS
BioCrates MxP® Quant 500 kit FIA MS	586	TG(18:1_35:2)	Triacylglceride (53:3) w/ FA (18:1)*	Triacylglycerols	Storage lipids	FIA-MS/MS
BioCrates MxP® Quant 500 kit FIA MS	587	TG(18:1_35:3)	Triacylglceride (53:4) w/ FA (18:1)*	Triacylglycerols	Storage lipids	FIA-MS/MS
BioCrates MxP® Quant 500 kit FIA MS	588	TG(18:1_36:0)	Triacylglceride (54:1) w/ FA (18:1)*	Triacylglycerols	Storage lipids	FIA-MS/MS
BioCrates MxP® Quant 500 kit FIA MS	589	TG(18:1_36:1)	Triacylglceride (54:2) w/ FA (18:1)*	Triacylglycerols	Storage lipids	FIA-MS/MS
BioCrates MxP® Quant 500 kit FIA MS	590	TG(18:1_36:2)	Triacylglceride (54:3) w/ FA (18:1)*	Triacylglycerols	Storage lipids	FIA-MS/MS
BioCrates MxP® Quant 500 kit FIA MS	591	TG(18:1_36:3)	Triacylglceride (54:4) w/ FA (18:1)*	Triacylglycerols	Storage lipids	FIA-MS/MS
BioCrates MxP® Quant 500 kit FIA MS	592	TG(18:1_36:4)	Triacylglceride (54:5) w/ FA (18:1)*	Triacylglycerols	Storage lipids	FIA-MS/MS
BioCrates MxP® Quant 500 kit FIA MS	593	TG(18:1_36:5)	Triacylglceride (54:6) w/ FA (18:1)*	Triacylglycerols	Storage lipids	FIA-MS/MS
BioCrates MxP® Quant 500 kit FIA MS	594	TG(18:1_36:6)	Triacylglceride (54:7) w/ FA (18:1)	Triacylglycerols	Storage lipids	FIA-MS/MS
BioCrates MxP® Quant 500 kit FIA MS	595	TG(18:1_38:5)	Triacylglceride (56:6) w/ FA (18:1)*	Triacylglycerols	Storage lipids	FIA-MS/MS
BioCrates MxP® Quant 500 kit FIA MS	596	TG(18:1_38:6)	Triacylglceride (56:7) w/ FA (18:1)*	Triacylglycerols	Storage lipids	FIA-MS/MS
BioCrates MxP® Quant 500 kit FIA MS	597	TG(18:1_38:7)	Triacylglceride (56:8) w/ FA (18:1)	Triacylglycerols	Storage lipids	FIA-MS/MS
BioCrates MxP® Quant 500 kit FIA MS	598	TG(18:2_28:0)	Triacylglceride (46:2) w/ FA (18:2)	Triacylglycerols	Storage lipids	FIA-MS/MS
BioCrates MxP® Quant 500 kit FIA MS	599	TG(18:2_30:0)	Triacylglceride (48:2) w/ FA (18:2)*	Triacylglycerols	Storage lipids	FIA-MS/MS
BioCrates MxP® Quant 500 kit FIA MS	600	TG(18:2_30:1)	Triacylglceride (48:3) w/ FA (18:2)	Triacylglycerols	Storage lipids	FIA-MS/MS
BioCrates MxP® Quant 500 kit FIA MS	601	TG(18:2_31:0)	Triacylglceride (49:2) w/ FA (18:2)	Triacylglycerols	Storage lipids	FIA-MS/MS
BioCrates MxP® Quant 500 kit FIA MS	602	TG(18:2_32:0)	Triacylglceride (50:2) w/ FA (18:2)*	Triacylglycerols	Storage lipids	FIA-MS/MS
BioCrates MxP® Quant 500 kit FIA MS	603	TG(18:2_32:1)	Triacylglceride (50:3) w/ FA (18:2)*	Triacylglycerols	Storage lipids	FIA-MS/MS
BioCrates MxP® Quant 500 kit FIA MS	604	TG(18:2_32:2)	Triacylglceride (50:4) w/ FA (18:2)	Triacylglycerols	Storage lipids	FIA-MS/MS
BioCrates MxP® Quant 500 kit FIA MS	605	TG(18:2_33:0)	Triacylglceride (51:2) w/ FA (18:2)*	Triacylglycerols	Storage lipids	FIA-MS/MS
BioCrates MxP® Quant 500 kit FIA MS	606	TG(18:2_33:1)	Triacylglceride (51:3) w/ FA (18:2)*	Triacylglycerols	Storage lipids	FIA-MS/MS
BioCrates MxP® Quant 500 kit FIA MS	607	TG(18:2_33:2)	Triacylglceride (51:4) w/ FA (18:2)*	Triacylglycerols	Storage lipids	FIA-MS/MS
BioCrates MxP® Quant 500 kit FIA MS	608	TG(18:2_34:0)	Triacylglceride (52:2) w/ FA (18:2)*	Triacylglycerols	Storage lipids	FIA-MS/MS
BioCrates MxP® Quant 500 kit FIA MS	609	TG(18:2_34:1)	Triacylglceride (52:3) w/ FA (18:2)*	Triacylglycerols	Storage lipids	FIA-MS/MS
BioCrates MxP® Quant 500 kit FIA MS	610	TG(18:2_34:2)	Triacylglceride (52:4) w/ FA (18:2)*	Triacylglycerols	Storage lipids	FIA-MS/MS
BioCrates MxP® Quant 500 kit FIA MS	611	TG(18:2_34:3)	Triacylglceride (52:5) w/ FA (18:2)*	Triacylglycerols	Storage lipids	FIA-MS/MS
BioCrates MxP® Quant 500 kit FIA MS	612	TG(18:2_34:4)	Triacylglceride (52:6) w/ FA (18:2)	Triacylglycerols	Storage lipids	FIA-MS/MS
BioCrates MxP® Quant 500 kit FIA MS	613	TG(18:2_35:1)	Triacylglceride (53:3) w/ FA (18:2)*	Triacylglycerols	Storage lipids	FIA-MS/MS
BioCrates MxP® Quant 500 kit FIA MS	614	TG(18:2_35:2)	Triacylglceride (53:4) w/ FA (18:2)*	Triacylglycerols	Storage lipids	FIA-MS/MS
BioCrates MxP® Quant 500 kit FIA MS	615	TG(18:2_35:3)	Triacylglceride (53:5) w/ FA (18:2)	Triacylglycerols	Storage lipids	FIA-MS/MS
BioCrates MxP® Quant 500 kit FIA MS	616	TG(18:2_36:0)	Triacylglceride (54:2) w/ FA (18:2)*	Triacylglycerols	Storage lipids	FIA-MS/MS
BioCrates MxP® Quant 500 kit FIA MS	617	TG(18:2_36:1)	Triacylglceride (54:3) w/ FA (18:2)*	Triacylglycerols	Storage lipids	FIA-MS/MS
BioCrates MxP® Quant 500 kit FIA MS	618	TG(18:2_36:2)	Triacylglceride (54:4) w/ FA (18:2)*	Triacylglycerols	Storage lipids	FIA-MS/MS
BioCrates MxP® Quant 500 kit FIA MS	619	TG(18:2_36:3)	Triacylglceride (54:5) w/ FA (18:2)*	Triacylglycerols	Storage lipids	FIA-MS/MS
BioCrates MxP® Quant 500 kit FIA MS	620	TG(18:2_36:4)	Triacylglceride (54:6) w/ FA (18:2)*	Triacylglycerols	Storage lipids	FIA-MS/MS
BioCrates MxP® Quant 500 kit FIA MS	621	TG(18:2_36:5)	Triacylglceride (54:7) w/ FA (18:2)	Triacylglycerols	Storage lipids	FIA-MS/MS
BioCrates MxP® Quant 500 kit FIA MS	622	TG(18:2_38:4)	Triacylglceride (56:6) w/ FA (18:2)*	Triacylglycerols	Storage lipids	FIA-MS/MS
BioCrates MxP® Quant 500 kit FIA MS	623	TG(18:2_38:5)	Triacylglceride (56:7) w/ FA (18:2)*	Triacylglycerols	Storage lipids	FIA-MS/MS
BioCrates MxP® Quant 500 kit FIA MS	624	TG(18:2_38:6)	Triacylglceride (56:8) w/ FA (18:2)*	Triacylglycerols	Storage lipids	FIA-MS/MS
BioCrates MxP® Quant 500 kit FIA MS	625	TG(18:3_30:0)	Triacylglceride (48:3) w/ FA (18:3)	Triacylglycerols	Storage lipids	FIA-MS/MS
BioCrates MxP® Quant 500 kit FIA MS	626	TG(18:3_32:0)	Triacylglceride (50:3) w/ FA (18:3)*	Triacylglycerols	Storage lipids	FIA-MS/MS
BioCrates MxP® Quant 500 kit FIA MS	627	TG(18:3_32:1)	Triacylglceride (50:4) w/ FA (18:3)	Triacylglycerols	Storage lipids	FIA-MS/MS
BioCrates MxP® Quant 500 kit FIA MS	628	TG(18:3_33:2)	Triacylglceride (51:5) w/ FA (18:3)	Triacylglycerols	Storage lipids	FIA-MS/MS
BioCrates MxP® Quant 500 kit FIA MS	629	TG(18:3_34:0)	Triacylglceride (52:3) w/ FA (18:3)*	Triacylglycerols	Storage lipids	FIA-MS/MS
BioCrates MxP® Quant 500 kit FIA MS	630	TG(18:3_34:1)	Triacylglceride (52:4) w/ FA (18:3)*	Triacylglycerols	Storage lipids	FIA-MS/MS
BioCrates MxP® Quant 500 kit FIA MS	631	TG(18:3_34:2)	Triacylglceride (52:5) w/ FA (18:3)*	Triacylglycerols	Storage lipids	FIA-MS/MS
BioCrates MxP® Quant 500 kit FIA MS	632	TG(18:3_34:3)	Triacylglceride (52:6) w/ FA (18:3)	Triacylglycerols	Storage lipids	FIA-MS/MS
BioCrates MxP® Quant 500 kit FIA MS	633	TG(18:3_35:2)	Triacylglceride (53:5) w/ FA (18:3)	Triacylglycerols	Storage lipids	FIA-MS/MS
BioCrates MxP® Quant 500 kit FIA MS	634	TG(18:3_36:1)	Triacylglceride (54:4) w/ FA (18:3)*	Triacylglycerols	Storage lipids	FIA-MS/MS
BioCrates MxP® Quant 500 kit FIA MS	635	TG(18:3_36:2)	Triacylglceride (54:5) w/ FA (18:3)*	Triacylglycerols	Storage lipids	FIA-MS/MS
BioCrates MxP® Quant 500 kit FIA MS	636	TG(18:3_36:3)	Triacylglceride (54:6) w/ FA (18:3)*	Triacylglycerols	Storage lipids	FIA-MS/MS
BioCrates MxP® Quant 500 kit FIA MS	637	TG(18:3_36:4)	Triacylglceride (54:7) w/ FA (18:3)	Triacylglycerols	Storage lipids	FIA-MS/MS
BioCrates MxP® Quant 500 kit FIA MS	638	TG(18:3_38:5)	Triacylglceride (56:8) w/ FA (18:3)*	Triacylglycerols	Storage lipids	FIA-MS/MS
BioCrates MxP® Quant 500 kit FIA MS	639	TG(18:3_38:6)	Triacylglceride (56:9) w/ FA (18:3)	Triacylglycerols	Storage lipids	FIA-MS/MS
BioCrates MxP® Quant 500 kit FIA MS	640	TG(20:0_32:3)	Triacylglceride (52:3) w/ FA (20:0)*	Triacylglycerols	Storage lipids	FIA-MS/MS
BioCrates MxP® Quant 500 kit FIA MS	641	TG(20:0_32:4)	Triacylglceride (52:4) w/ FA (20:0)	Triacylglycerols	Storage lipids	FIA-MS/MS
BioCrates MxP® Quant 500 kit FIA MS	642	TG(20:0_34:1)	Triacylglceride (54:1) w/ FA (20:0)*	Triacylglycerols	Storage lipids	FIA-MS/MS
BioCrates MxP® Quant 500 kit FIA MS	643	TG(20:1_24:3)	Triacylglceride (44:4) w/ FA (20:1)	Triacylglycerols	Storage lipids	FIA-MS/MS
BioCrates MxP® Quant 500 kit FIA MS	644	TG(20:1_26:1)	Triacylglceride (46:2) w/ FA (20:1)	Triacylglycerols	Storage lipids	FIA-MS/MS
BioCrates MxP® Quant 500 kit FIA MS	645	TG(20:1_30:1)	Triacylglceride (50:2) w/ FA (20:1)	Triacylglycerols	Storage lipids	FIA-MS/MS
BioCrates MxP® Quant 500 kit FIA MS	646	TG(20:1_31:0)	Triacylglceride (51:1) w/ FA (20:1)	Triacylglycerols	Storage lipids	FIA-MS/MS
BioCrates MxP® Quant 500 kit FIA MS	647	TG(20:1_32:1)	Triacylglceride (52:2) w/ FA (20:1)*	Triacylglycerols	Storage lipids	FIA-MS/MS
BioCrates MxP® Quant 500 kit FIA MS	648	TG(20:1_32:2)	Triacylglceride (52:3) w/ FA (20:1)*	Triacylglycerols	Storage lipids	FIA-MS/MS
BioCrates MxP® Quant 500 kit FIA MS	649	TG(20:1_32:3)	Triacylglceride (52:4) w/ FA (20:1)	Triacylglycerols	Storage lipids	FIA-MS/MS
BioCrates MxP® Quant 500 kit FIA MS	650	TG(20:1_34:0)	Triacylglceride (54:1) w/ FA (20:1)*	Triacylglycerols	Storage lipids	FIA-MS/MS
BioCrates MxP® Quant 500 kit FIA MS	651	TG(20:1_34:1)	Triacylglceride (54:2) w/ FA (20:1)*	Triacylglycerols	Storage lipids	FIA-MS/MS
BioCrates MxP® Quant 500 kit FIA MS	652	TG(20:1_34:2)	Triacylglceride (54:3) w/ FA (20:1)*	Triacylglycerols	Storage lipids	FIA-MS/MS
BioCrates MxP® Quant 500 kit FIA MS	653	TG(20:1_34:3)	Triacylglceride (54:4) w/ FA (20:1)*	Triacylglycerols	Storage lipids	FIA-MS/MS
BioCrates MxP® Quant 500 kit FIA MS	654	TG(20:2_32:0)	Triacylglceride (52:2) w/ FA (20:2)*	Triacylglycerols	Storage lipids	FIA-MS/MS
BioCrates MxP® Quant 500 kit FIA MS	655	TG(20:2_32:1)	Triacylglceride (52:3) w/ FA (20:2)*	Triacylglycerols	Storage lipids	FIA-MS/MS
BioCrates MxP® Quant 500 kit FIA MS	656	TG(20:2_34:1)	Triacylglceride (54:3) w/ FA (20:2)*	Triacylglycerols	Storage lipids	FIA-MS/MS
BioCrates MxP® Quant 500 kit FIA MS	657	TG(20:2_34:2)	Triacylglceride (54:4) w/ FA (20:2)*	Triacylglycerols	Storage lipids	FIA-MS/MS
BioCrates MxP® Quant 500 kit FIA MS	658	TG(20:2_34:3)	Triacylglceride (54:5) w/ FA (20:2)*	Triacylglycerols	Storage lipids	FIA-MS/MS
BioCrates MxP® Quant 500 kit FIA MS	659	TG(20:2_34:4)	Triacylglceride (54:6) w/ FA (20:2)	Triacylglycerols	Storage lipids	FIA-MS/MS
BioCrates MxP® Quant 500 kit FIA MS	660	TG(20:2_36:5)	Triacylglceride (56:7) w/ FA (20:2)*	Triacylglycerols	Storage lipids	FIA-MS/MS
BioCrates MxP® Quant 500 kit FIA MS	661	TG(20:3_32:0)	Triacylglceride (52:3) w/ FA (20:3)*	Triacylglycerols	Storage lipids	FIA-MS/MS
BioCrates MxP® Quant 500 kit FIA MS	662	TG(20:3_32:1)	Triacylglceride (52:4) w/ FA (20:3)*	Triacylglycerols	Storage lipids	FIA-MS/MS
BioCrates MxP® Quant 500 kit FIA MS	663	TG(20:3_32:2)	Triacylglceride (52:5) w/ FA (20:3)*	Triacylglycerols	Storage lipids	FIA-MS/MS
BioCrates MxP® Quant 500 kit FIA MS	664	TG(20:3_34:0)	Triacylglceride (54:3) w/ FA (20:3)*	Triacylglycerols	Storage lipids	FIA-MS/MS
BioCrates MxP® Quant 500 kit FIA MS	665	TG(20:3_34:1)	Triacylglceride (54:4) w/ FA (20:3)*	Triacylglycerols	Storage lipids	FIA-MS/MS
BioCrates MxP® Quant 500 kit FIA MS	666	TG(20:3_34:2)	Triacylglceride (54:5) w/ FA (20:3)*	Triacylglycerols	Storage lipids	FIA-MS/MS
BioCrates MxP® Quant 500 kit FIA MS	667	TG(20:3_34:3)	Triacylglceride (54:6) w/ FA (20:3)*	Triacylglycerols	Storage lipids	FIA-MS/MS
BioCrates MxP® Quant 500 kit FIA MS	668	TG(20:3_36:3)	Triacylglceride (56:6) w/ FA (20:3)*	Triacylglycerols	Storage lipids	FIA-MS/MS
BioCrates MxP® Quant 500 kit FIA MS	669	TG(20:3_36:4)	Triacylglceride (56:7) w/ FA (20:3)*	Triacylglycerols	Storage lipids	FIA-MS/MS
BioCrates MxP® Quant 500 kit FIA MS	670	TG(20:3_36:5)	Triacylglceride (56:8) w/ FA (20:3)*	Triacylglycerols	Storage lipids	FIA-MS/MS
BioCrates MxP® Quant 500 kit FIA MS	671	TG(20:4_30:0)	Triacylglceride (50:4) w/ FA (20:4)	Triacylglycerols	Storage lipids	FIA-MS/MS
BioCrates MxP® Quant 500 kit FIA MS	672	TG(20:4_32:0)	Triacylglceride (52:4) w/ FA (20:4)*	Triacylglycerols	Storage lipids	FIA-MS/MS
BioCrates MxP® Quant 500 kit FIA MS	673	TG(20:4_32:1)	Triacylglceride (52:5) w/ FA (20:4)*	Triacylglycerols	Storage lipids	FIA-MS/MS
BioCrates MxP® Quant 500 kit FIA MS	674	TG(20:4_32:2)	Triacylglceride (52:6) w/ FA (20:4)	Triacylglycerols	Storage lipids	FIA-MS/MS
BioCrates MxP® Quant 500 kit FIA MS	675	TG(20:4_33:2)	Triacylglceride (53:6) w/ FA (20:4)	Triacylglycerols	Storage lipids	FIA-MS/MS
BioCrates MxP® Quant 500 kit FIA MS	676	TG(20:4_34:0)	Triacylglceride (54:4) w/ FA (20:4)*	Triacylglycerols	Storage lipids	FIA-MS/MS
BioCrates MxP® Quant 500 kit FIA MS	677	TG(20:4_34:1)	Triacylglceride (54:5) w/ FA (20:4)*	Triacylglycerols	Storage lipids	FIA-MS/MS
BioCrates MxP® Quant 500 kit FIA MS	678	TG(20:4_34:2)	Triacylglceride (54:6) w/ FA (20:4)*	Triacylglycerols	Storage lipids	FIA-MS/MS
BioCrates MxP® Quant 500 kit FIA MS	679	TG(20:4_34:3)	Triacylglceride (54:7) w/ FA (20:4)	Triacylglycerols	Storage lipids	FIA-MS/MS
BioCrates MxP® Quant 500 kit FIA MS	680	TG(20:4_35:3)	Triacylglceride (55:7) w/ FA (20:4)	Triacylglycerols	Storage lipids	FIA-MS/MS
BioCrates MxP® Quant 500 kit FIA MS	681	TG(20:4_36:2)	Triacylglceride (56:6) w/ FA (20:4)*	Triacylglycerols	Storage lipids	FIA-MS/MS
BioCrates MxP® Quant 500 kit FIA MS	682	TG(20:4_36:3)	Triacylglceride (56:7) w/ FA (20:4)*	Triacylglycerols	Storage lipids	FIA-MS/MS
BioCrates MxP® Quant 500 kit FIA MS	683	TG(20:4_36:4)	Triacylglceride (56:8) w/ FA (20:4)*	Triacylglycerols	Storage lipids	FIA-MS/MS
BioCrates MxP® Quant 500 kit FIA MS	684	TG(20:4_36:5)	Triacylglceride (56:9) w/ FA (20:4)	Triacylglycerols	Storage lipids	FIA-MS/MS
BioCrates MxP® Quant 500 kit FIA MS	685	TG(20:5_34:0)	Triacylglceride (54:5) w/ FA (20:5)*	Triacylglycerols	Storage lipids	FIA-MS/MS
BioCrates MxP® Quant 500 kit FIA MS	686	TG(20:5_34:1)	Triacylglceride (54:6) w/ FA (20:5)*	Triacylglycerols	Storage lipids	FIA-MS/MS
BioCrates MxP® Quant 500 kit FIA MS	687	TG(20:5_34:2)	Triacylglceride (54:7) w/ FA (20:5)	Triacylglycerols	Storage lipids	FIA-MS/MS
BioCrates MxP® Quant 500 kit FIA MS	688	TG(20:5_36:2)	Triacylglceride (56:7) w/ FA (20:5)*	Triacylglycerols	Storage lipids	FIA-MS/MS
BioCrates MxP® Quant 500 kit FIA MS	689	TG(20:5_36:3)	Triacylglceride (56:8) w/ FA (20:5)	Triacylglycerols	Storage lipids	FIA-MS/MS
BioCrates MxP® Quant 500 kit FIA MS	690	TG(22:0_32:4)	Triacylglceride (54:4) w/ FA (22:0)*	Triacylglycerols	Storage lipids	FIA-MS/MS
BioCrates MxP® Quant 500 kit FIA MS	691	TG(22:1_32:5)	Triacylglceride (54:6) w/ FA (22:1)	Triacylglycerols	Storage lipids	FIA-MS/MS
BioCrates MxP® Quant 500 kit FIA MS	692	TG(22:2_32:4)	Triacylglceride (54:6) w/ FA (22:2)	Triacylglycerols	Storage lipids	FIA-MS/MS
BioCrates MxP® Quant 500 kit FIA MS	693	TG(22:3_30:2)	Triacylglceride (52:5) w/ FA (22:3)*	Triacylglycerols	Storage lipids	FIA-MS/MS
BioCrates MxP® Quant 500 kit FIA MS	694	TG(22:4_32:0)	Triacylglceride (54:4) w/ FA (22:4)*	Triacylglycerols	Storage lipids	FIA-MS/MS
BioCrates MxP® Quant 500 kit FIA MS	695	TG(22:4_32:2)	Triacylglceride (54:6) w/ FA (22:4)	Triacylglycerols	Storage lipids	FIA-MS/MS
BioCrates MxP® Quant 500 kit FIA MS	696	TG(22:4_34:2)	Triacylglceride (56:6) w/ FA (22:4)*	Triacylglycerols	Storage lipids	FIA-MS/MS
BioCrates MxP® Quant 500 kit FIA MS	697	TG(22:5_32:0)	Triacylglceride (54:5) w/ FA (22:5)*	Triacylglycerols	Storage lipids	FIA-MS/MS
BioCrates MxP® Quant 500 kit FIA MS	698	TG(22:5_32:1)	Triacylglceride (54:6) w/ FA (22:5)*	Triacylglycerols	Storage lipids	FIA-MS/MS
BioCrates MxP® Quant 500 kit FIA MS	699	TG(22:5_34:1)	Triacylglceride (56:6) w/ FA (22:5)*	Triacylglycerols	Storage lipids	FIA-MS/MS
BioCrates MxP® Quant 500 kit FIA MS	700	TG(22:5_34:2)	Triacylglceride (56:7) w/ FA (22:5)*	Triacylglycerols	Storage lipids	FIA-MS/MS
BioCrates MxP® Quant 500 kit FIA MS	701	TG(22:5_34:3)	Triacylglceride (56:8) w/ FA (22:5)*	Triacylglycerols	Storage lipids	FIA-MS/MS
BioCrates MxP® Quant 500 kit FIA MS	702	TG(22:6_32:0)	Triacylglceride (54:6) w/ FA (22:6)*	Triacylglycerols	Storage lipids	FIA-MS/MS
BioCrates MxP® Quant 500 kit FIA MS	703	TG(22:6_32:1)	Triacylglceride (54:7) w/ FA (22:6)	Triacylglycerols	Storage lipids	FIA-MS/MS
BioCrates MxP® Quant 500 kit FIA MS	704	TG(22:6_34:1)	Triacylglceride (56:7) w/ FA (22:6)*	Triacylglycerols	Storage lipids	FIA-MS/MS
BioCrates MxP® Quant 500 kit FIA MS	705	TG(22:6_34:2)	Triacylglceride (56:8) w/ FA (22:6)*	Triacylglycerols	Storage lipids	FIA-MS/MS
BioCrates MxP® Quant 500 kit FIA MS	706	TG(22:6_34:3)	Triacylglceride (56:9) w/ FA (22:6)	Triacylglycerols	Storage lipids	FIA-MS/MS
Metabolic Indicators	1	SA/FA	Ratio of Succinate to fumarate	TCA	TCA	NVS
Metabolic Indicators	2	QA/KYNA	Ratio of quinolinic acid to kynurenic acid	Amino acids metabolism	Amino acids metabolism	NVS
Metabolic Indicators	3	AMP/ATP	Ratio of adenosine monophosphate to adenosine triphosphate	Nucleotides	Nucleotides	NVS
Metabolic Indicators	4	(AMP+ADP/ATP)	Ratio of (adenosine monophosphate+ adenosine diphosphate) to adenosine triphosphate	Nucleotides	Nucleotides	NVS
Metabolic Indicators	5	UMP/UTP	Ratio of uridine monophosphate to uridine triphosphate	Nucleotides	Nucleotides	NVS
Metabolic Indicators	6	UDP/UTP	Ratio of uridine diphosphate to guanosine triphosphate	Nucleotides	Nucleotides	NVS
Metabolic Indicators	7	GMP/GTP	Ratio of guanosine monophosphate to guanosine triphosphate	Nucleotides	Nucleotides	NVS
Metabolic Indicators	8	GDP/GTP	Ratio of guanosine diphosphate to guanosine triphosphate	Nucleotides	Nucleotides	NVS
Metabolic Indicators	9	dGMP/dGTP	Ratio of 2'- deoxyguanosine 5'-monophosphate to 2'- deoxyguanosine 5'-triphosphate	Nucleotides	Nucleotides	NVS
Metabolic Indicators	10	dGDP/dGTP	Ratio of 2'- deoxyguanosine 5'-diphosphate to 2'- deoxyguanosine 5'-triphosphate	Nucleotides	Nucleotides	NVS
Metabolic Indicators	11	S7P/ribo5P + ribu5P	Ratio of S7P to the sum of (ribo5P + ribu5P)	Nucleotides	Nucleotides	NVS
Metabolic Indicators	12	TMAO Synthesis	TMAO Synthesis	Microbial metabolites	Microbial metabolites	MxP® Quant 500
Metabolic Indicators	13	Asn Synthesis	Asn / Asp	Amino acids metabolism	Amino acids metabolism	MxP® Quant 500
Metabolic Indicators	14	Cys Synthesis	Cys / (Ser + Met)	Amino acids metabolism	Amino acids metabolism	MxP® Quant 500
Metabolic Indicators	15	DLD (NBS)	Dihydrolipoamide Dehydrogenase Pro / Phe	Amino acids metabolism	Amino acids metabolism	MxP® Quant 500
Metabolic Indicators	16	Fischer Ratio	(Ile + Leu + Val) / (Phe + Trp + Tyr) branched AAs vs aromatic Aas	Amino acids metabolism	Amino acids metabolism	MxP® Quant 500
Metabolic Indicators	17	GABR	Global Arginine Bioavailability Ratio Arg / (Orn + Cit)	Amino acids metabolism	Amino acids metabolism	MxP® Quant 500
Metabolic Indicators	18	Glutaminase Activity	Glu / Gln	Amino acids metabolism	Amino acids metabolism	MxP® Quant 500
Metabolic Indicators	19	Glutaminolysis Rate	(Ala + Asp + Glu + Lac + Suc) / Gln	Amino acids metabolism	Amino acids metabolism	MxP® Quant 500
Metabolic Indicators	20	Gly Synthesis	Gly / Ser	Amino acids metabolism	Amino acids metabolism	MxP® Quant 500
Metabolic Indicators	21	GSH Constituents	Glutathione Constituents Glu + Gly + Cys	Amino acids metabolism	Amino acids metabolism	MxP® Quant 500
Metabolic Indicators	22	MTHFR Deficiency (NBS)	Methylenetetrahydrofolate Reductase, Met / Phe	Amino acids metabolism	Amino acids metabolism	MxP® Quant 500
Metabolic Indicators	23	PKU (NBS)	Phenylketonuria, Tyr / Phe	Amino acids metabolism	Amino acids metabolism	MxP® Quant 500
Metabolic Indicators	24	Sum of AAs	Sum of AAs	Amino acids metabolism	Amino acids metabolism	MxP® Quant 500
Metabolic Indicators	25	Sum of Aromatic AAs	Sum of Aromatic AAs	Amino acids metabolism	Amino acids metabolism	MxP® Quant 500
Metabolic Indicators	26	Sum of Branched-Chain AAs	Sum of Branched-Chain AAs	Amino acids metabolism	Amino acids metabolism	MxP® Quant 500
Metabolic Indicators	27	Sum of Essential AAs	Sum of Essential AAs	Amino acids metabolism	Amino acids metabolism	MxP® Quant 500
Metabolic Indicators	28	Sum of Non-Essential AAs	Sum of Non-Essential AAs	Amino acids metabolism	Amino acids metabolism	MxP® Quant 500
Metabolic Indicators	29	Sum of Solely Glucogenic AAs	Sum of Solely Glucogenic AAs	Amino acids metabolism	Amino acids metabolism	MxP® Quant 500
Metabolic Indicators	30	Sum of Solely Ketogenic AAs	Sum of Solely Ketogenic AAs	Amino acids metabolism	Amino acids metabolism	MxP® Quant 500
Metabolic Indicators	31	Sum of Sulfur-Containing AAs	Sum of Sulfur-Containing AAs	Amino acids metabolism	Amino acids metabolism	MxP® Quant 500
Metabolic Indicators	32	Valinemia (NBS)	Val / Phe	Amino acids metabolism	Amino acids metabolism	MxP® Quant 500
Metabolic Indicators	33	Ratio of Non-Essential to Essential AAs	Ratio of Non-Essential to Essential AAs	Amino acids metabolism	Amino acids metabolism	MxP® Quant 500
Metabolic Indicators	34	Ratio of Pro to Cit	Ratio of Pro to Cit	Amino acids metabolism	Amino acids metabolism	MxP® Quant 500
Metabolic Indicators	35	1-Met-His Synthesis	1-Met-His / (Anserine + Carnosine)	Amino acids metabolism	Amino acids metabolism	MxP® Quant 500
Metabolic Indicators	36	3-Met-His Synthesis	3-Met-His / His	Amino acids metabolism	Amino acids metabolism	MxP® Quant 500
Metabolic Indicators	37	AABA Synthesis	AABA Synthesis	Amino acids metabolism	Amino acids metabolism	MxP® Quant 500
Metabolic Indicators	38	Anserine Synthesis	AABA / Thr	Amino acids metabolism	Amino acids metabolism	MxP® Quant 500
Metabolic Indicators	39	Asymmetrical Arg Methylation	ADMA / Arg	Amino acids metabolism	Amino acids metabolism	MxP® Quant 500
Metabolic Indicators	40	BABA Synthesis	BABA / Glu	Amino acids metabolism	Amino acids metabolism	MxP® Quant 500
Metabolic Indicators	41	Betaine Synthesis	Betaine / Choline	Choline metabolism	Choline metabolism	MxP® Quant 500
Metabolic Indicators	42	Carnosine Synthesis	Carnosine / His	Amino acids Metabolism	Amino acids Metabolism	MxP® Quant 500
Metabolic Indicators	43	Cit Synthesis	Cit / Orn (OTC activity)	Urea cycle	Urea cycle	MxP® Quant 500
Metabolic Indicators	44	CPS Deficiency (NBS)	Carbamoyl Phosphate Synthase (cysterine oxidation to cystine)	Amino acids metabolism	Amino acids metabolism	MxP® Quant 500
Metabolic Indicators	45	Cystine Synthesis	Cystine / Cys	Amino acids metabolism	Amino acids metabolism	MxP® Quant 500
Metabolic Indicators	46	DOPA Synthesis	Dihydroxyphenylalanine Synthesis DOPA / Tyr	Amino acids metabolism	Amino acids metabolism	MxP® Quant 500
Metabolic Indicators	47	HArg Synthesis	L-arginine:glycine amidinotransferase activity HArg / (Arg + Lys)	Amino acids metabolism	Amino acids metabolism	MxP® Quant 500
Metabolic Indicators	48	HCys Synthesis	HCys / Met	Amino acids metabolism	Amino acids metabolism	MxP® Quant 500
Metabolic Indicators	49	IDO Activity	Kynurenine / Trp	Amino acids metabolism	Amino acids metabolism	MxP® Quant 500
Metabolic Indicators	50	Met Oxidation	Methionine Oxidation	Amino acids metabolism	Amino acids metabolism	MxP® Quant 500
Metabolic Indicators	51	Muscle Protein Degradation	3-Met-His / Creatinine	Amino acids metabolism	Amino acids metabolism	MxP® Quant 500
Metabolic Indicators	52	NO-Synthase Activity	Nitric Oxide-Synthase, Cit / Arg	Amino acids metabolism	Amino acids metabolism	MxP® Quant 500
Metabolic Indicators	53	Orn Synthesis	arginase activity, Orn / Arg	Amino acids metabolism	Amino acids metabolism	MxP® Quant 500
Metabolic Indicators	54	OTC Deficiency (NBS)	Ornithine Transcarbamylase, Orn / Cit	Amino acids metabolism	Amino acids metabolism	MxP® Quant 500
Metabolic Indicators	55	Pro Hydroxylation	prolyl-hydroxylase activity, Proline Hydroxylation, (c4-OH-Pro + t4-OH-Pro) / Pro	Amino acids metabolism	Amino acids metabolism	MxP® Quant 500
Metabolic Indicators	56	Ratio of HArg to ADMA	Ratio of HArg to ADMA	Amino acids metabolism	Amino acids metabolism	MxP® Quant 500
Metabolic Indicators	57	Ratio of HArg to SDMA	Ratio of HArg to SDMA	Amino acids metabolism	Amino acids metabolism	MxP® Quant 500
Metabolic Indicators	58	Sarcosine Synthesis from Gly	Sarcosine / Gly	Amino acids metabolism	Amino acids metabolism	MxP® Quant 500
Metabolic Indicators	59	Sarcosine Synthesis from Choline	Sarcosine / Choline	Amino acids metabolism	Amino acids metabolism	MxP® Quant 500
Metabolic Indicators	60	Sum of Aminobutyric Acids	Sum of Aminobutyric Acids	Amino acids metabolism	Amino acids metabolism	MxP® Quant 500
Metabolic Indicators	61	Sum of Asym. and Sym. Arg Methylation	Sum of Asym. and Sym. Arg Methylation	Amino acids metabolism	Amino acids metabolism	MxP® Quant 500
Metabolic Indicators	62	Sum of Betaine and Related Metabolites	Sum of Betaine and Related Metabolites	Amino acids metabolism	Amino acids metabolism	MxP® Quant 500
Metabolic Indicators	63	Sum of Betaine-Related Metabolites	Sum of Betaine-Related Metabolites	Amino acids metabolism	Amino acids metabolism	MxP® Quant 500
Metabolic Indicators	64	Sum of Dimethylated Arg	Sum of Dimethylated Arg	Amino acids metabolism	Amino acids metabolism	MxP® Quant 500
Metabolic Indicators	65	Symmetrical Arg Methylation	Symmetrical Arg Methylation	Amino acids metabolism	Amino acids metabolism	MxP® Quant 500
Metabolic Indicators	66	Taurine Synthesis	Taurine Synthesis	Amino acids metabolism	Amino acids metabolism	MxP® Quant 500
Metabolic Indicators	67	Tyr Nitration	Tyr Nitration	Amino acids metabolism	Amino acids metabolism	MxP® Quant 500
Metabolic Indicators	68	Sum of 12a-OH BAs	CA + DCA + GCA + GDCA + TCA + TDCA	Bile acids metabolism	Bile acids metabolism	MxP® Quant 500
Metabolic Indicators	69	Sum of BAs	Sum of BAs	Bile acids metabolism	Bile acids metabolism	MxP® Quant 500
Metabolic Indicators	70	Sum of Conjugated BAs	Sum of Conjugated BAs	Bile acids metabolism	Bile acids metabolism	MxP® Quant 500
Metabolic Indicators	71	Sum of Conjugated Primary BAs	Sum of Conjugated Primary BAs	Bile acids metabolism	Bile acids metabolism	MxP® Quant 500
Metabolic Indicators	72	Sum of Conjugated Secondary BAs	Sum of Conjugated Secondary BAs	Bile acids metabolism	Bile acids metabolism	MxP® Quant 500
Metabolic Indicators	73	Sum of GLY-Conjugates BAs		Bile acids metabolism	Bile acids metabolism	MxP® Quant 500
Metabolic Indicators	74	Sum of Non-12a-OH BAs	Sum of Non-12a-OH BAs	Bile acids metabolism	Bile acids metabolism	MxP® Quant 500
Metabolic Indicators	75	Sum of Primary BAs	Sum of Primary BAs	Bile acids metabolism	Bile acids metabolism	MxP® Quant 500
Metabolic Indicators	76	Sum of Secondary BAs	Sum of Secondary BAs	Bile acids metabolism	Bile acids metabolism	MxP® Quant 500
Metabolic Indicators	77	Sum of Taurine-Conjugated BAs	Sum of Taurine-Conjugated BAs	Bile acids metabolism	Bile acids metabolism	MxP® Quant 500
Metabolic Indicators	78	Sum of Unconjugated BAs	Sum of Unconjugated BAs	Bile acids metabolism	Bile acids metabolism	MxP® Quant 500
Metabolic Indicators	79	Sum of Unconjugated Primary BAs	Sum of Unconjugated Primary BAs	Bile acids metabolism	Bile acids metabolism	MxP® Quant 500
Metabolic Indicators	80	7a-Dehydroxylation of CA	DCA / CA	Bile acids metabolism	Bile acids metabolism	MxP® Quant 500
Metabolic Indicators	81	GDCA Synthesis from CA	Glycodeoxycholic Acid Synthesis from Cholic Acid	Bile acids metabolism	Bile acids metabolism	MxP® Quant 500
Metabolic Indicators	82	GLCA Synthesis from CDCA	Glycolithocholic Acid Synthesis from Chenodeoxycholic Acid	Bile acids metabolism	Bile acids metabolism	MxP® Quant 500
Metabolic Indicators	83	Gly Conjugation of CA	Gly Conjugation of CA	Bile acids metabolism	Bile acids metabolism	MxP® Quant 500
Metabolic Indicators	84	Gly Conjugation of CDCA	Gly Conjugation of CDCA	Bile acids metabolism	Bile acids metabolism	MxP® Quant 500
Metabolic Indicators	85	Gly Conjugation of DCA	Gly Conjugation of DCA	Bile acids metabolism	Bile acids metabolism	MxP® Quant 500
Metabolic Indicators	86	Gly Conjugation of Primary BAs	Gly Conjugation of Primary BAs	Bile acids metabolism	Bile acids metabolism	MxP® Quant 500
Metabolic Indicators	87	Primary BA Conjugation	Ratio of Conjugated Primary Bile Acids to Unconjugated Primary Bile Acids, (GCA + GCDCA + TCA + TCDCA) / (CA + CDCA)	Bile acids metabolism	Bile acids metabolism	MxP® Quant 500
Metabolic Indicators	88	Ratio of 12a-OH BAs to Non-12a-OH BAs	The ratio of 12-alpha-hydroxylated bile acids to non-12-alpha-hydroxylated bile acids, T2D	Bile acids metabolism	Bile acids metabolism	MxP® Quant 500
Metabolic Indicators	89	Ratio of CDCA to CA	Ratio of CDCA to CA	Bile acids metabolism	Bile acids metabolism	MxP® Quant 500
Metabolic Indicators	90	Ratio of Primary BAs to BAs	Ratio of Primary BAs to BAs	Bile acids metabolism	Bile acids metabolism	MxP® Quant 500
Metabolic Indicators	91	Ratio of Secondary BAs to BAs	Ratio of Secondary BAs to BAs	Bile acids metabolism	Bile acids metabolism	MxP® Quant 500
Metabolic Indicators	92	Secondary BA Conjugation	Secondary BA Conjugation	Bile acids metabolism	Bile acids metabolism	MxP® Quant 500
Metabolic Indicators	93	Secondary BA Synthesis	Secondary BA Synthesis	Bile acids metabolism	Bile acids metabolism	MxP® Quant 500
Metabolic Indicators	94	Taurine Conjugation of CA	Taurine Conjugation of CA	Bile acids metabolism	Bile acids metabolism	MxP® Quant 500
Metabolic Indicators	95	Taurine Conjugation of CDCA	Taurine Conjugation of CDCA	Bile acids metabolism	Bile acids metabolism	MxP® Quant 500
Metabolic Indicators	96	Taurine Conjugation of DCA	Taurine Conjugation of DCA	Bile acids metabolism	Bile acids metabolism	MxP® Quant 500
Metabolic Indicators	97	Taurine Conjugation of Primary BAs	Taurine Conjugation of Primary BAs	Bile acids metabolism	Bile acids metabolism	MxP® Quant 500
Metabolic Indicators	98	TDCA Synthesis from CA	TDCA Synthesis from CA	Bile acids metabolism	Bile acids metabolism	MxP® Quant 500
Metabolic Indicators	99	TLCA Synthesis from CDCA	TLCA / CDCA	Bile acids metabolism	Bile acids metabolism	MxP® Quant 500
Metabolic Indicators	100	Sum of FAs	Sum of FAs	FFA	FFA	MxP® Quant 500
Metabolic Indicators	101	Sum of Measured w-3 FAs	Sum of Measured w-3 FAs	FFA	FFA	MxP® Quant 500
Metabolic Indicators	102	Sum of MUFAs	Sum of MUFAs	FFA	FFA	MxP® Quant 500
Metabolic Indicators	103	Sum of PUFAs	Sum of PUFAs	FFA	FFA	MxP® Quant 500
Metabolic Indicators	104	Sum of SFAs	Sum of SFAs	FFA	FFA	MxP® Quant 500
Metabolic Indicators	105	Ratio of DHA to 'AA'		FFA	FFA	MxP® Quant 500
Metabolic Indicators	106	Ratio of DHA to EPA	Ratio of DHA to EPA	FFA	FFA	MxP® Quant 500
Metabolic Indicators	107	Ratio of EPA to AA	Ratio of EPA to AA	FFA	FFA	MxP® Quant 500
Metabolic Indicators	108	Ratio of MUFAs to FAs	Ratio of MUFAs to FAs	FFA	FFA	MxP® Quant 500
Metabolic Indicators	109	Ratio of PUFAs to FAs	Ratio of PUFAs to FAs	FFA	FFA	MxP® Quant 500
Metabolic Indicators	110	Ratio of SFAs to FAs	Ratio of SFAs to FAs	FFA	FFA	MxP® Quant 500
Metabolic Indicators	111	Sum of Choline Lipids	Sum of Choline Lipids	Sum of Choline Lipids	Sum of Choline Lipids	MxP® Quant 500
Metabolic Indicators	112	b-Ala Synthesis	beta-Ala / Carnosine	Amino acids metabolism	Amino acids metabolism	MxP® Quant 500
Metabolic Indicators	113	GABA Synthesis	GABA / Glu	Amino acids metabolism	Amino acids metabolism	MxP® Quant 500
Metabolic Indicators	114	Histamine Synthesis	histidine decarboxylase (HDC) activity Histamine / His	Amino acids metabolism	Amino acids metabolism	MxP® Quant 500
Metabolic Indicators	115	PEA Synthesis	PEA / Phe	Amino acids metabolism	Amino acids metabolism	MxP® Quant 500
Metabolic Indicators	116	Polyamine Synthesis	(Putrescine + Spermidine + Spermine) / Orn	Polyamines	Polyamines	MxP® Quant 500
Metabolic Indicators	117	Putrescine Synthesis	ornithine decarboxylase activity, Putrescine / Orn	Polyamines	Polyamines	MxP® Quant 500
Metabolic Indicators	118	Serotonin Synthesis	Serotonin / Trp	Amino acids metabolism	Amino acids metabolism	MxP® Quant 500
Metabolic Indicators	119	Spermidine Synthesis	Spermidine / Putrescine, spermidine synthase activity	Polyamines	Polyamines	MxP® Quant 500
Metabolic Indicators	120	Spermine Synthesis	Spermine / Spermidine	Polyamines	Polyamines	MxP® Quant 500
Metabolic Indicators	121	Sum of Neurotransmitters	Sum of Neurotransmitters	Neurotransmitters	Neurotransmitters	MxP® Quant 500
Metabolic Indicators	122	Sum of Polyamines	Sum of Polyamines	Polyamines	Polyamines	MxP® Quant 500
Metabolic Indicators	123	HipAcid Synthesis	HipAcid / Gly	Amino acids metabolism	Amino acids metabolism	MxP® Quant 500
Metabolic Indicators	124	LDH Activity	Lac / H1	Glycolysis	Glycolysis	MxP® Quant 500
Metabolic Indicators	125	Sum of Carboxylic Acids	Sum of Carboxylic Acids	Carboxylic acid	Carboxylic acid	MxP® Quant 500
Metabolic Indicators	126	p-Cresol-SO4 Synthesis	p-Cresol-SO4 / Tyr	Microbial metabolites	Microbial metabolites	MxP® Quant 500
Metabolic Indicators	127	Cortisone Synthesis	Cortisone / Cortisol	Steroid hormones	Steroid hormones	MxP® Quant 500
Metabolic Indicators	128	Sum of Steroid Hormones	Sum of Steroid Hormones	Steroid hormones	Steroid hormones	MxP® Quant 500
Metabolic Indicators	129	3-IAA Synthesis	3-IAA / Indole	Microbial metabolites	Microbial metabolites	MxP® Quant 500
Metabolic Indicators	130	3-IPA Synthesis	3-IPA / Indole	Microbial metabolites	Microbial metabolites	MxP® Quant 500
Metabolic Indicators	131	Indole Sulfonation	Indoxyl sulfate / Indole	Microbial metabolites	Microbial metabolites	MxP® Quant 500
Metabolic Indicators	132	Indole Synthesis	Indole / Trp	Microbial metabolites	Microbial metabolites	MxP® Quant 500
Metabolic Indicators	133	Sum of Indoles	Sum of Indoles	Microbial metabolites	Microbial metabolites	MxP® Quant 500
Metabolic Indicators	134	Sum of Purines	Sum of Purines	Purine Metabolism	Purine Metabolism	MxP® Quant 500
Metabolic Indicators	135	Xanthine Synthesis	Xanthine / Hypoxanthine	Purine metabolism	Purine metabolism	MxP® Quant 500
Metabolic Indicators	136	2M3HBA (NBS)	2-Methyl-3-Hydroxybutyric Aciduria (NBS)	FAO	FAO	MxP® Quant 500
Metabolic Indicators	137	2MBG (NBS)	2-Methyl-3-Hydroxybutyric Aciduria (C5-OH (C3-DC-M) / C8)	FAO	FAO	MxP® Quant 500
Metabolic Indicators	138	3MGA (NBS)	3-Methylglutaconic Aciduria (C5-OH (C3-DC-M) / C0)	FAO	FAO	MxP® Quant 500
Metabolic Indicators	139	BKT Deficiency (NBS)	Beta-Ketothiolase C0 / C5-OH (C3-DC-M)	FAO	FAO	MxP® Quant 500
Metabolic Indicators	140	b-Oxidation	(C2 + C3) / C0	FAO	FAO	MxP® Quant 500
Metabolic Indicators	141	CACT Deficiency (NBS)	Carnitine Acylcarnitine Translocase C0 / (C16 + C18)	FAO	FAO	MxP® Quant 500
Metabolic Indicators	142	Carnitine Esterification	(C2-C18:2 + Cx-DC + Cx-OH + Cx:x-OH + C5-M-DC) / C0	FAO	FAO	MxP® Quant 500
Metabolic Indicators	143	Carnitine Uptake Defect (NBS)	(C0 + C2 + C3 + C16 + C18 + C18:1) / Cit	FAO	FAO	MxP® Quant 500
Metabolic Indicators	144	CPT-1 Deficiency (NBS)	(C16 + C18) / C0	FAO	FAO	MxP® Quant 500
Metabolic Indicators	145	CPT-2 Deficiency (NBS)	(C16 + C18:1) / C2	FAO	FAO	MxP® Quant 500
Metabolic Indicators	146	EMA (NBS)	Ethylmalonic Encephalopathy C4 / C8	FAO	FAO	MxP® Quant 500
Metabolic Indicators	147	HMG-CoA Lyase Deficiency (NBS)	3-hydroxy-3-methylglutaryl-CoA lyase leucine metabolism, inhibition of ketogenesis	FAO	FAO	MxP® Quant 500
Metabolic Indicators	148	IBD Deficiency (NBS)	Isobutyryl-Coenzyme A Dehydrogenase C4/C2, valine metabolism	FAO	FAO	MxP® Quant 500
Metabolic Indicators	149	IVA (NBS)	Isovaleric Acidemia C5 / C2, leucine metabolism	FAO	FAO	MxP® Quant 500
Metabolic Indicators	150	LCHAD Deficiency (NBS)	Long-Chain 3-Hydroxyacyl-Coenzyme A Dehydrogenase, C16-OH / C16	FAO	FAO	MxP® Quant 500
Metabolic Indicators	151	MA (NBS)	Malonic Aciduria, C3/C2	FAO	FAO	MxP® Quant 500
Metabolic Indicators	152	MC Deficiency (NBS)	Multiple Carboxylase Deficiency C16 / C3	FAO	FAO	MxP® Quant 500
Metabolic Indicators	153	MCAD Deficiency (NBS)	Medium-Chain Acyl-Coenzyme A Dehydrogenase	FAO	FAO	MxP® Quant 500
Metabolic Indicators	154	MCKAT Deficiency (NBS)	Medium-Chain Acyl-Coenzyme A Dehydrogenase	FAO	FAO	MxP® Quant 500
Metabolic Indicators	155	MMA (NBS)	Methylmalonic Acidemia	FAO	FAO	MxP® Quant 500
Metabolic Indicators	156	PA (NBS)	Propionic Acidemia, C3 / C16	FAO	FAO	MxP® Quant 500
Metabolic Indicators	157	SBCAD Deficiency (NBS)	Short/Branched-Chain Acyl-Coenzyme A Dehydrogenase, C5/C0	FAO	FAO	MxP® Quant 500
Metabolic Indicators	158	SCAD Deficiency (NBS)	Short-Chain Acyl-Coenzyme A Dehydrogenase, C4/C3	FAO	FAO	MxP® Quant 500
Metabolic Indicators	159	Sum of ACs	Sum of ACs	FAO	FAO	MxP® Quant 500
Metabolic Indicators	160	Sum of Short-Chain Acs	Sum of Short-Chain ACs	FAO	FAO	MxP® Quant 500
Metabolic Indicators	161	Sum of Long-Chain ACs	Sum of Long-Chain ACs	FAO	FAO	MxP® Quant 500
Metabolic Indicators	162	Sum of Medium-Chain ACs	Sum of Medium-Chain ACs	FAO	FAO	MxP® Quant 500
Metabolic Indicators	163	Sum of MUFA-ACs	Sum of MUFA-ACs	FAO	FAO	MxP® Quant 500
Metabolic Indicators	164	Sum of PUFA-ACs	Sum of PUFA-ACs	FAO	FAO	MxP® Quant 500
Metabolic Indicators	165	Sum of SFA-ACs	Sum of SFA-ACs	FAO	FAO	MxP® Quant 500
Metabolic Indicators	166	TFP Deficiency (NBS)	Mitochondrial Trifunctional Protein, C16/C16-OH	FAO	FAO	MxP® Quant 500
Metabolic Indicators	167	VLCAD Deficiency (NBS)	C14:1 / C16	FAO	FAO	MxP® Quant 500
Metabolic Indicators	168	w-Oxidation	w-Oxidation	FAO	FAO	MxP® Quant 500
Metabolic Indicators	169	Ratio of Acetylcarnitine to Carnitine	C2/C0	FAO	FAO	MxP® Quant 500
Metabolic Indicators	170	Ratio of AC-OHs to ACs	Ratio of AC-OHs to ACs	FAO	FAO	MxP® Quant 500
Metabolic Indicators	171	Ratio of ACs to FAs	Ratio of ACs to FAs	FAO	FAO	MxP® Quant 500
Metabolic Indicators	172	Ratio of Medium-Chain to Long-Chain ACs	Ratio of Medium-Chain to Long-Chain ACs	FAO	FAO	MxP® Quant 500
Metabolic Indicators	173	Ratio of Short-Chain to Long-Chain ACs	Ratio of Short-Chain to Long-Chain ACs	FAO	FAO	MxP® Quant 500
Metabolic Indicators	174	Ratio of Short-Chain to Medium-Chain ACs	Ratio of Short-Chain to Medium-Chain ACs	FAO	FAO	MxP® Quant 500
Metabolic Indicators	175	PLA2 Activity (1)	Phospholipase A2 Activity, lysoPC a Cxx:x / PC ax Cxx:x	Glycerophospholipids	Glycerophospholipids	MxP® Quant 500
Metabolic Indicators	176	PLA2 Activity (2)	Phospholipase A2 Activity,(lysoPC a C16:0 + AA) / PC aa C36:4	Glycerophospholipids	Glycerophospholipids	MxP® Quant 500
Metabolic Indicators	177	PLA2 Activity (3)	Phospholipase A2 Activity, lysoPC a C16:1 + AA) / PC aa C36:5	Glycerophospholipids	Glycerophospholipids	MxP® Quant 500
Metabolic Indicators	178	PLA2 Activity (4)	Phospholipase A2 Activity,(lysoPC a C18:0 + AA) / PC aa C38:4	Glycerophospholipids	Glycerophospholipids	MxP® Quant 500
Metabolic Indicators	179	PLA2 Activity (5)	Phospholipase A2 Activity, (lysoPC a C18:1 + AA) / PC aa C38:5	Glycerophospholipids	Glycerophospholipids	MxP® Quant 500
Metabolic Indicators	180	PLA2 Activity (6)	Phospholipase A2 Activity, (lysoPC a C18:2 + AA) / PC aa C38:6	Glycerophospholipids	Glycerophospholipids	MxP® Quant 500
Metabolic Indicators	181	Sum of LCFA-LysoPCs	Sum of LCFA-LysoPCs	Glycerophospholipids	Glycerophospholipids	MxP® Quant 500
Metabolic Indicators	182	Sum of LysoPCs	Sum of LysoPCs	Glycerophospholipids	Glycerophospholipids	MxP® Quant 500
Metabolic Indicators	183	Sum of MUFA-LysoPCs	Sum of MUFA-LysoPCs	Glycerophospholipids	Glycerophospholipids	MxP® Quant 500
Metabolic Indicators	184	Sum of PUFA-LysoPCs	Sum of PUFA-LysoPCs	Glycerophospholipids	Glycerophospholipids	MxP® Quant 500
Metabolic Indicators	185	Sum of SFA-LysoPCs	Sum of SFA-LysoPCs	Glycerophospholipids	Glycerophospholipids	MxP® Quant 500
Metabolic Indicators	186	Sum of VLCFA-LysoPCs	Sum of VLCFA-LysoPCs	Glycerophospholipids	Glycerophospholipids	MxP® Quant 500
Metabolic Indicators	187	Sum of MUFA-PCs	Sum of MUFA-PCs	Glycerophospholipids	Glycerophospholipids	MxP® Quant 500
Metabolic Indicators	188	Sum of PCs	Sum of PCs	Glycerophospholipids	Glycerophospholipids	MxP® Quant 500
Metabolic Indicators	189	Sum of PCs (aa)	Sum of PCs (aa)	Glycerophospholipids	Glycerophospholipids	MxP® Quant 500
Metabolic Indicators	190	Sum of PCs (ae)	Sum of PCs (ae)	Glycerophospholipids	Glycerophospholipids	MxP® Quant 500
Metabolic Indicators	191	Sum of PUFA-PCs	Sum of PUFA-PCs	Glycerophospholipids	Glycerophospholipids	MxP® Quant 500
Metabolic Indicators	192	Sum of SFA-PCs	Sum of SFA-PCs	Glycerophospholipids	Glycerophospholipids	MxP® Quant 500
Metabolic Indicators	193	Ratio of MUFA-PCs to SFA-PCs	Ratio of MUFA-PCs to SFA-PCs	Glycerophospholipids	Glycerophospholipids	MxP® Quant 500
Metabolic Indicators	194	Ratio of PCs (aa) to Choline	Ratio of PCs (aa) to Choline	Glycerophospholipids	Glycerophospholipids	MxP® Quant 500
Metabolic Indicators	195	Ratio of PCs (ae) to Choline	Ratio of PCs (ae) to Choline	Glycerophospholipids	Glycerophospholipids	MxP® Quant 500
Metabolic Indicators	196	Ratio of PCs (ae) to PCs (aa)	Ratio of PCs (ae) to PCs (aa)	Glycerophospholipids	Glycerophospholipids	MxP® Quant 500
Metabolic Indicators	197	Ratio of PCs to Choline	Ratio of PCs to Choline	Glycerophospholipids	Glycerophospholipids	MxP® Quant 500
Metabolic Indicators	198	Ratio of PUFA-PCs to MUFA-PCs	Ratio of PUFA-PCs to MUFA-PCs	Glycerophospholipids	Glycerophospholipids	MxP® Quant 500
Metabolic Indicators	199	Ratio of PUFA-PCs to SFA-PCs	Ratio of PUFA-PCs to SFA-PCs	Glycerophospholipids	Glycerophospholipids	MxP® Quant 500
Metabolic Indicators	200	Sum of LCFA-SMs	Sum of LCFA-SMs	Sphingolipids	Sphingolipids	MxP® Quant 500
Metabolic Indicators	201	Sum of SM-Non OHs	Sum of SM-Non OHs	Sphingolipids	Sphingolipids	MxP® Quant 500
Metabolic Indicators	202	Sum of SM-OHs	Sum of SM-OHs	Sphingolipids	Sphingolipids	MxP® Quant 500
Metabolic Indicators	203	Sum of SMs	Sum of SMs	Sphingolipids	Sphingolipids	MxP® Quant 500
Metabolic Indicators	204	Sum of VLCFA-SMs	Sum of VLCFA-SMs	Sphingolipids	Sphingolipids	MxP® Quant 500
Metabolic Indicators	205	Ratio of SM-OHs to SM-Non OHs	Ratio of SM-OHs to SM-Non OHs	Sphingolipids	Sphingolipids	MxP® Quant 500
Metabolic Indicators	206	Ratio of SMs to Cer	Ratio of SMs to Cer	Sphingolipids	Sphingolipids	MxP® Quant 500
Metabolic Indicators	207	Ratio of SMs to PCs	Ratio of SMs to PCs	Sphingolipids	Sphingolipids	MxP® Quant 500
Metabolic Indicators	208	Sum of Cer	Sum of Cer	Sphingolipids	Sphingolipids	MxP® Quant 500
Metabolic Indicators	209	Sum of DH-Cer	Sum of DH-Cer	Sphingolipids	Sphingolipids	MxP® Quant 500
Metabolic Indicators	210	Sum of Glycosyl-Cer	Sum of Glycosyl-Cer	Sphingolipids	Sphingolipids	MxP® Quant 500
Metabolic Indicators	211	Sum of HexCer	Sum of HexCer	Sphingolipids	Sphingolipids	MxP® Quant 500
Metabolic Indicators	212	Sum of Hex2Cer	Sum of Hex2Cer	Sphingolipids	Sphingolipids	MxP® Quant 500
Metabolic Indicators	213	Sum of Hex3Cer	Sum of Hex3Cer	Sphingolipids	Sphingolipids	MxP® Quant 500
Metabolic Indicators	214	Sum of LCFA-Cer	Sum of LCFA-Cer	Sphingolipids	Sphingolipids	MxP® Quant 500
Metabolic Indicators	215	Sum of LCFA-DH-Cer	Sum of LCFA-DH-Cer	Sphingolipids	Sphingolipids	MxP® Quant 500
Metabolic Indicators	216	Sum of LCFA-Glycosyl-Cer	Sum of LCFA-Glycosyl-Cer	Sphingolipids	Sphingolipids	MxP® Quant 500
Metabolic Indicators	217	Sum of VLCFA-Cer	Sum of VLCFA-Cer	Sphingolipids	Sphingolipids	MxP® Quant 500
Metabolic Indicators	218	Sum of VLCFA-DH-Cer	Sum of VLCFA-DH-Cer	Sphingolipids	Sphingolipids	MxP® Quant 500
Metabolic Indicators	219	Sum of VLCFA-Glycosyl-Cer	Sum of VLCFA-Glycosyl-Cer	Sphingolipids	Sphingolipids	MxP® Quant 500
Metabolic Indicators	220	Ratio of Cer to DH-Cer	Ratio of Cer to DH-Cer	Sphingolipids	Sphingolipids	MxP® Quant 500
Metabolic Indicators	221	Ratio of Glycosyl-Cer to Cer	Ratio of Glycosyl-Cer to Cer	Sphingolipids	Sphingolipids	MxP® Quant 500
Metabolic Indicators	222	Ratio of Hex2Cer to Cer	Ratio of Hex2Cer to Cer	Sphingolipids	Sphingolipids	MxP® Quant 500
Metabolic Indicators	223	Ratio of Hex2Cer to HexCer	Ratio of Hex2Cer to HexCer	Sphingolipids	Sphingolipids	MxP® Quant 500
Metabolic Indicators	224	Ratio of Hex3Cer to Cer	Ratio of Hex3Cer to Cer	Sphingolipids	Sphingolipids	MxP® Quant 500
Metabolic Indicators	225	Ratio of Hex3Cer to Hex2Cer	Ratio of Hex3Cer to Hex2Cer	Sphingolipids	Sphingolipids	MxP® Quant 500
Metabolic Indicators	226	Ratio of Hex3Cer to HexCer	Ratio of Hex3Cer to HexCer	Sphingolipids	Sphingolipids	MxP® Quant 500
Metabolic Indicators	227	Ratio of HexCer to Cer	Ratio of HexCer to Cer	Sphingolipids	Sphingolipids	MxP® Quant 500
Metabolic Indicators	228	Sum of CEs	Sum of CEs	Cholesterol metabolism	Cholesterol metabolism	MxP® Quant 500
Metabolic Indicators	229	Sum of LCFA-CEs	Sum of LCFA-CEs	Cholesterol metabolism	Cholesterol metabolism	MxP® Quant 500
Metabolic Indicators	230	Sum of MUFA-CEs	Sum of MUFA-CEs	Cholesterol metabolism	Cholesterol metabolism	MxP® Quant 500
Metabolic Indicators	231	Sum of PUFA-CEs	Sum of PUFA-CEs	Cholesterol metabolism	Cholesterol metabolism	MxP® Quant 500
Metabolic Indicators	232	Sum of Saturated CEs	Sum of Saturated CEs	Cholesterol metabolism	Cholesterol metabolism	MxP® Quant 500
Metabolic Indicators	233	Sum of VLCFA-CEs	Sum of VLCFA-CEs	Cholesterol metabolism	Cholesterol metabolism	MxP® Quant 500
Metabolic Indicators	234	Sum of DGs	Sum of DGs	Storage lipids	Storage lipids	MxP® Quant 500
Metabolic Indicators	235	Sum of Saturated DGs	Sum of Saturated DGs	Storage lipids	Storage lipids	MxP® Quant 500
Metabolic Indicators	236	Sum of Unsaturated DGs	Sum of Unsaturated DGs	Storage lipids	Storage lipids	MxP® Quant 500
Metabolic Indicators	237	Ratio of DGs to FAs	Ratio of DGs to FAs	Storage lipids	Storage lipids	MxP® Quant 500
Metabolic Indicators	238	Ratio of DGs to TGs	Ratio of DGs to TGs	Storage lipids	Storage lipids	MxP® Quant 500
Metabolic Indicators	239	Sum of Saturated TGs	Sum of Saturated TGs	Storage lipids	Storage lipids	MxP® Quant 500
Metabolic Indicators	240	Sum of TGs	Sum of TGs	Storage lipids	Storage lipids	MxP® Quant 500
Metabolic Indicators	241	Sum of Unsaturated TGs	Sum of Unsaturated TGs	Storage lipids	Storage lipids	MxP® Quant 500
Metabolic Indicators	242	Ratio of TGs to FAs	Ratio of TGs to FAs	Storage lipids	Storage lipids	MxP® Quant 500
