# Supplementary material for: Metabolic signatures in sciatic nerve of PMP22 transgenic rats provide insights into the pathogenesis of charcot-marie-tooth disease type 1 A
Source: Sci Rep. 2026 Jan 8;16:2036. doi: 10.1038/s41598-025-31633-7 (PMC12808651; doi:10.1038/s41598-025-31633-7)
Supplement: Supplementary file 3 — Supplementary Material 3 [file 41598_2025_31633_MOESM3_ESM.xlsx]

## Sheet: 2month_Nerve_TGvsWT
Metabolite	Metabolite name	Pathway	P_Value	BH_Q	Absolute Effect Size	Directed Effect Size
aKG	Alpha ketoglutaric acid	TCA	0.0385015	0.296252	2.09966	2.09966
1-Met-His	1-met-his	Amino acid metabolism	0.00652721	0.139908	1.98813	1.98813
3-IPA	3-Indolepropionic acid	Microbial metabolites	0.00360853	0.13361	2.32418	2.32418
3-Met-His	3-met-his	Amino acid metabolism	0.0271809	0.267401	1.96556	1.96556
AA	Anthranilic acid	Amino acid metabolism	0.0422611	0.3064	1.78504	1.78504
Ala	Alanine	Amino acid metabolism	0.040866	0.302839	1.61575	1.61575
alpha-AAA	Alpha-aminoadipic acid	Amino acid metabolism	0.0385846	0.296252	1.6949	1.6949
Asp	Aspartic acid	Amino acid metabolism	0.0485226	0.327018	1.57908	1.57908
b-Ala Synthesis	Beta-ala / carnosine	Biogenic amines	0.0377492	0.296252	5.2328	5.2328
beta-Ala	Beta-Alanine	Biogenic amines	0.00614452	0.139908	2.57347	2.57347
c4-OH-Pro	c4-Hydroxyproline	Amino acid metabolism	0.00583994	0.139908	3.43271	3.43271
Cer(d18:1/22:0)	Cer(d18:1/22:0)	Sphingolipids	0.00540243	0.139908	3.12785	0.319708
Cit	Citrulline	Amino acid metabolism	0.0280033	0.267401	1.75076	1.75076
DG(18:1_18:2)	Diacylglyceride (18:1_18:2)*	Storage lipids	0.0215398	0.256997	2.48019	2.48019
DG(18:2_18:2)	Diacylglyceride (18:2_18:2)*	Storage lipids	0.0429683	0.3064	2.30227	2.30227
DHA	Docosahexaenoic acid	FFA	0.00537017	0.139908	2.04646	2.04646
EPA	Eisosapentaenoic acid	FFA	0.00105512	0.0846207	2.62318	2.62318
Gln	Glutamine	Amino acid metabolism	0.00623386	0.139908	1.90629	1.90629
Glu	Glutamic Acid	Amino acid metabolism	0.0243791	0.256997	1.71298	1.71298
Gly	Glycine	Amino acid metabolism	0.0300001	0.270338	1.63612	1.63612
Gly Synthesis	Gly / Ser	Amino acid metabolism	0.0169523	0.243718	2.13108	2.13108
GSH Constituents	Glutathione Constituents Glu + Gly + Cys	Amino acid metabolism	0.0249431	0.256997	1.69523	1.69523
HexCer(d18:1/20:0)	Dihexosylceramide (d18:1/18:0)	Sphingolipids	0.0035224	0.13361	4.17306	0.239632
HexCer(d18:1/22:0)	Dihexosylceramide (d18:1/20:0)	Sphingolipids	0.00255964	0.13361	3.96042	0.252498
His	Histidine	Amino acid metabolism	0.0187	0.249957	1.73818	1.73818
Ile	Isoleucine	Amino acid metabolism	0.0297552	0.270338	1.63951	1.63951
Ind-SO4	Indole sulfate	Microbial metabolites	0.0379569	0.296252	2.17922	2.17922
Leu	Leucine	Amino acid metabolism	0.0184056	0.249957	1.75551	1.75551
lysoPC a C17:0	lysoPhosphatidylcholine a C17:0	Glycerophospholipids	0.0383506	0.296252	1.82516	1.82516
lysoPC a C18:0	lysoPhosphatidylcholine a C18:0	Glycerophospholipids	0.0359281	0.296252	1.75902	1.75902
lysoPC a C18:2	lysoPhosphatidylcholine a C18:2	Glycerophospholipids	0.0325263	0.283545	1.8552	1.8552
lysoPC a C26:0	lysoPhosphatidylcholine a C26:0	Glycerophospholipids	0.0141627	0.228733	2.6092	2.6092
lysoPC a C26:1	lysoPhosphatidylcholine a C26:1	Glycerophospholipids	0.0292988	0.270338	2.95749	2.95749
lysoPC a C28:0	lysoPhosphatidylcholine a C28:0	Glycerophospholipids	0.033061	0.285106	2.18776	2.18776
Met	Methionine	Amino acid metabolism	0.0215509	0.256997	1.70997	1.70997
Met-SO	Methionine-Sulfoxide	Amino acid metabolism	0.0147714	0.228733	1.94169	1.94169
PC aa C24:0	Phosphatidylcholine aa C24:0	Glycerophospholipids	0.0191575	0.251874	2.38133	2.38133
PC aa C26:0	Phosphatidylcholine aa C26:0	Glycerophospholipids	0.00841485	0.172595	3.07935	3.07935
PC aa C38:0	Phosphatidylcholine aa C38:0	Glycerophospholipids	0.0222324	0.256997	2.47515	0.404017
PC aa C38:1	Phosphatidylcholine aa C38:1	Glycerophospholipids	0.00169349	0.10643	4.25867	0.234815
PC aa C40:1	Phosphatidylcholine aa C40:1	Glycerophospholipids	0.00662904	0.139908	3.25151	0.30755
PC aa C40:2	Phosphatidylcholine aa C40:2	Glycerophospholipids	0.0042627	0.138419	3.3417	0.299249
PLA2 Activity (1)	Phospholipase A2 Activity, lysoPC a Cxx:x / PC ax Cxx:x	Glycerophospholipids	0.0133343	0.227534	1.90511	1.90511
Pro	Proline	Amino acid metabolism	0.0131674	0.227534	1.83048	1.83048
Ratio of DGs to TGs	Ratio of DGs to TGs	Storage lipids	0.0167925	0.243718	3.57897	3.57897
Ratio of Hex2Cer to HexCer	Ratio of Hex2Cer to HexCer	Sphingolipids	0.0276733	0.267401	2.08657	2.08657
SM (OH) C14:1	SM (OH) C14:1	Sphingolipids	0.0148306	0.228733	2.30877	2.30877
SM (OH) C16:1	SM (OH) C16:1	Sphingolipids	0.0385162	0.296252	1.99558	1.99558
Sum of 12a-OH BAs	CA + DCA + GCA + GDCA + TCA + TDCA	Bile acid metabolism	0.0375306	0.296252	4.30293	4.30293
Sum of Aromatic AAs	Sum of Aromatic AAs	Amino acid metabolism	0.0443198	0.309083	1.63014	1.63014
Sum of BAs	Sum of BAs	Bile acid metabolism	0.0378411	0.296252	4.13637	4.13637
Sum of Branched-Chain AAs	Sum of Branched-Chain AAs	Amino acid metabolism	0.011901	0.218329	1.79165	1.79165
Sum of Conjugated Primary BAs	Sum of Conjugated Primary BAs	Bile acid metabolism	0.0397356	0.300641	2.79918	2.79918
Sum of DGs	Sum of DGs	Storage lipids	0.0226801	0.256997	2.54522	2.54522
Sum of Indoles	Sum of Indoles	Microbial metabolites	0.0348045	0.296252	2.1839	2.1839
Sum of Measured w-3 FAs	Sum of Measured w-3 FAs	FFA	0.00366512	0.13361	2.0986	2.0986
Sum of Primary BAs	Sum of Primary BAs	Bile acid metabolism	0.0275926	0.267401	4.91816	4.91816
Sum of PUFA-LysoPCs	Sum of PUFA-LysoPCs	Glycerophospholipids	0.0426991	0.3064	1.71892	1.71892
Sum of Sulfur-Containing AAs	Sum of Sulfur-Containing AAs	Amino acid metabolism	0.0201056	0.256997	1.94307	1.94307
Sum of Unsaturated DGs	Sum of Unsaturated DGs	Storage lipids	0.0235284	0.256997	2.52773	2.52773
Sum of VLCFA-LysoPCs	Sum of VLCFA-LysoPCs	Glycerophospholipids	0.0203034	0.256997	2.51895	2.51895
t4-OH-Pro	t4-Hydroxyproline	Amino acid metabolism	0.00576441	0.139908	2.20496	2.20496
TCA	Taurocholic acid	Bile acid metabolism	0.0258896	0.262829	2.42462	2.42462
TG(18:0_36:3)	TG(18:0_36:3)	Storage lipids	0.047931	0.327018	1.70124	0.587805
TMCA	Tauromuricholic acid	Bile acid metabolism	0.00172518	0.10643	2.81935	2.81935
Trp	Tryptophan	Amino acid metabolism	0.00661303	0.139908	1.87217	1.87217
Val	Valine	Amino acid metabolism	0.0137307	0.228733	1.73532	1.73532
Xanthine	Xanthine	Purine metabolism	0.0438087	0.308198	1.92376	0.519816
Xanthine Synthesis	Xanthine / Hypoxanthine	Purine metabolism	0.0411589	0.302839	3.09015	0.323609
Cys Synthesis	Cys / (Ser + Met)	Amino acid metabolism	0.0228326	0.256997	1.51725	1.51725
GABR	Global Arginine Bioavailability Ratio Arg / (Orn + Cit)	Amino acid metabolism	0.00348913	0.13361	1.51123	0.661714
Gly Synthesis	Gly / Ser	Amino acid metabolism	0.00592809	0.139908	1.83754	1.83754
GSH Constituents	Glutathione Constituents Glu + Gly + Cys	Amino acid metabolism	0.0249947	0.256997	1.69359	1.69359
Sum of Branched-Chain AAs	Sum of Branched-Chain AAs	Amino acid metabolism	0.0176258	0.247998	1.72315	1.72315
Sum of Sulfur-Containing AAs	Sum of Sulfur-Containing AAs	Amino acid metabolism	0.0248558	0.256997	1.6723	1.6723
Anserine Synthesis	AABA / Thr	Amino acid metabolism	0.00166878	0.10643	1.44756	1.44756
Muscle Protein Degradation	3-Met-His / Creatinine	Amino acid metabolism	0.0474674	0.327018	1.6794	1.6794
NO-Synthase Activity	Nitric Oxide-Synthase, Cit / Arg	Amino acid metabolism	0.00341215	0.13361	1.50911	1.50911
Orn Synthesis	Arginase activity, Orn / Arg	Amino acid metabolism	0.0169139	0.243718	1.53375	1.53375
Pro Hydroxylation	prolyl-hydroxylase activity, Proline Hydroxylation, (c4-OH-Pro + t4-OH-Pro) / Pro	Amino acid metabolism	0.04846	0.327018	1.2222	1.2222
Tyr Nitration	Tyr Nitration	Amino acid metabolism	0.0431711	0.3064	2.06682	0.483835
Ratio of Secondary BAs to BAs	Ratio of Secondary BAs to BAs	Bile acid metabolism	0.0289293	0.270338	1.96948	0.507749
Secondary BA Synthesis	Secondary BA Synthesis	Bile acid metabolism	0.0305279	0.272037	2.13049	0.469376
Sum of Measured w-3 FAs	Sum of Measured w-3 FAs	FFA	0.00365103	0.13361	2.10003	2.10003
Ratio of EPA to AA	Ratio of EPA to AA	FFA	0.0324267	0.283545	1.46954	1.46954
b-Ala Synthesis	beta-Ala / Carnosine	Biogenic amines	0.0232771	0.256997	4.13736	4.13736
Polyamine Synthesis	(Putrescine + Spermidine + Spermine) / Orn	Polyamines	0.00487048	0.139908	2.21642	0.451177
Spermidine Synthesis	Spermidine / Putrescine, spermidine synthase activity	Polyamines	0.000532185	0.0533515	2.48538	0.402353
Spermine Synthesis	Spermine / Spermidine	Polyamines	0.0130183	0.227534	1.54662	1.54662
LDH Activity	Lac / H1	Glycolysis	0.0115382	0.218329	1.33655	1.33655
3-IPA Synthesis	3-IPA / Indole	Microbial metabolites	0.00401135	0.138419	2.94041	2.94041
Indole Sulfonation	Indole sulfate / Indole	Microbial metabolites	0.0387862	0.296252	2.13742	2.13742
Indole Synthesis	Indole / Trp	Microbial metabolites	0.0224232	0.256997	2.28778	0.437104
Sum of Indoles	Sum of Indoles	Microbial metabolites	0.0356787	0.296252	2.16871	2.16871
Carnitine Uptake Defect (NBS)	(C0 + C2 + C3 + C16 + C18 + C18:1) / Cit	FAO	0.00291195	0.13361	1.35475	0.738142
CPT-2 Deficiency (NBS)	(C16 + C18:1) / C2	FAO	0.0299275	0.270338	1.79537	1.79537
SBCAD Deficiency (NBS)	Short/Branched-Chain Acyl-Coenzyme A Dehydrogenase, C5/C0	FAO	0.0146368	0.228733	1.31161	0.762424
VLCAD Deficiency (NBS)	C14:1 / C16	FAO	0.0119782	0.218329	1.43307	0.697804
Ratio of Short-Chain to Long-Chain ACs	Ratio of Short-Chain to Long-Chain ACs	FAO	0.0408323	0.302839	1.07459	0.930584
PLA2 Activity (1)	Phospholipase A2 Activity, lysoPC a Cxx:x / PC ax Cxx:x	Glycerophospholipids	0.00480751	0.139908	1.59996	1.59996
PLA2 Activity (2)	Phospholipase A2 Activity,(lysoPC a C16:0 + AA) / PC aa C36:4	Glycerophospholipids	0.00028038	0.0321236	1.82068	1.82068
PLA2 Activity (3)	Phospholipase A2 Activity, lysoPC a C16:1 + AA) / PC aa C36:5	Glycerophospholipids	0.0243148	0.256997	1.47896	1.47896
PLA2 Activity (4)	Phospholipase A2 Activity,(lysoPC a C18:0 + AA) / PC aa C38:4	Glycerophospholipids	0.00324841	0.13361	1.50328	1.50328
PLA2 Activity (5)	Phospholipase A2 Activity, (lysoPC a C18:1 + AA) / PC aa C38:5	Glycerophospholipids	0.0180461	0.249534	1.4628	1.4628
PLA2 Activity (6)	Phospholipase A2 Activity, (lysoPC a C18:2 + AA) / PC aa C38:6	Glycerophospholipids	0.0241515	0.256997	1.69225	1.69225
Sum of VLCFA-LysoPCs	Sum of VLCFA-LysoPCs	Glycerophospholipids	0.00860824	0.172595	2.72781	2.72781
Ratio of MUFA-PCs to SFA-PCs	Ratio of MUFA-PCs to SFA-PCs	Glycerophospholipids	1.28e-08	5.12e-06	1.63447	0.611821
Ratio of PCs (ae) to Choline	Ratio of PCs (ae) to Choline	Glycerophospholipids	0.0043148	0.138419	2.11631	0.472521
Ratio of PCs (ae) to PCs (aa)	Ratio of PCs (ae) to PCs (aa)	Glycerophospholipids	0.000204713	0.0273633	1.39883	0.714881
Ratio of PUFA-PCs to MUFA-PCs	Ratio of PUFA-PCs to MUFA-PCs	Glycerophospholipids	0.0170177	0.243718	1.25475	1.25475
Ratio of PUFA-PCs to SFA-PCs	Ratio of PUFA-PCs to SFA-PCs	Glycerophospholipids	0.00105451	0.0846207	1.30262	0.767682
Ratio of SM-OHs to SM-Non OHs	Ratio of SM-OHs to SM-Non OHs	Glycerophospholipids	1.99e-10	1.59e-07	1.61264	1.61264
Ratio of Glycosyl-Cer to Cer	Ratio of Glycosyl-Cer to Cer	Sphingolipids	1.14e-07	2.29e-05	1.39894	0.714828
Ratio of Hex2Cer to Cer	Ratio of Hex2Cer to Cer	Sphingolipids	0.00609866	0.139908	1.21769	1.21769
Ratio of Hex2Cer to HexCer	Ratio of Hex2Cer to HexCer	Sphingolipids	5.06e-07	8.12e-05	1.77838	1.77838
Ratio of Hex3Cer to HexCer	Ratio of Hex3Cer to HexCer	Sphingolipids	0.00961548	0.188088	2.9917	2.9917
Ratio of HexCer to Cer	Ratio of HexCer to Cer	Sphingolipids	5.88e-08	1.57e-05	1.46045	0.684719
Ratio of DGs to FAs	Ratio of DGs to FAs	Storage lipids	0.0280071	0.267401	1.40048	1.40048
Ratio of TGs to FAs	Ratio of TGs to FAs	Storage lipids	0.0242421	0.256997	1.42791	0.700324

## Sheet: 4month_Nerve_TGvsWT
Metabolite	Metabolite name	Pathway	P_Value	BH_Q	Absolute Effect Size	Directed Effect Size
PhosA	Phosphoric acid	Inorganic acid	0.000133	0.00633182	4.75302	0.210392
Gluc	Glucose	Glycolysis	0.0343641	0.0803911	2.40422	2.40422
G6P	Glucose-6-phosphate	Glycolysis	0.000888	0.0136383	5.70786	0.175197
CitricA_lowCE	Citric acid	TCA	0.0131234	0.0417763	1.92563	1.92563
cis-aco	Cis-aconitic acid	TCA	0.0347908	0.0810371	2.75585	2.75585
ribo5P + ribu5P	Ribose 5-phosphate	PPP	0.0113546	0.0383845	2.53118	0.395073
S7P	Sedoheptulose 7-phosphate	PPP	0.000286	0.00874202	5.7193	0.174847
ADP	Adenosine diphosphate	Nucleotides	0.0458204	0.0970689	2.23474	2.23474
ATP	Adenosine triphosphate	Nucleotides	0.0228746	0.0607892	5.05458	5.05458
cAMP	Cyclic adenosine monophosphate	Nucleotides	0.00364114	0.0222073	2.45161	2.45161
GDP	Guanosine diphosphate	Nucleotides	0.0223321	0.0601113	2.07134	2.07134
UDP_GlcNac	Uridine 5'-diphospho-n-acetylglucosamine	Nucleotide sugars	0.00285728	0.0196825	8.53892	8.53892
3OH-OA	3-hydroxyoctanoic acid	Microbial metabolites	0.0411178	0.0905251	1.95708	1.95708
pOH-PhLA	p-Hydroxyphenyllactic acid	Microbial metabolites	0.000496	0.0118345	4.55935	4.55935
indole-3-LA	Indole-3-lactic acid	Microbial metabolites	0.0339684	0.0800984	3.41474	3.41474
AMP_lowCE/ATP	Ratio of amp to atp	Nucleotides	0.0428952	0.0930566	2.94094	0.340028
(AMP_lowCE+ADP/ATP)	Ratio of amp+adp to atp	Nucleotides	0.043286	0.0934196	2.60896	0.383295
S7P/ribo5P + ribu5P	Ratio of s7p tp ribo5p + ribu5p	PPP	0.00061	0.0129856	3.41545	0.292787
3-IAA	3-Indole-3-acetic acid	Microbial metabolites	0.0142191	0.0448901	2.10545	2.10545
3-Met-His Synthesis	3-met-his / his	Amino acid metabolism	0.0256805	0.0653997	2.71816	2.71816
5-AVA	5-aminovaleric acid	Amino acid metabolism	0.000421	0.011487	3.95898	3.95898
AconAcid	Aconitic acid	TCA	0.00206217	0.0184059	2.83861	2.83861
Ac-Orn	Acetylornithine	Amino acid metabolism	0.00940118	0.0338797	3.25583	3.25583
alpha-AAA	Alpha-aminoadipic acid	Amino acid metabolism	0.0249868	0.0640602	1.67331	1.67331
BABA	Beta-aminobutyric acid	Amino acid metabolism	0.0064723	0.027889	2.82141	2.82141
beta-Ala	Beta-alanine	Biogenic amines	0.000994	0.0137607	4.08505	4.08505
Betaine	Betaine	Amino acid metabolism	0.0364035	0.0840251	1.70031	1.70031
C10	Decanoylcarnitine	FAO	0.00930216	0.0338422	2.2115	2.2115
C10:1	Decenoylcarnitine	FAO	0.00250015	0.0194018	2.92287	2.92287
C10:2	Decadienylcarnitine	FAO	0.0148904	0.0459014	2.08904	2.08904
C12	Dodecanoylcarnitine	FAO	0.0376613	0.0857277	1.81737	1.81737
C12:1	Dodecenoylcarnitine	FAO	0.00209596	0.0184059	2.84756	2.84756
C12-DC	Dodecanedioylcarnitine	FAO	0.00352316	0.0220631	2.78915	2.78915
C14:1-OH	Hydroxytetradecenoylcarnitine	FAO	0.000693	0.0136383	3.1446	3.1446
C14:2	Tetradecadienylcarnitine	FAO	0.00869073	0.0322316	2.34799	2.34799
C14:2-OH	Hydroxytetradecadienylcarnitine	FAO	0.0062742	0.027637	2.53991	2.53991
C16	Hexadecanoylcarnitine	FAO	0.0479402	0.0997992	1.49956	1.49956
C16:1-OH	Hydroxyhexadecenoylcarnitine	FAO	0.00385106	0.0224735	2.55861	2.55861
C16:2	Hexadecadienylcarnitine	FAO	0.0187378	0.0536169	2.24343	2.24343
C16:2-OH	Hydroxyhexadecadienylcarnitine	FAO	0.00181834	0.0178659	2.55615	2.55615
C16-OH	Hydroxyhexadecanoylcarnitine	FAO	0.0102103	0.035783	2.4235	2.4235
C18:1-OH	Hydroxyoctadecenoylcarnitine	FAO	0.00372185	0.0222148	2.67035	2.67035
C18:2	Octadecadienylcarnitine	FAO	0.00750315	0.0297211	2.17533	2.17533
C3	Propionylcarnitine	FAO	0.0109736	0.0374279	2.13372	2.13372
C3:1	Propenylcarnitine	FAO	0.0204303	0.0571749	2.37027	2.37027
C3-DC (C4-OH)	Hydroxybutyrylcarnitine	FAO	0.004954	0.0244415	2.13129	2.13129
C3-OH	Hydroxypropionylcarnitine	FAO	0.00249048	0.0194018	2.78846	2.78846
C4:1	Butenylcarnitine	FAO	0.0018527	0.0178659	2.78527	2.78527
c4-OH-Pro	c4-Hydroxyproline	Amino acid metabolism	1.81e-05	0.00266181	13.6422	13.6422
C5	Isovalerylcarnitine (Methylbutylcarnitine, Valerylcarnitine)	FAO	0.0443075	0.0945557	1.77013	1.77013
C5:1	Tiglylcarnitine	FAO	0.00222272	0.0187362	2.88048	2.88048
C5:1-DC	Glutaconylcarnitine	FAO	0.00293692	0.0196825	2.64576	2.64576
C5-DC (C6-OH)	Glutarylcarnitine* (Hydroxyhexanoylcarnitine)	FAO	0.00251834	0.0194018	2.75812	2.75812
C5-M-DC	Glutarylcarnitine (Hydroxyhexanoylcarnitine)	FAO	0.00269231	0.0196825	2.44646	2.44646
C5-OH (C3-DC-M)	Hydroxyvalerylcarnitine (Methylmalonylcarnitine)	FAO	0.012039	0.0398104	2.2065	2.2065
C6 (C4:1-DC)	Hexanoylcarnitine (Fumarylcarnitine)	FAO	0.00862663	0.03215	2.33215	2.33215
C6:1	Hexenoylcarnitine	FAO	0.00367111	0.0222073	2.63218	2.63218
C7-DC	Pimelylcarnitine	FAO	0.0006	0.0129856	4.54765	4.54765
C8	Octanoylcarnitine	FAO	0.00435856	0.0235858	2.64205	2.64205
C9	Nonanoylcarnitine	FAO	0.00427773	0.0235858	2.61625	2.61625
CA	Cholic acid	Bile acid metabolism	0.001547	0.0174771	4.38315	4.38315
CDCA	Chenodeoxycholic acid	Bile acid metabolism	0.00544198	0.025198	3.24159	3.24159
CE(14:0)	Cholesterol ester (14:0)*	Chol s/t	0.00660721	0.027889	2.93096	2.93096
CE(15:0)	Cholesterol ester (15:0)*	Chol s/t	0.00655588	0.027889	2.99762	2.99762
CE(16:0)	Cholesterol ester (16:0)*	Chol s/t	0.00187077	0.0178659	2.88302	2.88302
CE(16:1)	Cholesterol ester (16:1)	Chol s/t	0.00536648	0.0249999	2.6039	2.6039
CE(17:0)	Cholesterol ester (17:0)*	Chol s/t	0.00629278	0.027637	3.26891	3.26891
CE(18:0)	Cholesterol ester (18:0)*	Chol s/t	0.0229153	0.0607892	2.602	2.602
CE(18:1)	Cholesterol ester (18:1)*	Chol s/t	0.0315229	0.0762136	2.26107	2.26107
Cer(d18:0/18:0)	Cer(d18:0/18:0)	Sphingolipids	0.00858775	0.03215	2.39326	2.39326
Cer(d18:1/16:0)	Cer(d18:1/16:0)	Sphingolipids	0.00421197	0.0235858	2.07612	2.07612
Cer(d18:1/23:0)	Cer(d18:1/23:0)	Sphingolipids	0.0425415	0.0925974	2.15826	2.15826
Cer(d18:1/24:1)	Cer(d18:1/24:1)	Sphingolipids	0.0183534	0.0531135	2.09387	2.09387
Cer(d18:1/25:0)	Cer(d18:1/25:0)	Sphingolipids	0.000842	0.0136383	3.10488	3.10488
Cer(d18:2/16:0)	Cer(d18:2/16:0)	Sphingolipids	0.00507585	0.0244415	3.0716	3.0716
Cer(d18:2/24:0)	Cer(d18:2/24:0)	Sphingolipids	0.00699774	0.0287705	2.14186	2.14186
Cer(d18:2/24:1)	Cer(d18:2/24:1)	Sphingolipids	0.0268624	0.0672881	2.07969	2.07969
Cortisone	Cortisone	Steroid hormones	0.00324996	0.0212563	2.79162	2.79162
Creatinine	Creatinine	Amino acid metabolism	0.0344082	0.0803911	1.75324	1.75324
Cys Synthesis	Cys / (Ser + Met)	Amino acid metabolism	0.00629428	0.027637	2.09463	2.09463
Cystine	Cystine	Amino acid metabolism	0.0338218	0.0800945	2.29409	2.29409
DCA	Deoxycholic acid	Bile acid metabolism	0.0210954	0.0583944	3.05903	3.05903
DG(14:0_18:1)	Diacylglyceride (14:0_18:1)*	Storage lipids	0.0447448	0.095223	2.55312	2.55312
DG(14:0_18:2)	Diacylglyceride (14:0_18:2)	Storage lipids	0.016408	0.0484676	2.19973	2.19973
DG(14:0_20:0)	Diacylglyceride (14:0_20:0)	Storage lipids	0.000768	0.0136383	5.18271	5.18271
DG(16:0_16:0)	Diacylglyceride (16:0_16:0)*	Storage lipids	0.00981884	0.0346537	2.3885	2.3885
DG(18:1_22:6)	Diacylglyceride (18:1_22:6)	Storage lipids	0.0209468	0.058194	3.07052	3.07052
DiCA(12:0)	Dodecanedioic acid	FAO	0.0154106	0.0470949	2.98055	2.98055
DiCA(14:0)	Tetradecanedioic acid	FAO	0.0148999	0.0459014	3.06953	3.06953
DOPA	Dihydroxyphenylalanine	Amino acid metabolism	0.013054	0.0417695	3.16278	3.16278
Dopamine	Dopamine	Neurotransmitters	0.00104276	0.0137607	3.63642	3.63642
FA(12:0)	Dodecanoic acid	FFA	0.00657493	0.027889	2.55737	2.55737
FA(14:0)	Tetradecanoic acid	FFA	0.00331696	0.0212955	2.61596	2.61596
FA(16:0)	Hexadecanoic acid	FFA	0.00477797	0.0244415	2.31714	2.31714
FA(18:0)	Octadecanoic acid	FFA	0.00183051	0.0178659	2.51685	2.51685
FA(20:2)	Icosadienoic acid	FFA	0.0315	0.0762136	1.90676	1.90676
GABA	Gamma-Aminobutyric Acid	Neurotransmitters	0.0318659	0.0767999	1.70023	1.70023
GLCA	Glycolithocholic Acid	Bile acid metabolism	0.0121535	0.0398104	5.58351	5.58351
Gly	Glycine	Amino acid metabolism	0.0253823	0.0648564	1.73858	1.73858
GUDCA	Glycylursodeoxycholic acid	Bile acid metabolism	0.0242856	0.0631789	2.44102	2.44102
HCys	Homocysteine	Amino acid metabolism	0.00161147	0.0174771	3.16616	3.16616
Hex2Cer(d18:1/18:0)	Hexosylceramide (d18:1/14:0)	Sphingolipids	0.00534193	0.0249999	2.66475	2.66475
HexCer(d18:1/23:0)	Dihexosylceramide (d18:1/22:0)	Sphingolipids	0.0307	0.0749354	2.0046	2.0046
HexCer(d18:1/26:0)	Dihexosylceramide (d18:1/26:0)*	Sphingolipids	0.00100604	0.0137607	3.57033	3.57033
HexCer(d18:1/26:1)	Dihexosylceramide (d18:1/26:1)	Sphingolipids	0.0391416	0.088474	1.71855	1.71855
HexCer(d18:2/23:0)	Trihexosylceramide (d18:1_20:0)	Sphingolipids	0.00755646	0.0297211	3.71358	3.71358
HipAcid	Hippuric acid	Microbial metabolites	0.0248339	0.0640602	2.89487	2.89487
HipAcid Synthesis	HipAcid / Gly	Microbial metabolites	0.0058269	0.0264985	4.21427	4.21427
Hypoxanthine	Hypoxanthine	Purine metabolism	0.0458663	0.0970689	2.29913	0.434947
Indole	Indole	Microbial metabolites	0.0164942	0.0484676	2.63006	2.63006
Indoxyl sulfate	Indole sulfate	Microbial metabolites	0.00386325	0.0224735	2.7622	2.7622
lysoPC a C14:0	lysoPhosphatidylcholine a C14:0	Glycerophospholipids	0.00437608	0.0235858	2.55506	2.55506
lysoPC a C17:0	lysoPhosphatidylcholine a C17:0	Glycerophospholipids	0.0371577	0.0849954	1.79387	1.79387
lysoPC a C20:3	lysoPhosphatidylcholine a C20:3	Glycerophospholipids	0.0208864	0.058194	2.07974	2.07974
lysoPC a C24:0	lysoPhosphatidylcholine a C24:0	Glycerophospholipids	0.0467529	0.0984	1.90089	1.90089
lysoPC a C26:0	lysoPhosphatidylcholine a C26:0	Glycerophospholipids	0.0121933	0.0398104	3.0746	3.0746
lysoPC a C28:0	lysoPhosphatidylcholine a C28:0	Glycerophospholipids	0.00369153	0.0222073	2.92136	2.92136
Met-SO	Methionine-Sulfoxide	Amino acid metabolism	0.0244321	0.063275	1.91821	1.91821
NO-Synthase Activity	Nitric Oxide-Synthase, Cit / Arg	Amino acid metabolism	0.000828	0.0136383	3.77163	3.77163
Orn	Ornithine	Amino acid metabolism	0.0041472	0.0234701	2.61238	2.61238
PAG	Phenylacetylglycine	Amino acid metabolism	0.0143545	0.0451311	2.66066	2.66066
PC aa C24:0	Phosphatidylcholine aa C24:0	Glycerophospholipids	0.0145845	0.0454965	2.9208	2.9208
PC aa C26:0	Phosphatidylcholine aa C26:0	Glycerophospholipids	0.00204459	0.0184059	4.45129	4.45129
PC aa C28:1	Phosphatidylcholine aa C28:1	Glycerophospholipids	0.0185488	0.0534766	2.39394	2.39394
PC aa C32:0	Phosphatidylcholine aa C32:0	Glycerophospholipids	0.0104062	0.0361382	2.2062	2.2062
PC aa C32:3	Phosphatidylcholine aa C32:3	Glycerophospholipids	0.00091	0.0136383	2.50949	2.50949
PC aa C34:2	Phosphatidylcholine aa C34:2	Glycerophospholipids	0.0439453	0.0940454	1.74139	1.74139
PC aa C34:4	Phosphatidylcholine aa C34:4	Glycerophospholipids	0.0482511	0.100173	1.92613	1.92613
PC aa C36:6	Phosphatidylcholine aa C36:6	Glycerophospholipids	0.00626856	0.027637	2.38291	2.38291
PC aa C38:1	Phosphatidylcholine aa C38:1	Glycerophospholipids	0.0471647	0.0987229	2.14056	0.467168
PC aa C42:5	Phosphatidylcholine aa C42:5	Glycerophospholipids	0.0222061	0.0601113	1.99381	1.99381
PC aa C42:6	Phosphatidylcholine aa C42:6	Glycerophospholipids	0.00455679	0.0240096	2.99416	2.99416
PC ae C30:1	Phosphatidylcholine ae C30:1	Glycerophospholipids	0.0186565	0.053585	2.37573	2.37573
PC ae C34:0	Phosphatidylcholine ae C34:0	Glycerophospholipids	0.0423092	0.092355	1.9257	1.9257
PC ae C34:3	Phosphatidylcholine ae C34:3	Glycerophospholipids	0.0243123	0.0631789	1.92025	1.92025
PC ae C36:0	Phosphatidylcholine ae C36:0	Glycerophospholipids	0.00202673	0.0184059	2.79946	2.79946
PC ae C36:4	Phosphatidylcholine ae C36:4	Glycerophospholipids	0.0148027	0.0459014	2.15529	2.15529
PC ae C38:0	Phosphatidylcholine ae C38:0	Glycerophospholipids	0.0382687	0.0867575	1.83202	1.83202
PC ae C38:5	Phosphatidylcholine ae C38:5	Glycerophospholipids	0.0436554	0.0939514	1.82408	1.82408
PC ae C38:6	Phosphatidylcholine ae C38:6	Glycerophospholipids	0.0367037	0.0844628	1.72384	1.72384
PC ae C40:2	Phosphatidylcholine ae C40:2	Glycerophospholipids	0.004145	0.0234701	2.47227	2.47227
PC ae C40:3	Phosphatidylcholine ae C40:3	Glycerophospholipids	0.00795875	0.0305552	2.53105	2.53105
PC ae C40:4	Phosphatidylcholine ae C40:4	Glycerophospholipids	0.0104063	0.0361382	2.20495	2.20495
PC ae C40:5	Phosphatidylcholine ae C40:5	Glycerophospholipids	0.0108515	0.0371772	2.0828	2.0828
PC ae C40:6	Phosphatidylcholine ae C40:6	Glycerophospholipids	0.0496689	0.10256	1.77317	1.77317
PC ae C42:0	Phosphatidylcholine ae C42:0	Glycerophospholipids	0.00434262	0.0235858	2.66029	2.66029
PC ae C42:5	Phosphatidylcholine ae C42:5	Glycerophospholipids	0.00444549	0.0235858	2.60529	2.60529
PC ae C44:3	Phosphatidylcholine ae C44:3	Glycerophospholipids	0.0156552	0.0476516	2.59197	2.59197
PC ae C44:4	Phosphatidylcholine ae C44:4	Glycerophospholipids	0.00518262	0.0244415	3.17958	3.17958
PC ae C44:5	Phosphatidylcholine ae C44:5	Glycerophospholipids	0.00656242	0.027889	2.77568	2.77568
PEA	Phenylethylamine	Neurotransmitters	0.00481264	0.0244415	3.01434	3.01434
PheAlaBetaine	PheAlaBetaine	Amino acid metabolism	0.00142822	0.0170494	2.86436	2.86436
ProBetaine	ProBetaine	Amino acid metabolism	0.032299	0.0771138	1.79357	1.79357
Sarcosine	Amino acid metabolism	Amino acid metabolism	6.19e-08	1.58e-05	25.8101	25.8101
SM (OH) C14:1	SM (OH) C14:1	Sphingolipids	0.0077668	0.0299689	2.5542	2.5542
SM (OH) C16:1	SM (OH) C16:1	Sphingolipids	0.00259029	0.0194018	2.40823	2.40823
SM (OH) C22:1	SM (OH) C22:1	Sphingolipids	0.0128803	0.0415212	2.51759	2.51759
SM (OH) C22:2	SM (OH) C22:2	Sphingolipids	0.00851742	0.0320557	2.31309	2.31309
SM (OH) C24:1	SM (OH) C24:1	Sphingolipids	0.00678257	0.0284719	2.75935	2.75935
SM C16:0	SM C16:0	Sphingolipids	0.00939079	0.0338797	2.05958	2.05958
SM C16:1	SM C16:1	Sphingolipids	0.0351477	0.0816196	1.75254	1.75254
Symmetrical Arg Methylation	Symmetrical Arg Methylation	Amino acid metabolism	0.000856	0.0136383	3.23144	3.23144
t4-OH-Pro	t4-Hydroxyproline	Amino acid metabolism	0.000131	0.00633182	4.06477	4.06477
Taurine Synthesis	Taurine Synthesis	Amino acid metabolism	0.0130666	0.0417695	2.81592	2.81592
TG(14:0_34:0)	TG(14:0_34:0)	Storage lipids	0.00231006	0.0188787	3.99195	3.99195
TG(14:0_34:1)	TG(14:0_34:1)	Storage lipids	0.00502596	0.0244415	3.26578	3.26578
TG(16:0_30:2)	TG(16:0_30:2)	Storage lipids	0.0322885	0.0771138	2.54591	2.54591
TG(16:0_32:0)	TG(16:0_32:0)	Storage lipids	0.00177831	0.0178659	2.82866	2.82866
TG(16:0_32:1)	TG(16:0_32:1)	Storage lipids	0.00817368	0.0311494	2.63008	2.63008
TG(16:0_34:0)	TG(16:0_34:0)	Storage lipids	0.000835	0.0136383	3.13584	3.13584
TG(16:1_28:0)	TG(16:1_28:0)	Storage lipids	0.0159571	0.0478734	2.29523	2.29523
TG(16:1_30:1)	TG(16:1_30:1)	Storage lipids	0.00146542	0.0172244	3.26168	3.26168
TG(16:1_32:0)	TG(16:1_32:0)	Storage lipids	0.00185469	0.0178659	3.0344	3.0344
TG(16:1_32:1)	TG(16:1_32:1)	Storage lipids	0.00253476	0.0194018	2.83945	2.83945
TG(16:1_32:2)	TG(16:1_32:2)	Storage lipids	0.0465924	0.0983332	2.30287	2.30287
TG(16:1_33:1)	TG(16:1_33:1)	Storage lipids	0.00225619	0.0187362	2.97727	2.97727
TG(16:1_34:0)	TG(16:1_34:0)	Storage lipids	0.0400253	0.0899391	2.57767	2.57767
TG(16:1_34:1)	TG(16:1_34:1)	Storage lipids	0.0475887	0.0993383	2.14192	2.14192
TG(16:1_36:1)	TG(16:1_36:1)	Storage lipids	0.00179015	0.0178659	3.07533	3.07533
TG(17:0_32:1)	TG(17:0_32:1)	Storage lipids	0.0126579	0.0409772	3.20748	3.20748
TG(17:1_32:1)	TG(17:1_32:1)	Storage lipids	0.00281509	0.0196825	4.64739	4.64739
TG(18:0_30:0)	TG(18:0_30:0)	Storage lipids	0.00293462	0.0196825	3.7722	3.7722
TG(18:0_32:0)	TG(18:0_32:0)	Storage lipids	0.00955795	0.034283	2.84761	2.84761
TG(18:0_32:1)	TG(18:0_32:1)	Storage lipids	0.0106612	0.0366898	2.84367	2.84367
TG(18:0_36:2)	TG(18:0_36:2)	Storage lipids	0.042996	0.0930566	2.53461	2.53461
TG(18:1_28:1)	TG(18:1_28:1)	Storage lipids	0.0159787	0.0478734	2.79698	2.79698
TG(18:1_30:0)	TG(18:1_30:0)	Storage lipids	0.00486631	0.0244415	2.68882	2.68882
TG(18:1_30:1)	TG(18:1_30:1)	Storage lipids	0.00888394	0.032789	2.97013	2.97013
TG(18:1_30:2)	TG(18:1_30:2)	Storage lipids	0.0140148	0.0444288	2.66833	2.66833
TG(18:1_31:0)	TG(18:1_31:0)	Storage lipids	0.0214214	0.059083	2.21649	2.21649
TG(18:1_33:0)	TG(18:1_33:0)	Storage lipids	0.00262687	0.0194848	3.81217	3.81217
TG(18:1_33:1)	TG(18:1_33:1)	Storage lipids	0.0028806	0.0196825	3.12219	3.12219
TG(18:1_36:1)	TG(18:1_36:1)	Storage lipids	0.00223848	0.0187362	3.11796	3.11796
TG(18:1_36:2)	TG(18:1_36:2)	Storage lipids	0.0036399	0.0222073	2.85538	2.85538
TG(18:1_36:3)	TG(18:1_36:3)	Storage lipids	0.023684	0.0619677	2.2299	2.2299
TG(18:1_36:4)	TG(18:1_36:4)	Storage lipids	0.0120808	0.0398104	2.3957	2.3957
TG(18:2_31:0)	TG(18:2_31:0)	Storage lipids	0.00984273	0.0346537	2.37048	2.37048
TG(18:2_36:2)	TG(18:2_36:2)	Storage lipids	0.0266271	0.0669181	2.27698	2.27698
TG(18:3_36:2)	TG(18:3_36:2)	Storage lipids	0.0029195	0.0196825	3.02877	3.02877
TG(18:3_36:3)	TG(18:3_36:3)	Storage lipids	0.000993	0.0137607	3.80426	3.80426
TG(20:1_31:0)	TG(20:1_31:0)	Storage lipids	0.00122533	0.015867	3.13538	3.13538
TMAO	TMAO	Microbial metabolites	0.0164422	0.0484676	1.99007	1.99007
Trigonelline	Trigonelline	Alkaloids	0.00718656	0.0292049	2.46825	2.46825
TrpBetaine	Tryptophan-betaine	Amino acid metabolism	0.00588296	0.0265952	2.6623	2.6623
Xanthine	Xanthine	Purine metabolism	2.26e-05	0.00266181	3.36223	0.297422
TMAO Synthesis_NVS	TMAO Synthesis	Microbial metabolites	0.00503188	0.0244415	1.47789	1.47789
Asn Synthesis	Asn / Asp	Amino acid metabolism	0.000228	0.0081931	1.81412	0.551232
DLD (NBS)	Dihydrolipoamide Dehydrogenase Pro / Phe	Amino acid metabolism	2.7e-05	0.00266181	2.01011	2.01011
Fischer Ratio	(Ile + Leu + Val) / (Phe + Trp + Tyr) branched AAs vs aromatic Aas	Amino acid metabolism	0.00179385	0.0178659	1.20743	1.20743
GABR	Global Arginine Bioavailability Ratio Arg / (Orn + Cit)	Amino acid metabolism	0.00071	0.0136383	1.62524	0.615292
MTHFR Deficiency (NBS)	Methylenetetrahydrofolate Reductase, Met / Phe	Amino acid metabolism	0.00736338	0.0296085	1.17185	1.17185
PKU (NBS)	Phenylketonuria, Tyr / Phe	Amino acid metabolism	0.00499608	0.0244415	1.21068	1.21068
Valinemia (NBS)	Val / Phe	Amino acid metabolism	7.63e-06	0.0014566	1.59548	1.59548
Asymmetrical Arg Methylation	ADMA / Arg	Amino acid metabolism	0.0487065	0.100845	1.90628	1.90628
BABA Synthesis	BABA / Glu	Amino acid metabolism	0.0265781	0.0669181	1.87786	1.87786
Cit Synthesis	Citrulline/Ornithine / (OTC activity)	Amino acid metabolism	0.00287464	0.0196825	1.7582	0.568764
CPS Deficiency (NBS)	Carbamoyl Phosphate Synthase (cysterine oxidation to cystine)	Amino acid metabolism	0.000646	0.0133403	1.7548	1.7548
Cystine Synthesis	Cystine / Cys	Amino acid metabolism	0.0283871	0.0701868	1.82951	1.82951
DOPA Synthesis	Dihydroxyphenylalanine Synthesis DOPA / Tyr	Amino acid metabolism	0.00199253	0.0184059	3.08537	3.08537
HCys Synthesis	HCys / Met	Amino acid metabolism	0.000161	0.00683203	2.78496	2.78496
Met Oxidation	Methionine Oxidation	Amino acid metabolism	5.72e-05	0.00338945	1.93322	1.93322
NO-Synthase Activity	Nitric Oxide-Synthase, Cit / Arg	Amino acid metabolism	0.0118275	0.039807	1.41347	1.41347
Orn Synthesis	arginase activity, Orn / Arg	Amino acid metabolism	5.18e-05	0.00338945	2.48517	2.48517
OTC Deficiency (NBS)	Ornithine Transcarbamylase, Orn / Cit	Amino acid metabolism	0.00287464	0.0196825	1.7582	1.7582
Pro Hydroxylation	prolyl-hydroxylase activity, Proline Hydroxylation, (c4-OH-Pro + t4-OH-Pro) / Pro	Amino acid metabolism	3.14e-05	0.00266181	2.48977	2.48977
Sarcosine Synthesis from Gly	Sarcosine / Gly	Amino acid metabolism	5.55e-08	1.58e-05	14.8455	14.8455
Sarcosine Synthesis from Choline	Sarcosine / Choline	Amino acid metabolism	5.2e-09	3.97e-06	19.4648	19.4648
Sum of Asym. and Sym. Arg Methylation	Sum of Asym. and Sym. Arg Methylation	Amino acid metabolism	0.0219399	0.0598647	1.33357	1.33357
Sum of Betaine-Related Metabolites	Sum of Betaine-Related Metabolites	Amino acid metabolism	0.00768619	0.0299076	2.04121	2.04121
Sum of 12a-OH BAs_NVS	CA + DCA + GCA + GDCA + TCA + TDCA	Bile acid metabolism	0.00156277	0.0174771	3.34086	3.34086
Sum of BAs_NVS	Sum of BAs	Bile acid metabolism	0.00158902	0.0174771	3.1736	3.1736
Sum of Conjugated BAs_NVS	Sum of Conjugated BAs	Bile acid metabolism	0.0328559	0.0781991	2.03719	2.03719
Sum of Conjugated Primary BAs_NVS	Sum of Conjugated Primary BAs	Bile acid metabolism	0.0403113	0.0900522	1.91604	1.91604
Sum of Non-12a-OH BAs_NVS	Sum of Non-12a-OH BAs	Bile acid metabolism	0.00441834	0.0235858	2.72489	2.72489
Sum of Primary BAs_NVS	Sum of Primary BAs	Bile acid metabolism	0.00158968	0.0174771	3.19353	3.19353
Sum of Secondary BAs_NVS	Sum of Secondary BAs	Bile acid metabolism	0.0299395	0.0735492	2.73437	2.73437
Sum of Unconjugated BAs_NVS	Sum of Unconjugated BAs	Bile acid metabolism	0.00104321	0.0137607	3.96769	3.96769
Sum of Unconjugated Primary BAs_NVS	Sum of Unconjugated Primary BAs	Bile acid metabolism	0.00134331	0.0162903	4.05097	4.05097
Gly Conjugation of CA_NVS	Gly Conjugation of CA	Bile acid metabolism	0.0273561	0.0683009	3.29335	0.303642
Primary BA Conjugation_NVS	Ratio of Conjugated Primary Bile Acids to Unconjugated Primary Bile Acids, (GCA + GCDCA + TCA + TCDCA) / (CA + CDCA)	Bile acid metabolism	0.0249204	0.0640602	2.11424	0.472984
Ratio of Primary BAs to BAs_NVS	Ratio of Primary BAs to BAs	Bile acid metabolism	0.0175856	0.0512803	1.65633	0.603744
Taurine Conjugation of CA_NVS	Taurine Conjugation of CA	Bile acid metabolism	0.0407197	0.0901734	2.36209	0.423353
Taurine Conjugation of Primary BAs_NVS	Taurine Conjugation of Primary BAs	Bile acid metabolism	0.0151133	0.0463718	2.22715	0.449004
Sum of FAs_NVS	Sum of FAs	FFA	0.00923924	0.033774	2.21382	2.21382
Sum of SFAs_NVS	Sum of SFAs	FFA	0.00255024	0.0194018	2.46865	2.46865
Ratio of DHA to EPA_NVS	Ratio of DHA to EPA	FFA	0.0121905	0.0398104	1.65842	1.65842
Ratio of EPA to AA_NVS	Ratio of EPA to AA	FFA	0.00977475	0.0346537	1.9045	0.525073
b-Ala Synthesis_NVS	beta-Ala / Carnosine	Biogenic amines	0.0262607	0.0666552	3.49876	3.49876
PEA Synthesis_NVS	PEA / Phe	Neurotransmitters	0.00033	0.00970106	3.56001	3.56001
Polyamine Synthesis_NVS	(Putrescine + Spermidine + Spermine) / Orn	Polyamines	0.00710679	0.0290352	2.60594	0.383739
Spermidine Synthesis_NVS	Spermidine / Putrescine, spermidine synthase activity	Polyamines	0.00838751	0.0317231	2.19538	0.455502
Spermine Synthesis_NVS	Spermine / Spermidine	Polyamines	0.00735285	0.0296085	2.2418	2.2418
Sum of Steroid Hormones_NVS	Sum of Steroid Hormones	Steroid hormones	0.00273408	0.0196825	2.80952	2.80952
Indole Synthesis_NVS	Indole / Trp	Microbial metabolites	0.00752067	0.0297211	2.05402	2.05402
Sum of Indoles_NVS	Sum of Indoles	Microbial metabolites	0.00382574	0.0224735	2.71233	2.71233
Sum of Purines_NVS	Sum of Purines	Purine metabolism	0.0126154	0.0409772	2.26525	0.441452
3MGA (NBS)_NVS	3-Methylglutaconic Aciduria (C5-OH (C3-DC-M) / C0)	FAO	0.0225661	0.0602816	1.50646	1.50646
BKT Deficiency (NBS)_NVS	Beta-Ketothiolase C0 / C5-OH (C3-DC-M)	FAO	0.0225661	0.0602816	1.50646	0.663808
Carnitine Esterification_NVS	(C2-C18:2 + Cx-DC + Cx-OH + Cx:x-OH + C5-M-DC) / C0	FAO	0.00819507	0.0311494	1.34387	1.34387
LCHAD Deficiency (NBS)_NVS	Long-Chain 3-Hydroxyacyl-Coenzyme A Dehydrogenase, C16-OH / C16	FAO	0.020104	0.0566769	1.61615	1.61615
MC Deficiency (NBS)_NVS	Multiple Carboxylase Deficiency C16 / C3	FAO	0.0406077	0.0901734	1.4229	0.702788
MCAD Deficiency (NBS)_NVS	Medium-Chain Acyl-Coenzyme A Dehydrogenase	FAO	0.0223277	0.0601113	2.24055	2.24055
MCKAT Deficiency (NBS)_NVS	Medium-Chain Acyl-Coenzyme A Dehydrogenase	FAO	0.00443705	0.0235858	1.19469	1.19469
MMA (NBS)_NVS	Methylmalonic Acidemia	FAO	0.0106593	0.0366898	1.45677	1.45677
PA (NBS)_NVS	Propionic Acidemia, C3 / C16	FAO	0.0406077	0.0901734	1.4229	1.4229
Sum of ACs_NVS	Sum of ACs	FAO	0.0162231	0.0482641	1.96835	1.96835
Sum of Short-Chain Acs_NVS	Sum of Short-Chain ACs	FAO	0.0191959	0.0547227	2.0243	2.0243
Sum of Long-Chain ACs_NVS	Sum of Long-Chain ACs	FAO	0.0264714	0.0669181	1.81924	1.81924
Sum of Medium-Chain ACs_NVS	Sum of Medium-Chain ACs	FAO	0.0046664	0.0244187	2.55071	2.55071
Sum of MUFA-ACs_NVS	Sum of MUFA-ACs	FAO	0.00771177	0.0299076	2.23796	2.23796
Sum of PUFA-ACs_NVS	Sum of PUFA-ACs	FAO	0.00901295	0.0331053	2.22321	2.22321
Sum of SFA-ACs_NVS	Sum of SFA-ACs	FAO	0.0216405	0.0594231	1.88843	1.88843
TFP Deficiency (NBS)_NVS	Mitochondrial Trifunctional Protein, C16/C16-OH	FAO	0.020104	0.0566769	1.61615	0.618755
w-Oxidation_NVS	w-Oxidation	FAO	2.84e-05	0.00266181	1.42493	1.42493
Ratio of AC-OHs to ACs_NVS	Ratio of AC-OHs to ACs	FAO	0.000247	0.0081931	1.36228	1.36228
Ratio of Medium-Chain to Long-Chain ACs_NVS	Ratio of Medium-Chain to Long-Chain ACs	FAO	0.000226	0.0081931	1.40207	1.40207
Ratio of Short-Chain to Medium-Chain ACs_NVS	Ratio of Short-Chain to Medium-Chain ACs	FAO	0.0223451	0.0601113	1.26005	0.793619
PLA2 Activity (4)_NVS	Phospholipase A2 Activity,(lysoPC a C18:0 + AA) / PC aa C38:4	Glycerophospholipids	0.0402299	0.0900522	1.39229	1.39229
Sum of VLCFA-LysoPCs_NVS	Sum of VLCFA-LysoPCs	Glycerophospholipids	0.00744471	0.0297211	2.91425	2.91425
Sum of SFA-PCs_NVS	Sum of SFA-PCs	Glycerophospholipids	0.0158175	0.0478182	2.06573	2.06573
Ratio of MUFA-PCs to SFA-PCs_NVS	Ratio of MUFA-PCs to SFA-PCs	Glycerophospholipids	0.000473	0.0116551	1.56142	0.640444
Ratio of PUFA-PCs to SFA-PCs_NVS	Ratio of PUFA-PCs to SFA-PCs	Glycerophospholipids	0.00199597	0.0184059	1.44166	0.693645
Sum of LCFA-SMs_NVS	Sum of LCFA-SMs	Sphingolipids	0.0280916	0.0699088	1.80371	1.80371
Sum of SM-OHs_NVS	Sum of SM-OHs	Sphingolipids	0.00694714	0.0287705	2.46932	2.46932
Ratio of SM-OHs to SM-Non OHs_NVS	Ratio of SM-OHs to SM-Non OHs	Glycerophospholipids	5.49e-05	0.00338945	1.5126	1.5126
Ratio of SMs to Cer_NVS	Ratio of SMs to Cer	Sphingolipids	0.0412324	0.0905251	1.16963	0.854973
Ratio of SMs to PCs_NVS	Ratio of SMs to PCs	Sphingolipids	0.00232277	0.0188787	1.16168	1.16168
Sum of Cer_NVS	Sum of Cer	Sphingolipids	0.0299251	0.0735492	1.9296	1.9296
Sum of DH-Cer_NVS	Sum of DH-Cer	Sphingolipids	0.0438472	0.0940454	2.05558	2.05558
Sum of Hex2Cer_NVS	Sum of Hex2Cer	Sphingolipids	0.00512558	0.0244415	2.51823	2.51823
Sum of LCFA-DH-Cer_NVS	Sum of LCFA-DH-Cer	Sphingolipids	0.0175693	0.0512803	2.3095	2.3095
Sum of VLCFA-Cer_NVS	Sum of VLCFA-Cer	Sphingolipids	0.0232491	0.0614613	2.08072	2.08072
Ratio of Glycosyl-Cer to Cer_NVS	Ratio of Glycosyl-Cer to Cer	Sphingolipids	0.00212385	0.0184307	1.25543	0.796542
Ratio of Hex2Cer to Cer_NVS	Ratio of Hex2Cer to Cer	Sphingolipids	0.00983163	0.0346537	1.30506	1.30506
Ratio of Hex2Cer to HexCer_NVS	Ratio of Hex2Cer to HexCer	Sphingolipids	6e-05	0.00338945	1.69038	1.69038
Ratio of HexCer to Cer_NVS	Ratio of HexCer to Cer	Sphingolipids	0.00104466	0.0137607	1.29525	0.772051
Sum of CEs_NVS	Sum of CEs	Chol s/t	0.003384	0.0214184	2.74441	2.74441
Sum of LCFA-CEs_NVS	Sum of LCFA-CEs	Chol s/t	0.00291157	0.0196825	2.78911	2.78911
Sum of MUFA-CEs_NVS	Sum of MUFA-CEs	Chol s/t	0.00388286	0.0224735	2.68804	2.68804
Sum of PUFA-CEs_NVS	Sum of PUFA-CEs	Chol s/t	0.0399683	0.0899391	2.86521	2.86521
Sum of Saturated CEs_NVS	Sum of Saturated CEs	Chol s/t	0.0035768	0.0222073	2.77538	2.77538
Sum of Saturated DGs_NVS	Sum of Saturated DGs	Storage lipids	0.00502464	0.0244415	2.66323	2.66323
Ratio of DGs to FAs_NVS	Ratio of DGs to FAs	Storage lipids	0.00572085	0.0263297	1.49892	0.667146
Sum of Saturated TGs_NVS	Sum of Saturated TGs	Storage lipids	0.000743	0.0136383	3.20994	3.20994

## Sheet: 6month_Nerve_TGvsWT
Metabolite	Metabolite name	Pathway	P_Value	BH_Q	Absolute Effect Size	Directed Effect Size
Gluc	Glucose	Glycolysis	0.00225298	0.0154522	1.5456	0.647
LA	Lactic acid	Glycolysis	0.00357133	0.0209518	1.4498	0.689751
CitricA	Citric acid	TCA	0.00014	0.00161019	1.45715	1.45715
ITA	Itaconic acid	TCA	1.14e-05	0.000301	2.84759	0.351175
ribo5P + ribu5P	Ribose 5 phosphate	PPP	0.00548238	0.028947	1.37589	0.726805
AMP	Adenosine monophosphate	Nucleotides	0.000154	0.00164555	2.16787	0.461283
GDP	Guanosine diphosphate	Nucleotides	0.000906	0.00788226	1.66013	0.602361
GTP	Guanosine triphosphate	Nucleotides	0.0215368	0.0793355	2.3645	0.422922
UMP	Uridine monophosphate	Nucleotides	0.00763227	0.0377797	2.15945	0.463081
UDP	Uridine diphosphate	Nucleotides	0.000494	0.0045482	2.87122	0.348284
dUMP	Deoxyuridine monophosphate	Nucleotides	0.000828	0.00744793	2.84931	0.350962
CMP	Cytidine monophosphate	Nucleotides	2.86e-05	0.000554	2.12888	0.46973
dCMP	Deoxy cytidine monophosphate	Nucleotides	0.00124072	0.00984214	1.46969	0.680415
TMP	Thymidine monophosphate	Nucleotides	0.00285982	0.017558	2.53062	0.39516
UDP_Glc	Uridine 5'-diphosphoglucose	Nucleotide sugars	0.00240084	0.0157764	2.92736	0.341604
3OH-OA	3-hydroxyoctanoic acid	Microbial metabolites	0.0401679	0.121889	1.45436	0.687589
HA	Hippuric acid	Microbial metabolites	0.0258127	0.0896651	1.57355	1.57355
pOH-PhLA	P hydroxyphenyllactic acid	Microbial metabolites	0.0312724	0.102346	1.23302	1.23302
UDP/UTP	UDP/UTP	Nucleotides	0.00846288	0.0406218	4.11715	0.242887
1-Met-His	1-met-his	Amino acid metabolism	0.0217308	0.0796796	1.29781	1.29781
AA	Anthranilic acid	Amino acid metabolism	0.0162282	0.0648508	1.29807	1.29807
Anserine Synthesis	Aaba / thr	Amino acid metabolism	0.0323933	0.104248	1.39616	0.716252
beta-Ala	Beta-alanine	Biogenic amines	0.0149407	0.0619756	1.46925	1.46925
C0	Carnitine	FAO	0.00457688	0.0255274	1.38083	0.7242
C10	Decanoylcarnitine	FAO	0.00441042	0.0247734	1.49673	0.668122
C10:1	Decenoylcarnitine	FAO	0.0152597	0.0619756	1.33743	0.747704
C12	Dodecanoylcarnitine	FAO	7.05e-06	0.000207	1.68028	0.595137
C12:1	Dodecenoylcarnitine	FAO	0.046459	0.134782	1.28276	0.779569
C12-DC	Dodecanedioylcarnitine	FAO	0.0389705	0.11963	1.27115	0.786688
C14	Tetradecanoylcarnitine	FAO	2.47e-05	0.000528	1.82076	0.549221
C14:1	Tetradecenoylcarnitine	FAO	1.28e-06	8.44e-05	1.90728	0.524307
C14:2	Tetradecadienylcarnitine	FAO	0.0248599	0.0878976	1.37334	0.72815
C16:1	Hexadecenoylcarnitine	FAO	0.00160943	0.0119128	1.48114	0.675154
C16:2	Hexadecadienylcarnitine	FAO	0.0299166	0.0995545	1.37357	0.728028
C18	Octadecanoylcarnitine	FAO	0.00167912	0.0123135	1.55343	0.643735
C18:1	Octadecenoylcarnitine	FAO	0.0197258	0.0743943	1.39589	0.716389
C4:1	Butenylcarnitine	FAO	0.0445016	0.130056	1.2817	0.780217
C5	Isovalerylcarnitine (Methylbutylcarnitine, Valerylcarnitine)	FAO	0.0142043	0.0601595	1.35019	0.740634
C6 (C4:1-DC)	Hexanoylcarnitine (Fumarylcarnitine)	FAO	0.011288	0.0507961	1.29598	0.771616
CE(15:0)	Cholesterol ester (15:0)*	Chol s/t	0.00132957	0.0103237	1.56788	0.637802
CE(16:1)	Cholesterol ester (16:1)	Chol s/t	0.0246748	0.0876342	1.43757	0.695619
CE(17:0)	Cholesterol ester (17:0)*	Chol s/t	0.0152103	0.0619756	1.57259	0.635895
Cer(d18:0/18:0)	Cer(d18:0/18:0)	Sphingolipids	0.028029	0.0944637	1.36658	0.731756
Cer(d18:1/18:0)	Cer(d18:1/18:0)	Sphingolipids	0.00209762	0.0147019	1.8556	0.53891
Cer(d18:1/20:0)	Cer(d18:1/20:0)	Sphingolipids	0.000129	0.00152716	2.94819	0.339191
Cer(d18:1/22:0)	Cer(d18:1/22:0)	Sphingolipids	0.000106	0.00135622	2.85892	0.349782
Cer(d18:1/24:0)	Cer(d18:1/24:0)	Sphingolipids	0.0126242	0.0546359	1.66872	0.599261
Cer(d18:1/24:1)	Cer(d18:1/24:1)	Sphingolipids	0.000859	0.00764701	1.85146	0.540115
Cer(d18:2/22:0)	Cer(d18:2/22:0)	Sphingolipids	0.00141614	0.0107845	2.46037	0.406442
Cer(d18:2/24:0)	Cer(d18:2/24:0)	Sphingolipids	0.0418991	0.124285	1.39224	0.718265
Choline	Choline	Co-factor	0.0172658	0.0670319	1.24636	0.802334
Cortisone	Cortisone	Steroid hormones	0.0275059	0.0934963	1.36531	0.732432
CPS Deficiency (NBS)	Carbamoyl Phosphate Synthase (cysterine oxidation to cystine)	Amino acid metabolism	0.0274434	0.0934963	1.41806	0.705188
Creatinine	Creatinine	Amino acid metabolism	0.0477522	0.137477	1.24835	0.801055
DG(16:0_16:0)	Diacylglyceride (16:0_16:0)*	Storage lipids	0.0150516	0.0619756	1.38375	0.722674
DG-O(16:0_18:1)	Alkylacylglycerol (O-18:1_16:0)	Storage lipids	0.0335728	0.106357	1.97331	0.506764
DHA	Docosahexaenoic acid	FFA	0.0294546	0.0984305	1.2886	1.2886
EPA	Eisosapentaenoic acid	FFA	0.0307717	0.101546	1.5067	1.5067
FA(14:0)	Tetradecanoic acid	FFA	0.0356501	0.111161	1.38706	0.72095
Fischer Ratio	(Ile + Leu + Val) / (Phe + Trp + Tyr) branched AAs vs aromatic Aas	Amino acid metabolism	0.0201584	0.0756657	1.35997	0.735311
GABA Synthesis	GABA / Glu	Neurotransmitters	0.0171022	0.0667238	1.61877	0.617753
GABR	Global Arginine Bioavailability Ratio Arg / (Orn + Cit)	Amino acid metabolism	0.0403354	0.12193	1.47618	0.677424
Gln	Glutamine	Amino acid metabolism	0.00178924	0.0127664	1.35034	1.35034
Glutaminase Activity	Glu / Gln	Amino acid metabolism	0.00156768	0.0117262	1.87807	0.532462
Glutaminolysis Rate	(Ala + Asp + Glu + Lac + Suc) / Gln	Amino acid metabolism	0.0033459	0.0199393	1.81858	0.549879
H1	Total hexose	Glycolysis	2.79e-06	0.000112	1.89841	0.526756
HArg Synthesis	L-arginine:glycine amidinotransferase activity HArg / (Arg + Lys)	Amino acid metabolism	0.0322019	0.104248	1.42422	0.70214
HCys	Homocysteine	Amino acid metabolism	0.026279	0.0904912	1.29986	0.769316
Hex2Cer(d18:1/16:0)	Hexosylceramide (d16:1/24:0)	Sphingolipids	0.000685	0.00623245	2.11652	0.472474
Hex2Cer(d18:1/18:0)	Hexosylceramide (d18:1/14:0)	Sphingolipids	0.00995567	0.0455774	1.48225	0.67465
HexCer(d18:1/16:0)	Hexosylceramide (d18:2/24:0)	Sphingolipids	3.45e-05	0.000582	2.34915	0.425686
HexCer(d18:1/18:0)	Dihexosylceramide (d18:1/14:0)	Sphingolipids	1.66e-06	0.000101	2.95216	0.338735
HexCer(d18:1/20:0)	Dihexosylceramide (d18:1/18:0)	Sphingolipids	1.08e-08	1.71e-06	5.4811	0.182445
HexCer(d18:1/22:0)	Dihexosylceramide (d18:1/20:0)	Sphingolipids	2.84e-07	2.5e-05	4.19147	0.23858
HexCer(d18:1/23:0)	Dihexosylceramide (d18:1/22:0)	Sphingolipids	0.0043604	0.0246674	1.6882	0.592348
HexCer(d18:1/24:0)	Dihexosylceramide (d18:1/24:0)*	Sphingolipids	0.00224903	0.0154522	1.96501	0.508903
HexCer(d18:1/24:1)	Dihexosylceramide (d18:1/24:1)	Sphingolipids	0.000136	0.00158189	2.28778	0.437104
HexCer(d18:1/26:1)	Dihexosylceramide (d18:1/26:1)	Sphingolipids	0.0188851	0.0715646	1.57288	0.635777
HexCer(d18:2/22:0)	Trihexosylceramide (d18:1/26:1)	Sphingolipids	2.42e-06	0.000112	2.90444	0.3443
HexCer(d18:2/24:0)	Trihexosylceramide (d18:1_22:0)	Sphingolipids	0.00971219	0.0449828	1.66311	0.601283
Histamine Synthesis	histidine decarboxylase (HDC) activity Histamine / His	Neurotransmitters	0.00868661	0.0411964	1.55636	0.642523
lysoPC a C14:0	lysoPhosphatidylcholine a C14:0	Glycerophospholipids	0.027912	0.0944637	1.30191	0.768104
lysoPC a C16:1	lysoPhosphatidylcholine a C16:1	Glycerophospholipids	1.25e-05	0.00032	1.61261	0.620111
lysoPC a C18:1	lysoPhosphatidylcholine a C18:1	Glycerophospholipids	3.57e-06	0.000128	1.79023	0.558589
lysoPC a C18:2	lysoPhosphatidylcholine a C18:2	Glycerophospholipids	0.0184668	0.0703158	1.28376	1.28376
lysoPC a C24:0	lysoPhosphatidylcholine a C24:0	Glycerophospholipids	0.00243021	0.0157764	1.81556	0.550793
lysoPC a C26:0	lysoPhosphatidylcholine a C26:0	Glycerophospholipids	0.0182632	0.0698767	2.25468	0.443523
lysoPC a C28:0	lysoPhosphatidylcholine a C28:0	Glycerophospholipids	0.0305265	0.101159	1.88705	0.529929
lysoPC a C28:1	lysoPhosphatidylcholine a C28:1	Glycerophospholipids	0.00107744	0.00886382	3.34062	0.299346
Met	Methionine	Amino acid metabolism	0.0241263	0.0868548	1.18177	1.18177
Nitro-Tyr	Nitrotyrosine	Amino acid metabolism	0.0384328	0.118439	1.71212	0.584071
OH-GlutAcid	Hydroxyglutaric acid	TCA	2.92e-05	0.000554	2.28998	0.436685
OTC Deficiency (NBS)	Ornithine Transcarbamylase, Orn / Cit	Amino acid metabolism	0.0479086	0.137477	1.43848	0.69518
PAG	Microbial	Amino acid metabolism	0.0245791	0.0876342	1.60925	0.621406
PC aa C24:0	Phosphatidylcholine aa C24:0	Glycerophospholipids	0.0122792	0.0539432	1.90953	0.52369
PC aa C26:0	Phosphatidylcholine aa C26:0	Glycerophospholipids	0.00813801	0.0395417	2.46831	0.405135
PC aa C28:1	Phosphatidylcholine aa C28:1	Glycerophospholipids	0.00109679	0.00886382	2.09407	0.47754
PC aa C30:0	Phosphatidylcholine aa C30:0	Glycerophospholipids	7.65e-06	0.000216	2.23513	0.447401
PC aa C32:1	Phosphatidylcholine aa C32:1	Glycerophospholipids	2.27e-05	0.000499	1.92427	0.519677
PC aa C32:2	Phosphatidylcholine aa C32:2	Glycerophospholipids	0.000395	0.00367884	1.68233	0.594414
PC aa C32:3	Phosphatidylcholine aa C32:3	Glycerophospholipids	0.0225293	0.0815414	1.44094	0.693992
PC aa C34:1	Phosphatidylcholine aa C34:1	Glycerophospholipids	8.1e-05	0.0011814	1.80781	0.553155
PC aa C34:4	Phosphatidylcholine aa C34:4	Glycerophospholipids	0.0312293	0.102346	1.39629	0.716185
PC aa C36:1	Phosphatidylcholine aa C36:1	Glycerophospholipids	2.68e-06	0.000112	2.39226	0.418015
PC aa C36:2	Phosphatidylcholine aa C36:2	Glycerophospholipids	0.0120907	0.0534964	1.34567	0.743123
PC aa C38:0	Phosphatidylcholine aa C38:0	Glycerophospholipids	0.00109027	0.00886382	1.80025	0.55548
PC aa C38:1	Phosphatidylcholine aa C38:1	Glycerophospholipids	2.63e-09	1.04e-06	7.04647	0.141915
PC aa C38:3	Phosphatidylcholine aa C38:3	Glycerophospholipids	0.0135965	0.0578948	1.40488	0.711804
PC aa C38:5	Phosphatidylcholine aa C38:5	Glycerophospholipids	0.00995435	0.0455774	1.40652	0.710975
PC aa C40:1	Phosphatidylcholine aa C40:1	Glycerophospholipids	5.62e-09	1.48e-06	6.91785	0.144554
PC aa C40:2	Phosphatidylcholine aa C40:2	Glycerophospholipids	1.06e-08	1.71e-06	5.73864	0.174257
PC aa C40:3	Phosphatidylcholine aa C40:3	Glycerophospholipids	0.000123	0.00147564	2.1942	0.455746
PC aa C40:4	Phosphatidylcholine aa C40:4	Glycerophospholipids	0.00173053	0.0125148	1.69067	0.59148
PC aa C40:5	Phosphatidylcholine aa C40:5	Glycerophospholipids	0.0245261	0.0876342	1.33482	0.749165
PC aa C42:1	Phosphatidylcholine aa C42:1	Glycerophospholipids	3.45e-06	0.000128	3.51156	0.284774
PC aa C42:2	Phosphatidylcholine aa C42:2	Glycerophospholipids	2.67e-06	0.000112	3.29369	0.30361
PC aa C42:4	Phosphatidylcholine aa C42:4	Glycerophospholipids	3.06e-05	0.000564	2.78474	0.359101
PC aa C42:5	Phosphatidylcholine aa C42:5	Glycerophospholipids	0.00424635	0.0243177	1.87039	0.534649
PC aa C42:6	Phosphatidylcholine aa C42:6	Glycerophospholipids	0.00248928	0.0159813	1.9668	0.508441
PC ae C30:0	Phosphatidylcholine ae C30:0	Glycerophospholipids	1.36e-05	0.000336	2.01691	0.495807
PC ae C30:1	Phosphatidylcholine ae C30:1	Glycerophospholipids	0.00959843	0.0447174	1.79462	0.55722
PC ae C32:1	Phosphatidylcholine ae C32:1	Glycerophospholipids	2.53e-05	0.000528	1.92993	0.518153
PC ae C32:2	Phosphatidylcholine ae C32:2	Glycerophospholipids	0.0024024	0.0157764	1.52524	0.655636
PC ae C34:0	Phosphatidylcholine ae C34:0	Glycerophospholipids	0.0222941	0.0813683	1.37967	0.724809
PC ae C34:1	Phosphatidylcholine ae C34:1	Glycerophospholipids	4.3e-06	0.000142	2.37114	0.421739
PC ae C34:2	Phosphatidylcholine ae C34:2	Glycerophospholipids	0.000917	0.00789482	1.69571	0.589723
PC ae C36:1	Phosphatidylcholine ae C36:1	Glycerophospholipids	0.00426788	0.0243177	1.54988	0.64521
PC ae C36:2	Phosphatidylcholine ae C36:2	Glycerophospholipids	1.02e-05	0.000278	2.154	0.464254
PC ae C36:3	Phosphatidylcholine ae C36:3	Glycerophospholipids	0.00535162	0.0286384	1.52497	0.655749
PC ae C36:5	Phosphatidylcholine ae C36:5	Glycerophospholipids	0.0205817	0.0766324	1.25013	1.25013
PC ae C38:1	Phosphatidylcholine ae C38:1	Glycerophospholipids	0.000391	0.00367884	1.88205	0.531337
PC ae C38:2	Phosphatidylcholine ae C38:2	Glycerophospholipids	0.000149	0.0016428	1.60506	0.62303
PC ae C38:3	Phosphatidylcholine ae C38:3	Glycerophospholipids	0.00742204	0.0369702	1.45034	0.689495
PC ae C40:1	Phosphatidylcholine ae C40:1	Glycerophospholipids	0.0464432	0.134782	1.52759	0.654627
PC ae C42:0	Phosphatidylcholine ae C42:0	Glycerophospholipids	0.0103301	0.0467509	1.37259	0.72855
PC ae C42:1	Phosphatidylcholine ae C42:1	Glycerophospholipids	2.01e-05	0.000467	2.65884	0.376104
PC ae C42:2	Phosphatidylcholine ae C42:2	Glycerophospholipids	1.89e-06	0.000105	2.62718	0.380636
PC ae C44:3	Phosphatidylcholine ae C44:3	Glycerophospholipids	0.0249895	0.0879381	1.53406	0.651867
PC ae C44:5	Phosphatidylcholine ae C44:5	Glycerophospholipids	0.00650075	0.0332167	1.49033	0.670992
PKU (NBS)	Phenylketonuria, Tyr / Phe	Amino acid metabolism	0.0325093	0.104248	1.32414	0.755209
Pro	Proline	Amino acid metabolism	0.0338407	0.106357	1.24778	1.24778
ProBetaine	ProBetaine	Amino acid metabolism	0.0410101	0.123498	1.23409	0.810315
Putrescine	Putrescine	Polyamines	0.000241	0.00244654	1.9335	1.9335
Ratio of Cer to DH-Cer	Ratio of Cer to DH-Cer	Sphingolipids	0.0401183	0.121889	1.9022	0.525706
Ratio of Non-Essential to Essential AAs	Ratio of Non-Essential to Essential AAs	Amino acid metabolism	0.0163765	0.0648508	1.44769	0.690757
Ratio of SMs to Cer	Ratio of SMs to Cer	Sphingolipids	0.0260338	0.0900383	1.29575	0.771754
SCAD Deficiency (NBS)	Short-Chain Acyl-Coenzyme A Dehydrogenase, C4/C3	FAO	0.0428024	0.125554	1.29521	0.772078
Ser	Serine	Amino acid metabolism	0.0417245	0.124276	1.48744	0.672296
Serotonin Synthesis	Serotonin / Trp	Neurotransmitters	0.00230764	0.0156209	1.87497	0.533341
SM C18:0	SM C18:0	Sphingolipids	7.39e-05	0.00112575	2.03483	0.491442
SM C18:1	SM C18:1	Sphingolipids	0.0129367	0.0556841	1.39785	0.715386
SM C24:0	SM C24:0	Sphingolipids	9.45e-05	0.0013074	2.30683	0.433496
SM C24:1	SM C24:1	Sphingolipids	0.000177	0.00187202	2.05143	0.487464
SM C26:0	SM C26:0	Sphingolipids	0.00602178	0.0313766	1.96652	0.508513
SM C26:1	SM C26:1	Sphingolipids	0.000901	0.00788226	2.14776	0.4656
Spermidine	Spermidine	Polyamines	6.36e-05	0.000987	2.49952	0.400076
Spermidine Synthesis	Spermidine / Putrescine, spermidine synthase activity	Polyamines	1.76e-08	1.99e-06	6.33774	0.157785
TG(14:0_34:0)	TG(14:0_34:0)	Storage lipids	0.00505088	0.0273993	1.46867	0.680887
TG(16:0_30:2)	TG(16:0_30:2)	Storage lipids	0.0425033	0.12514	1.55286	0.643972
TG(16:0_33:1)	TG(16:0_33:1)	Storage lipids	0.0358253	0.111269	1.31694	0.759338
TG(16:1_30:1)	TG(16:1_30:1)	Storage lipids	0.00853285	0.040711	1.4075	0.710482
TG(16:1_32:2)	TG(16:1_32:2)	Storage lipids	0.0113776	0.05091	1.77412	0.563659
TG(16:1_33:1)	TG(16:1_33:1)	Storage lipids	0.0159948	0.0643039	1.42127	0.703596
TG(16:1_34:0)	TG(16:1_34:0)	Storage lipids	0.0411748	0.123524	1.48473	0.673523
TG(17:0_32:1)	TG(17:0_32:1)	Storage lipids	0.0286234	0.0960584	1.65283	0.605022
TG(18:0_30:0)	TG(18:0_30:0)	Storage lipids	0.00843779	0.0406218	1.62648	0.614823
TG(18:0_32:0)	TG(18:0_32:0)	Storage lipids	0.0179202	0.0692332	1.70066	0.588009
TG(18:1_33:1)	TG(18:1_33:1)	Storage lipids	0.00546108	0.028947	1.69338	0.590535
TG(18:1_36:5)	TG(18:1_36:5)	Storage lipids	0.0417391	0.124276	1.63626	0.61115
TG(18:3_36:2)	TG(18:3_36:2)	Storage lipids	0.00526463	0.0283646	1.70147	0.587728
Trigonelline	Trigonelline	Alkaloids	0.00258176	0.0162282	1.48384	0.673929
Trp	Tryptophan	Amino acid metabolism	0.00466175	0.0258189	1.24498	1.24498
Valinemia (NBS)	Val / Phe	Amino acid metabolism	0.0495721	0.141737	1.30719	0.764997
Xanthine Synthesis	Xanthine / Hypoxanthine	Purine metabolism	0.000105	0.00135622	2.31736	0.431526
Glutaminase Activity	Glu / Gln	Amino acid metabolism	0.00280748	0.0173713	1.42987	0.699365
Glutaminolysis Rate	(Ala + Asp + Glu + Lac + Suc) / Gln	Amino acid metabolism	0.00337357	0.0199393	1.38436	0.722357
Gly Synthesis	Gly / Ser	Amino acid metabolism	0.0102424	0.0466208	1.6098	1.6098
Sum of Aromatic AAs	Sum of Aromatic AAs	Amino acid metabolism	0.0337637	0.106357	1.16838	1.16838
Betaine Synthesis	Betaine / Choline	Amino acid metabolism	0.0273615	0.0934963	1.25199	1.25199
Cystine Synthesis	Cystine / Cys	Amino acid metabolism	0.00613189	0.0317415	1.68141	1.68141
DOPA Synthesis	Dihydroxyphenylalanine Synthesis DOPA / Tyr	Amino acid metabolism	0.0123279	0.0539432	1.53397	0.651905
HCys Synthesis	HCys / Met	Amino acid metabolism	0.000362	0.00345182	1.52692	0.654915
Muscle Protein Degradation	3-Met-His / Creatinine	Amino acid metabolism	2.06e-05	0.000467	1.71391	1.71391
Sum of Betaine-Related Metabolites	Sum of Betaine-Related Metabolites	Amino acid metabolism	0.0332088	0.106054	1.2308	0.812481
Tyr Nitration	Tyr Nitration	Amino acid metabolism	0.00173817	0.0125148	2.18151	0.458397
Sum of Measured w-3 FAs	Sum of Measured w-3 FAs	FFA	0.0166546	0.0652994	1.31567	1.31567
Sum of Choline Lipids	Sum of Choline Lipids	Glycerophospholipids	0.00156942	0.0117262	1.34536	0.743294
Polyamine Synthesis	(Putrescine + Spermidine + Spermine) / Orn	Polyamines	0.0018132	0.0128219	1.85787	0.538251
Putrescine Synthesis	Ornithine decarboxylase activity, Putrescine / Orn	Polyamines	2.94e-05	0.000554	1.96297	1.96297
Serotonin Synthesis	Serotonin / Trp	Neurotransmitters	0.00805289	0.0393697	1.42524	0.701634
Spermidine Synthesis	Spermidine / Putrescine, spermidine synthase activity	Polyamines	6.16e-07	4.44e-05	4.83283	0.206918
Spermine Synthesis	Spermine / Spermidine	Polyamines	0.0180288	0.0693145	2.52344	2.52344
Sum of Polyamines	Sum of Polyamines	Polyamines	0.000106	0.00135622	1.88618	0.530171
LDH Activity	Lac / H1	Glycolysis	0.00237068	0.0157764	1.93856	1.93856
Sum of Steroid Hormones	Sum of Steroid Hormones	Steroid hormones	0.0225474	0.0815414	1.35977	0.735419
Xanthine Synthesis	Xanthine / Hypoxanthine	Purine metabolism	9.33e-05	0.0013074	1.74173	0.574143
Carnitine Uptake Defect (NBS)	(C0 + C2 + C3 + C16 + C18 + C18:1) / Cit	FAO	0.00250213	0.0159813	1.43839	0.695223
MCKAT Deficiency (NBS)	Medium-Chain Acyl-Coenzyme A Dehydrogenase	FAO	0.00335679	0.0199393	1.26973	1.26973
MMA (NBS)	Methylmalonic Acidemia	FAO	0.00714832	0.0360603	1.20838	1.20838
Sum of ACs	Sum of ACs	FAO	0.00700417	0.0355596	1.31362	0.761256
Sum of Long-Chain ACs	Sum of Long-Chain ACs	FAO	0.00878368	0.0413913	1.36908	0.730417
Sum of Medium-Chain ACs	Sum of Medium-Chain ACs	FAO	0.0147634	0.0618658	1.337	0.747941
Sum of MUFA-ACs	Sum of MUFA-ACs	FAO	0.00564892	0.0296288	1.35458	0.738235
Sum of SFA-ACs	Sum of SFA-ACs	FAO	0.00797986	0.039255	1.31465	0.760658
VLCAD Deficiency (NBS)	C14:1 / C16	FAO	1.99e-06	0.000105	1.58539	0.63076
w-Oxidation	w-Oxidation	FAO	0.0350515	0.109726	1.1109	1.1109
PLA2 Activity (1)	Phospholipase A2 Activity, lysoPC a Cxx:x / PC ax Cxx:x	Glycerophospholipids	3.34e-05	0.000576	1.39896	1.39896
PLA2 Activity (4)	Phospholipase A2 Activity,(lysoPC a C18:0 + AA) / PC aa C38:4	Glycerophospholipids	0.00421682	0.0243177	1.18106	1.18106
PLA2 Activity (6)	Phospholipase A2 Activity, (lysoPC a C18:2 + AA) / PC aa C38:6	Glycerophospholipids	0.0365037	0.112933	1.54068	1.54068
Sum of MUFA-LysoPCs	Sum of MUFA-LysoPCs	Glycerophospholipids	2.82e-06	0.000112	1.78718	0.559542
Sum of VLCFA-LysoPCs	Sum of VLCFA-LysoPCs	Glycerophospholipids	0.00314384	0.0191532	2.2495	0.444543
Sum of MUFA-PCs	Sum of MUFA-PCs	Glycerophospholipids	3.3e-05	0.000576	1.91852	0.521234
Sum of PCs	Sum of PCs	Glycerophospholipids	0.000248	0.00245613	1.68847	0.592253
Sum of PCs (aa)	Sum of PCs (aa)	Glycerophospholipids	0.000277	0.00270575	1.67728	0.596204
Sum of PCs (ae)	Sum of PCs (ae)	Glycerophospholipids	9.95e-05	0.00133563	1.82377	0.548313
Sum of SFA-PCs	Sum of SFA-PCs	Glycerophospholipids	0.0119446	0.0531468	1.38895	0.719968
Ratio of MUFA-PCs to SFA-PCs	Ratio of MUFA-PCs to SFA-PCs	Glycerophospholipids	5.35e-07	4.23e-05	1.38128	0.723969
Ratio of PCs (aa) to Choline	Ratio of PCs (aa) to Choline	Glycerophospholipids	0.0153374	0.0619756	1.34574	0.743087
Ratio of PCs (ae) to Choline	Ratio of PCs (ae) to Choline	Glycerophospholipids	0.00335015	0.0199393	1.46328	0.683398
Ratio of PCs (ae) to PCs (aa)	Ratio of PCs (ae) to PCs (aa)	Glycerophospholipids	0.0144066	0.0606914	1.08734	0.919674
Ratio of PUFA-PCs to MUFA-PCs	Ratio of PUFA-PCs to MUFA-PCs	Glycerophospholipids	2.79e-05	0.000554	1.59821	1.59821
Sum of LCFA-SMs	Sum of LCFA-SMs	Sphingolipids	0.0152853	0.0619756	1.36706	0.731497
Sum of SM-Non OHs	Sum of SM-Non OHs	Sphingolipids	0.000986	0.00822254	1.68773	0.592512
Sum of SMs	Sum of SMs	Sphingolipids	0.0012427	0.00984214	1.66159	0.601832
Sum of VLCFA-SMs	Sum of VLCFA-SMs	Sphingolipids	0.000197	0.00204997	2.03149	0.49225
Ratio of SM-OHs to SM-Non OHs	Ratio of SM-OHs to SM-Non OHs	Glycerophospholipids	1.02e-09	8.06e-07	1.56949	1.56949
Sum of Cer	Sum of Cer	Sphingolipids	0.0022632	0.0154522	1.6791	0.595556
Sum of Glycosyl-Cer	Sum of Glycosyl-Cer	Sphingolipids	7.88e-05	0.00117804	2.29155	0.436385
Sum of HexCer	Sum of HexCer	Sphingolipids	6.33e-05	0.000987	2.35798	0.424092
Sum of Hex2Cer	Sum of Hex2Cer	Sphingolipids	0.00629352	0.0323667	1.55383	0.64357
Sum of LCFA-Cer	Sum of LCFA-Cer	Sphingolipids	0.00499995	0.02731	1.74209	0.574022
Sum of LCFA-DH-Cer	Sum of LCFA-DH-Cer	Sphingolipids	0.00140446	0.0107845	1.72404	0.580035
Sum of LCFA-Glycosyl-Cer	Sum of LCFA-Glycosyl-Cer	Sphingolipids	4.52e-06	0.000143	2.48217	0.402873
Sum of VLCFA-Cer	Sum of VLCFA-Cer	Sphingolipids	0.00241691	0.0157764	1.73001	0.578033
Sum of VLCFA-Glycosyl-Cer	Sum of VLCFA-Glycosyl-Cer	Sphingolipids	0.000145	0.0016231	2.25712	0.443043
Ratio of Glycosyl-Cer to Cer	Ratio of Glycosyl-Cer to Cer	Sphingolipids	3.78e-08	3.74e-06	1.36475	0.732736
Ratio of Hex2Cer to HexCer	Ratio of Hex2Cer to HexCer	Sphingolipids	1.9e-05	0.000457	1.51752	1.51752
Ratio of HexCer to Cer	Ratio of HexCer to Cer	Sphingolipids	1.56e-08	1.99e-06	1.40431	0.712095
Sum of Saturated DGs	Sum of Saturated DGs	Storage lipids	0.00479966	0.0263981	1.44947	0.689909
