# Supplementary material for: Metabolic signatures in sciatic nerve of PMP22 transgenic rats provide insights into the pathogenesis of charcot-marie-tooth disease type 1 A
Source: Sci Rep. 2026 Jan 8;16:2036. doi: 10.1038/s41598-025-31633-7 (PMC12808651; doi:10.1038/s41598-025-31633-7)
Supplement: Supplementary file 4 — Supplementary Material 4 [file 41598_2025_31633_MOESM4_ESM.xlsx]

## Sheet: 2month_Plasma_F_TGvsWT
Metabolite	Metabolite name	Pathway	P_Value	BH_Q	Absolute Effect Size	Directed Effect Size
LA	Lactic acid	Glycolysis	0.754247	0.962423	1.03336	1.03336
HA	Hippuric acid	Microbial metabolites metabolites	0.122993	0.929115	1.23029	0.812815
Gluc	Glucose	Glycolysis	0.137696	0.929115	1.26037	0.793417
G6P	Glucose-6-phosphate	Glycolysis	0.254365	0.929115	1.28559	0.777855
F6P	Fructose-6-phosphate	Glycolysis	0.342038	0.929115	1.23613	0.808975
2PG_3PG	2-phosphoglyceric acid / 3-phosphoglyceric acid	Glycolysis	0.945131	0.986912	1.01382	0.986366
PEP	Phosphoenolpyruvic acid	Glycolysis	0.270026	0.929115	1.53592	1.53592
Ac-coA + succinyl-coA	Acetyl coenzyme a/succinyl coenzyme a	Cofactors	0.166122	0.929115	1.33454	0.749321
CitricA	Citric acid	TCA	0.457689	0.929115	1.04684	0.955257
cis-aco	Cis-aconitic acid	TCA	0.0503588	0.929115	1.19653	0.835751
aKG	Alphaketoglutaric acid	TCA	0.327921	0.929115	1.13293	0.882666
SA	Succinic acid	TCA	0.744526	0.95532	1.05189	0.950671
FA	Fumaric acid	TCA	0.215914	0.929115	1.15599	0.865063
MA	Malic acid	TCA	0.507559	0.929115	1.08921	0.918098
ribo5P + ribu5P	Ribose 5 phosphate	PPP	0.0814005	0.929115	1.2898	0.775312
S7P	Sedoheptulose 7 phosphate	PPP	0.466034	0.929115	1.22191	0.818392
AMP	Adenosine monophosphate	Nucleotides	0.0650614	0.929115	1.65485	0.604284
ADP	Adenosine diphosphate	Nucleotides	0.0633614	0.929115	2.70432	0.369779
ATP	Adenosine triphosphate	Nucleotides	0.063695	0.929115	2.31507	0.431952
cAMP	Cyclic adenosine monophosphate	Nucleotides	0.853339	0.974001	1.02576	1.02576
dATP	Deoxy adenosine triphosphate	Nucleotides	0.285909	0.929115	1.57681	0.634191
GMP	Guanosine monophosphate	Nucleotides	0.866887	0.974001	1.02659	1.02659
GDP	Guanosine diphosphate	Nucleotides	0.154438	0.929115	1.9725	0.50697
GTP	Guanosine triphosphate	Nucleotides	0.145179	0.929115	1.96558	0.508756
cGMP	Cyclic guanosine monophosphate	Nucleotides	0.225449	0.929115	1.73151	1.73151
dGTP	Deoxy guanosine triphosphate	Nucleotides	0.125198	0.929115	2.20944	0.452604
dGDP	Deoxy guanosine diphosphate	Nucleotides	0.12928	0.929115	2.12664	0.470225
UMP	Uridine monophosphate	Nucleotides	0.0989421	0.929115	1.63285	0.612425
UDP	Uridine diphosphate	Nucleotides	0.364109	0.929115	1.38156	0.723821
UTP	Uridine triphosphate	Nucleotides	0.144988	0.929115	2.26525	0.441452
CMP	Cytidine monophosphate	Nucleotides	0.0923786	0.929115	1.93283	0.517376
CDP	Cytidine diphosphate	Nucleotides	0.483109	0.929115	1.41458	0.706926
TTP	Thymidine triphosphate	Nucleotides	0.249966	0.929115	1.67687	0.596348
QA	Quinolinic acid	Amino acid metabolism	0.285426	0.929115	1.29301	0.773391
KYNA	Kynurenic acid	Amino acid metabolism	0.199788	0.929115	1.19062	0.839901
UDP_GlcNac	Uridine 5'-diphospho-n-acetylglucosamine	Nucleotide Sugars	0.0933621	0.929115	3.10773	0.321779
UA	Uric acid	Purine metabolism	0.934688	0.986824	1.00542	0.99461
3Ph-PA	3-Phenylpropionic acid	Microbial metabolites metabolites	0.115597	0.929115	1.31492	0.760505
3(3OHPh)-PA	3-(3-hydroxyphenyl)propionic acid	Microbial metabolites metabolites	0.130322	0.929115	1.68236	0.594405
IPA	3-Indolepropionic acid	Microbial metabolites metabolites	0.427652	0.929115	1.10663	1.10663
pOH-PhLA	p-Hydroxyphenyllactic acid	Microbial metabolites metabolites	0.317116	0.929115	1.09212	0.915653
4OH Ph AA	4-Hydroxyphenylacetic acid	Microbial metabolites metabolites	0.0748727	0.929115	1.33733	0.747757
indol-3-carb	Indole-3-Carboxylic acid	Microbial metabolites metabolites	0.347164	0.929115	1.16084	0.861444
indole-3-LA	Indole-3-Lactic acid	Microbial metabolites metabolites	0.538289	0.929115	1.11137	0.89979
Propionic	Propionic acid	Microbial metabolites metabolites	0.306925	0.929115	1.27733	1.27733
SA/FA	Ratio of Succinate to fumarate	TCA	0.467851	0.929115	1.09896	1.09896
QA/KYNA	Ratio of quinolinic acid to kynurenic acid	Amino acid metabolism	0.712789	0.95234	1.086	0.920812
AMP/ATP	Ratio of adenosine monophosphate to adenosine triphosphate	Nucleotides	0.28416	0.929115	1.39896	1.39896
(AMP+ADP)/ATP	Ratio of (adenosine monophosphate+ adenosine diphosphate) to adenosine triphosphate	Nucleotides	0.01975	0.672963	1.33346	1.33346
UMP/UTP	Ratio of uridine monophosphate to uridine triphosphate	Nucleotides	0.410932	0.929115	1.3873	1.3873
UDP/UTP	Ratio of uridine diphosphate to guanosine triphosphate	Nucleotides	0.0213037	0.69998	2.22835	2.22835
GMP/GTP	Ratio of guanosine monophosphate to guanosine triphosphate	Nucleotides	0.0480606	0.929115	2.48489	2.48489
GDP/GTP	Ratio of guanosine diphosphate to guanosine triphosphate	Nucleotides	0.982392	0.99101	1.00352	0.996491
dGDP/dGTP	Ratio of 2'- deoxyguanosine 5'-diphosphate to 2'- deoxyguanosine 5'-triphosphate	Nucleotides	0.740845	0.953256	1.03893	1.03893
S7P/ribo5P + ribu5P	Ratio of S7P to the sum of (ribo5P + ribu5P)	PPP	0.777945	0.965395	1.05556	1.05556
1-Met-His	1-mehylhistidine	Amino acid metabolism	0.800676	0.974001	1.01393	1.01393
1-Met-His Synthesis	1-Methylhistidine Synthesis	Amino acid metabolism	0.808207	0.974001	1.05487	1.05487
2M3HBA (NBS)	2-Methyl-3-Hydroxybutyric Aciduria (NBS)	FAO	0.402671	0.929115	1.07467	1.07467
2MBG (NBS)	2-Methylbutyrylglycinuria (NBS)	FAO	0.23125	0.929115	1.14804	0.87105
3-IAA	3-Indoleacetic acid	Microbial metabolites metabolites	0.0804815	0.929115	1.19329	0.838023
3-IPA	3-Indolepropionic acid	Microbial metabolites metabolites	0.166204	0.929115	1.2019	1.2019
3-Met-His	3-mehylhistidine	Amino acid metabolism	0.933213	0.986824	1.00775	1.00775
3-Met-His Synthesis	3-Methylhistidine Synthesis	Amino acid metabolism	0.684175	0.946445	1.03876	0.962685
3MGA (NBS)	3-Methylglutaconic Aciduria (NBS)	FAO	0.942684	0.986912	1.00824	1.00824
5-AVA	5-Aminovaleric acid	Amino acid metabolism	0.0576315	0.929115	1.64705	0.607146
AA	Anthranilic acid	Amino acid metabolism	0.168981	0.929115	1.15718	1.15718
AABA	2-Aminobutanoic acid	Amino acid metabolism	0.0481862	0.929115	1.46433	1.46433
AABA Synthesis	Alpha-Aminobutyric Acid Synthesis	Amino acid metabolism	0.0101197	0.518057	1.61773	1.61773
AconAcid	Aconitic acid	TCA	0.584292	0.929115	1.08446	0.922118
Ac-Orn	Acetylornithine	Amino acid metabolism	0.958122	0.990046	1.0141	1.0141
ADMA	Asymmetric dimethylarginine	Amino acid metabolism	0.186151	0.929115	1.08499	1.08499
Ala	Alanine	Amino acid metabolism	0.0452832	0.929115	1.15842	1.15842
alpha-AAA	alpha-Aminoadipic acid	Amino acid metabolism	0.862646	0.974001	1.02093	0.979495
Anserine	Anserine	Amino acid metabolism	0.862811	0.974001	1.03914	0.962339
Arg	Arginine	Amino acid metabolism	0.198108	0.929115	1.13956	1.13956
Asn	Asparagine	Amino acid metabolism	0.302563	0.929115	1.07553	1.07553
Asn Synthesis	Asparagine Synthesis	Amino acid metabolism	0.934088	0.986824	1.008	0.992067
Asp	Aspartate	Amino acid metabolism	0.322021	0.929115	1.08398	1.08398
Asymmetrical Arg Methylation	Asymmetrical Arginine Methylation	Amino acid metabolism	0.555843	0.929115	1.05389	0.948867
BABA	3-Aminobutanoic acid	Amino acid metabolism	0.408271	0.929115	1.15799	0.863566
BABA Synthesis	Beta-Aminobutyric Acid Synthesis	Amino acid metabolism	0.332657	0.929115	1.18528	0.843684
beta-Ala	beta-Alanine	Biogenic amines	0.665558	0.946445	1.02922	0.971611
Betaine	Betaine	Amino acid metabolism	0.893642	0.974001	1.01537	0.984864
Betaine Synthesis	Betaine Synthesis	Amino acid metabolism	0.874162	0.974001	1.02591	1.02591
BKT Deficiency (NBS)	Beta-Ketothiolase Deficiency (NBS)	FAO	0.937424	0.986824	1.00894	0.991138
b-Oxidation	Beta-Oxidation	FAO	0.510953	0.929115	1.05058	0.951857
C0	Carnitine	FAO	0.568955	0.929115	1.05666	1.05666
C10	Decanoylcarnitine*	FAO	0.601336	0.945231	1.03307	0.967985
C10:1	Decenoylcarnitine*	FAO	0.435832	0.929115	1.07104	0.933674
C10:2	Decadienylcarnitine	FAO	0.653665	0.946445	1.06404	0.939812
C12	Dodecanoylcarnitine*	FAO	0.778681	0.965395	1.02423	0.976339
C12:1	Dodecenoylcarnitine*	FAO	0.106116	0.929115	1.13816	0.878615
C12-DC	Dodecanedioylcarnitine*	FAO	0.863189	0.974001	1.01339	1.01339
C14	Tetradecanoylcarnitine*	FAO	0.162055	0.929115	1.16087	1.16087
C14:1	Tetradecenoylcarnitine*	FAO	0.937402	0.986824	1.00701	1.00701
C14:1-OH	Hydroxytetradecenoylcarnitine*	FAO	0.47751	0.929115	1.09766	0.911027
C14:2	Tetradecadienylcarnitine	FAO	0.841522	0.974001	1.01789	0.982425
C14:2-OH	Hydroxytetradecadienylcarnitine	FAO	0.643298	0.946445	1.06499	1.06499
C16	Hexadecanoylcarnitine*	FAO	0.927381	0.986824	1.00879	1.00879
C16:1	Hexadecenoylcarnitine*	FAO	0.689545	0.946445	1.03254	1.03254
C16:1-OH	Hydroxyhexadecenoylcarnitine*	FAO	0.873663	0.974001	1.01618	1.01618
C16:2	Hexadecadienylcarnitine	FAO	0.482671	0.929115	1.06886	1.06886
C16:2-OH	Hydroxyhexadecadienylcarnitine	FAO	0.423826	0.929115	1.10564	0.904451
C16-OH	Hydroxyhexadecanoylcarnitine*	FAO	0.0784101	0.929115	1.16487	1.16487
C18	Octadecanoylcarnitine*	FAO	0.490329	0.929115	1.06892	1.06892
C18:1	Octadecenoylcarnitine*	FAO	0.846176	0.974001	1.01986	0.980529
C18:2	Octadecadienylcarnitine	FAO	0.880661	0.974001	1.01724	1.01724
C2	Acetylcarnitine	FAO	0.862437	0.974001	1.01509	1.01509
C3	Propionylcarnitine*	FAO	0.620278	0.946445	1.05999	0.943403
C3:1	Propenoylcarnitine	FAO	0.597086	0.940614	1.05617	1.05617
C3-DC (C4-OH)	Hydroxybutyrylcarnitine*	FAO	0.980215	0.99101	1.00203	1.00203
C3-OH	Hydroxypropionylcarnitine*	FAO	0.86595	0.974001	1.01144	0.988689
C4	Butyrylcarnitine*	FAO	0.218722	0.929115	1.233	0.811031
C4:1	Butenylcarnitine	FAO	0.736719	0.952845	1.02266	0.977844
c4-OH-Pro	cis-4-Hydroxyproline	Amino acid metabolism	0.73207	0.952845	1.07415	1.07415
C5	Valerylcarnitine*	FAO	0.0640209	0.929115	1.21869	0.820556
C5:1	Tiglylcarnitine	FAO	0.413517	0.929115	1.05675	0.946301
C5-DC (C6-OH)	Glutarylcarnitine* (Hydroxyhexanoylcarnitine)	FAO	0.683458	0.946445	1.0516	1.0516
C5-M-DC	Methylglutarylcarnitine	FAO	0.0250193	0.742509	1.18559	1.18559
C5-OH (C3-DC-M)	Hydroxyvalerylcarnitine* (Methylmalonylcarnitine)	FAO	0.442296	0.929115	1.06545	1.06545
C6 (C4:1-DC)	Hexanoylcarnitine* (Fumarylcarnitine)	FAO	0.063849	0.929115	1.49087	0.670749
C6:1	Hexenoylcarnitine	FAO	0.529949	0.929115	1.04801	1.04801
C7-DC	Pimelylcarnitine*	FAO	0.402851	0.929115	1.11794	1.11794
C8	Octanoylcarnitine*	FAO	0.87153	0.974001	1.0085	0.991569
C9	Nonaylcarnitine*	FAO	0.895555	0.974001	1.01516	1.01516
CA	Cholic acid	Bile acid metabolism	0.585565	0.929115	1.41061	0.708914
CACT Deficiency (NBS)	Carnitine Acylcarnitine Translocase Deficiency (NBS)	FAO	0.371638	0.929115	1.12701	1.12701
Carnitine Esterification	Carnitine Esterification	FAO	0.229635	0.929115	1.11564	0.896347
Carnosine	Carnosine	Amino acid metabolism	0.219265	0.929115	1.28928	0.775627
CDCA	Chenodeoxycholic acid	Bile acid metabolism	0.55756	0.929115	1.36734	0.731348
CE(14:0)	Cholesterol ester (14:0)*	Chol S/T	0.141296	0.929115	1.17313	0.852424
CE(15:0)	Cholesterol ester (15:0)*	Chol S/T	0.26844	0.929115	1.10345	0.90625
CE(16:0)	Cholesterol ester (16:0)*	Chol S/T	0.304597	0.929115	1.13366	0.882098
CE(16:1)	Cholesterol ester (16:1)	Chol S/T	0.286694	0.929115	1.26245	0.79211
CE(17:0)	Cholesterol ester (17:0)*	Chol S/T	0.0812456	0.929115	1.2697	0.787589
CE(17:1)	Cholesterol ester (17:1)	Chol S/T	0.820465	0.974001	1.02741	1.02741
CE(18:0)	Cholesterol ester (18:0)*	Chol S/T	0.473429	0.929115	1.04849	0.953749
CE(18:1)	Cholesterol ester (18:1)*	Chol S/T	0.462099	0.929115	1.09001	0.917421
CE(18:2)	Cholesterol ester (18:2)*	Chol S/T	0.545899	0.929115	1.05906	0.944235
CE(18:3)	Cholesterol ester (18:3)	Chol S/T	0.503203	0.929115	1.05889	1.05889
CE(20:0)	Cholesterol ester (20:0)*	Chol S/T	0.812913	0.974001	1.0323	0.968711
CE(20:1)	Cholesterol ester (20:1)	Chol S/T	0.529035	0.929115	1.10202	1.10202
CE(20:3)	Cholesterol ester (20:3)*	Chol S/T	0.0180323	0.638065	1.43574	0.696507
CE(20:4)	Cholesterol ester (20:4)*	Chol S/T	0.378332	0.929115	1.07562	1.07562
CE(20:5)	Cholesterol ester (20:5)	Chol S/T	0.502129	0.929115	1.08727	1.08727
CE(22:2)	Cholesterol ester (22:2)	Chol S/T	0.128954	0.929115	1.45697	1.45697
CE(22:5)	Cholesterol ester (22:5)*	Chol S/T	0.162654	0.929115	1.17954	0.847786
CE(22:6)	Cholesterol ester (22:6)	Chol S/T	0.885092	0.974001	1.01736	0.982934
Cer(d18:1/16:0)	Ceramide (d18:1/16:0)*	Sphingolipids	0.0354597	0.929115	1.38578	0.721615
Cer(d18:1/22:0)	Ceramide (d18:1/22:0)*	Sphingolipids	0.434807	0.929115	1.15504	1.15504
Cer(d18:1/23:0)	Ceramide (d18:1/23:0)*	Sphingolipids	0.273039	0.929115	1.12828	0.886305
Cer(d18:1/24:0)	Ceramide (d18:1/24:0)*	Sphingolipids	0.647947	0.946445	1.04457	0.957328
Cer(d18:1/24:1)	Ceramide (d18:1/24:1)*	Sphingolipids	0.916808	0.983058	1.01098	0.989135
Choline	Choline	Cofactors	0.612118	0.946445	1.04114	0.960486
Cit	Citrulline	Amino acid metabolism	0.117287	0.929115	1.11829	1.11829
Cit Synthesis	Citrulline Synthesis	Amino acid metabolism	0.245326	0.929115	1.16789	1.16789
Cortisol	Cortisol	Steroid hormones	0.213642	0.929115	1.32527	0.754562
Cortisone	Cortisone	Steroid hormones	0.427045	0.929115	1.13402	0.881822
CPS Deficiency (NBS)	Carbamoyl Phosphate Synthase Deficiency (NBS)	Amino acid metabolism	0.133772	0.929115	1.10885	1.10885
CPT-1 Deficiency (NBS)	Carnitine Palmitoyltransferase-1 Deficiency (NBS)	FAO	0.38207	0.929115	1.12371	0.889907
CPT-2 Deficiency (NBS)	Carnitine Palmitoyltransferase-2 Deficiency (NBS)	FAO	0.398171	0.929115	1.13604	0.880249
Creatinine	Creatinine	Amino acid metabolism	0.89859	0.974001	1.00543	0.9946
Cys	Cysteine	Amino acid metabolism	0.969756	0.99101	1.00339	0.996626
Cys Synthesis	Cysteine Synthesis	Amino acid metabolism	0.481241	0.929115	1.07372	0.931344
Cystine	Cystine	Amino acid metabolism	0.150375	0.929115	1.22069	1.22069
Cystine Synthesis	Cystine Synthesis	Amino acid metabolism	0.19222	0.929115	1.22804	1.22804
DCA	Deoxycholic acid	Bile acid metabolism	0.123411	0.929115	1.67455	0.597174
DG(14:0_20:0)	Diacylglyceride (14:0_20:0)	Storage lipids	0.257915	0.929115	1.1534	1.1534
DG(16:0_16:0)	Diacylglyceride (16:0_16:0)*	Storage lipids	0.0259657	0.746514	1.15189	1.15189
DG(16:0_16:1)	Diacylglyceride (16:0_16:1)	Storage lipids	0.0595909	0.929115	1.33105	0.751287
DG(16:0_18:1)	Diacylglyceride (16:0_18:1)*	Storage lipids	0.805058	0.974001	1.03139	1.03139
DG(16:0_18:2)	Diacylglyceride (16:0_18:2)*	Storage lipids	0.314054	0.929115	1.12928	0.885521
DG(16:1_18:1)	Diacylglyceride (16:1_18:1)*	Storage lipids	0.949637	0.987614	1.0072	0.992851
DG(18:1_18:1)	Diacylglyceride (18:1_18:1)*	Storage lipids	0.254362	0.929115	1.17096	1.17096
DG(18:1_18:2)	Diacylglyceride (18:1_18:2)*	Storage lipids	0.273712	0.929115	1.1826	1.1826
DG(18:2_18:2)	Diacylglyceride (18:2_18:2)*	Storage lipids	0.85336	0.974001	1.02986	0.971009
DHA	Docosahexaenoic acid	FFA	0.809202	0.974001	1.05158	1.05158
DiCA(12:0)	Dodecanedioic acid	FAO	0.358101	0.929115	1.24683	0.802033
DiCA(14:0)	Tetradecanedioic acid	FAO	0.26292	0.929115	1.26924	0.787872
DLD (NBS)	Dihydrolipoamide Dehydrogenase Deficiency (NBS)	Amino acid metabolism	0.846971	0.974001	1.01766	0.982645
DOPA	Dihydroxyphenylalanine	Amino acid metabolism	0.519931	0.929115	1.06338	1.06338
Dopamine	Dopamine	Neurotransmitters	0.98099	0.99101	1.00447	1.00447
EMA (NBS)	Ethylmalonic Encephalopathy (NBS)	FAO	0.268882	0.929115	1.2238	0.817127
EPA	Eisosapentaenoic acid	FFA	0.847479	0.974001	1.03855	0.96288
FA(12:0)	Dodecanoic acid	FFA	0.544363	0.929115	1.05863	0.944613
FA(14:0)	Tetradecanoic acid	FFA	0.419231	0.929115	1.09321	0.914736
FA(16:0)	Hexadecanoic acid	FFA	0.552881	0.929115	1.04624	0.955806
FA(18:0)	Octadecanoic acid	FFA	0.306396	0.929115	1.08387	0.922617
FA(18:1)	Octadecenoic acid	FFA	0.431647	0.929115	1.1764	1.1764
FA(18:2)	Octadecadienoic acid	FFA	0.144824	0.929115	1.38129	1.38129
FA(20:1)	Icosenoic acid	FFA	0.497052	0.929115	1.11906	0.893608
FA(20:2)	Icosadienoic acid	FFA	0.715506	0.95234	1.02632	1.02632
FA(20:3)	Icosatrienid acid	FFA	0.937483	0.986824	1.02361	0.976933
Fischer Ratio	Fischer Ratio	Amino acid metabolism	0.296091	0.929115	1.05053	1.05053
GABA	gama-Aminobutyric acid	Neurotransmitters	0.634441	0.946445	1.04668	0.955398
GABR	Global Arginine Bioavailability Ratio	Amino acid metabolism	0.645189	0.946445	1.07105	1.07105
GCA	Glycocholic acid	Bile acid metabolism	0.270466	0.929115	1.47871	1.47871
GCDCA	Glycochenodeoxycholic acid	Bile acid metabolism	0.843778	0.974001	1.10982	1.10982
GDCA	Glycodeoxycholic acid	Bile acid metabolism	0.972886	0.99101	1.02289	1.02289
GLCA	Glycolithocholic acid	Bile acid metabolism	0.376318	0.929115	1.3524	0.739427
Gln	Glutamine	Amino acid metabolism	0.779661	0.965395	1.01788	1.01788
Glu	Glutamate	Amino acid metabolism	0.302841	0.929115	1.08769	1.08769
Gly	Glycine	Amino acid metabolism	0.959411	0.990046	1.00413	0.995884
GUDCA	Glycylursodeoxycholic acid	Bile acid metabolism	0.283603	0.929115	1.56787	1.56787
H1	Hexose	Glycolysis	0.397222	0.929115	1.0782	1.0782
HArg	Homoaginine	Amino acid metabolism	0.064191	0.929115	1.38738	1.38738
HCys	Homocysteine	Amino acid metabolism	0.0401405	0.929115	1.20247	0.831623
HexCer(d18:1/22:0)	Hexosylceramide (d18:1/22:0)*	Sphingolipids	0.316829	0.929115	1.18559	1.18559
HexCer(d18:1/23:0)	Hexosylceramide (d18:1/23:0)*	Sphingolipids	0.166676	0.929115	1.13981	1.13981
HexCer(d18:1/24:0)	Hexosylceramide (d18:1/24:0)*	Sphingolipids	0.422065	0.929115	1.09351	1.09351
HexCer(d18:1/24:1)	Hexosylceramide (d18:1/24:1)	Sphingolipids	0.430569	0.929115	1.11454	1.11454
HipAcid	Hippuric acid	Microbial metabolites metabolites	0.159829	0.929115	1.1854	0.843596
His	Histidine	Amino acid metabolism	0.206799	0.929115	1.04635	1.04635
Histamine	Histamine	Neurotransmitters	0.0967206	0.929115	1.27339	0.785304
Hypoxanthine	Hypoxanthine	Purine metabolism	0.895156	0.974001	1.03595	1.03595
IDO Activity	Indoleamine 2,3-Dioxygenase Activity	Amino acid metabolism	0.934876	0.986824	1.01379	0.986394
Ile	Isoleucine	Amino acid metabolism	0.442373	0.929115	1.04766	1.04766
Indole	Indole	Microbial metabolites metabolites	0.249534	0.929115	1.22028	1.22028
Ind-SO4	Indole sulfate	Microbial metabolites metabolites	0.49765	0.929115	1.14319	0.874746
IVA (NBS)	Isovaleric Acidemia (NBS)	FAO	0.0368888	0.929115	1.23233	0.811474
Kynurenine	Kynurenine	Amino acid metabolism	0.77544	0.965395	1.04283	1.04283
Lac	Lactic acid	Glycolysis	0.381023	0.929115	1.09276	1.09276
Leu	Leucine	Amino acid metabolism	0.254548	0.929115	1.05999	1.05999
Lys	Lysine	Amino acid metabolism	0.135005	0.929115	1.11379	1.11379
lysoPC a C14:0	lysoPhosphatidylcholine acyl C14:0	Glycerophospholipids	0.974245	0.99101	1.00345	0.996564
lysoPC a C16:0	lysoPhosphatidylcholine acyl C16:0*	Glycerophospholipids	0.884242	0.974001	1.01371	0.986478
lysoPC a C16:1	lysoPhosphatidylcholine acyl C16:1	Glycerophospholipids	0.499766	0.929115	1.15392	0.866611
lysoPC a C17:0	lysoPhosphatidylcholine acyl C17:0	Glycerophospholipids	0.0891179	0.929115	1.15513	1.15513
lysoPC a C18:0	lysoPhosphatidylcholine acyl C18:0*	Glycerophospholipids	0.0397644	0.929115	1.20588	1.20588
lysoPC a C18:1	lysoPhosphatidylcholine acyl C18:1*	Glycerophospholipids	0.688024	0.946445	1.05962	0.943737
lysoPC a C18:2	lysoPhosphatidylcholine acyl C18:2	Glycerophospholipids	0.740155	0.953256	1.03955	0.961955
lysoPC a C20:3	lysoPhosphatidylcholine acyl C20:3*	Glycerophospholipids	0.400173	0.929115	1.16698	0.856913
lysoPC a C20:4	lysoPhosphatidylcholine acyl C20:4	Glycerophospholipids	0.336949	0.929115	1.09263	1.09263
lysoPC a C24:0	lysoPhosphatidylcholine acyl C24:0	Glycerophospholipids	0.0129283	0.563641	1.53909	1.53909
lysoPC a C26:0	lysoPhosphatidylcholine acyl C26:0*	Glycerophospholipids	0.00108092	0.124306	1.99872	1.99872
lysoPC a C26:1	lysoPhosphatidylcholine acyl C26:1	Glycerophospholipids	0.00691224	0.397454	1.70114	1.70114
lysoPC a C28:0	lysoPhosphatidylcholine acyl C28:0*	Glycerophospholipids	0.00201891	0.154783	2.14488	2.14488
lysoPC a C28:1	lysoPhosphatidylcholine acyl C28:1	Glycerophospholipids	0.000541	0.12009	2.85552	2.85552
Met	Methionine	Amino acid metabolism	0.546483	0.929115	1.035	0.966185
Met-SO	Methioninesulfoxide	Amino acid metabolism	0.111649	0.929115	1.21607	0.82232
Nitro-Tyr	Nitrotyrosine	Amino acid metabolism	0.622093	0.946445	1.07177	1.07177
OH-GlutAcid	Hydroxyglutaric acid	TCA	0.252663	0.929115	1.11839	0.89414
Orn	Ornithine	Amino acid metabolism	0.76362	0.965395	1.04644	0.955625
PAG	Phenylacetylglycine	Amino acid metabolism	0.802816	0.974001	1.06886	0.935575
PC aa C24:0	Phosphatidylcholine diacyl C24:0	Glycerophospholipids	0.000723	0.12009	2.67358	2.67358
PC aa C26:0	Phosphatidylcholine diacyl C26:0	Glycerophospholipids	0.00017	0.12009	2.00105	2.00105
PC aa C28:1	Phosphatidylcholine diacyl C28:1	Glycerophospholipids	0.000996	0.124306	1.7417	1.7417
PC aa C30:0	Phosphatidylcholine diacyl C30:0*	Glycerophospholipids	0.639389	0.946445	1.07767	0.92793
PC aa C32:0	Phosphatidylcholine diacyl C32:0*	Glycerophospholipids	0.252376	0.929115	1.35842	0.736149
PC aa C32:1	Phosphatidylcholine diacyl C32:1*	Glycerophospholipids	0.304214	0.929115	1.24633	0.802358
PC aa C32:2	Phosphatidylcholine diacyl C32:2*	Glycerophospholipids	0.178986	0.929115	1.20789	0.827892
PC aa C32:3	Phosphatidylcholine diacyl C32:3	Glycerophospholipids	0.0017367	0.154783	1.42641	1.42641
PC aa C34:1	Phosphatidylcholine diacyl C34:1*	Glycerophospholipids	0.359957	0.929115	1.13415	0.881718
PC aa C34:2	Phosphatidylcholine diacyl C34:2*	Glycerophospholipids	0.167078	0.929115	1.17357	0.8521
PC aa C34:3	Phosphatidylcholine diacyl C34:3*	Glycerophospholipids	0.417005	0.929115	1.13532	0.880808
PC aa C34:4	Phosphatidylcholine diacyl C34:4	Glycerophospholipids	0.602608	0.945231	1.07542	0.929872
PC aa C36:0	Phosphatidylcholine diacyl C36:0*	Glycerophospholipids	0.228786	0.929115	1.13662	1.13662
PC aa C36:1	Phosphatidylcholine diacyl C36:1*	Glycerophospholipids	0.456699	0.929115	1.11337	1.11337
PC aa C36:2	Phosphatidylcholine diacyl C36:2*	Glycerophospholipids	0.632063	0.946445	1.03465	1.03465
PC aa C36:3	Phosphatidylcholine diacyl C36:3*	Glycerophospholipids	0.188372	0.929115	1.26116	0.792924
PC aa C36:4	Phosphatidylcholine diacyl C36:4*	Glycerophospholipids	0.53764	0.929115	1.07276	0.932173
PC aa C36:5	Phosphatidylcholine diacyl C36:5*	Glycerophospholipids	0.432393	0.929115	1.11382	0.89781
PC aa C36:6	Phosphatidylcholine diacyl C36:6*	Glycerophospholipids	0.910037	0.979221	1.01789	1.01789
PC aa C38:0	Phosphatidylcholine diacyl C38:0*	Glycerophospholipids	0.311346	0.929115	1.09283	1.09283
PC aa C38:1	Phosphatidylcholine diacyl C38:1*	Glycerophospholipids	0.216612	0.929115	1.39206	1.39206
PC aa C38:3	Phosphatidylcholine diacyl C38:3*	Glycerophospholipids	0.499489	0.929115	1.08618	0.920659
PC aa C38:4	Phosphatidylcholine diacyl C38:4*	Glycerophospholipids	0.133137	0.929115	1.25308	1.25308
PC aa C38:5	Phosphatidylcholine diacyl C38:5*	Glycerophospholipids	0.81092	0.974001	1.03942	0.962076
PC aa C38:6	Phosphatidylcholine diacyl C38:6*	Glycerophospholipids	0.529502	0.929115	1.10797	0.902555
PC aa C40:1	Phosphatidylcholine diacyl C40:1*	Glycerophospholipids	0.978617	0.99101	1.00178	0.99822
PC aa C40:2	Phosphatidylcholine diacyl C40:2*	Glycerophospholipids	0.582689	0.929115	1.08849	1.08849
PC aa C40:3	Phosphatidylcholine diacyl C40:3*	Glycerophospholipids	0.513766	0.929115	1.05628	1.05628
PC aa C40:4	Phosphatidylcholine diacyl C40:4*	Glycerophospholipids	0.230625	0.929115	1.11595	1.11595
PC aa C40:5	Phosphatidylcholine diacyl C40:5*	Glycerophospholipids	0.487775	0.929115	1.09266	1.09266
PC aa C40:6	Phosphatidylcholine diacyl C40:6*	Glycerophospholipids	0.301805	0.929115	1.18578	1.18578
PC aa C42:0	Phosphatidylcholine diacyl C42:0*	Glycerophospholipids	0.961133	0.990046	1.00577	1.00577
PC aa C42:1	Phosphatidylcholine diacyl C42:1*	Glycerophospholipids	0.993165	0.996414	1.00134	1.00134
PC aa C42:2	Phosphatidylcholine diacyl C42:2*	Glycerophospholipids	0.478318	0.929115	1.06271	1.06271
PC aa C42:4	Phosphatidylcholine diacyl C42:4*	Glycerophospholipids	0.371513	0.929115	1.14084	1.14084
PC aa C42:5	Phosphatidylcholine diacyl C42:5*	Glycerophospholipids	0.363856	0.929115	1.11939	1.11939
PC aa C42:6	Phosphatidylcholine diacyl C42:6*	Glycerophospholipids	0.149266	0.929115	1.12185	1.12185
PC ae C30:0	Phosphatidylcholine acyl-alkyl C30:0*	Glycerophospholipids	0.0574936	0.929115	1.24294	1.24294
PC ae C30:1	Phosphatidylcholine acyl-alkyl C30:1*	Glycerophospholipids	0.00192793	0.154783	2.67109	2.67109
PC ae C30:2	Phosphatidylcholine acyl-alkyl C30:2	Glycerophospholipids	0.00428174	0.303015	2.18297	2.18297
PC ae C32:1	Phosphatidylcholine acyl-alkyl C32:1*	Glycerophospholipids	0.00148115	0.151406	1.41525	1.41525
PC ae C32:2	Phosphatidylcholine acyl-alkyl C32:2	Glycerophospholipids	0.0174981	0.638065	1.2834	1.2834
PC ae C34:0	Phosphatidylcholine acyl-alkyl C34:0*	Glycerophospholipids	0.646466	0.946445	1.06639	0.93774
PC ae C34:1	Phosphatidylcholine acyl-alkyl C34:1*	Glycerophospholipids	0.689947	0.946445	1.05455	0.948276
PC ae C34:2	Phosphatidylcholine acyl-alkyl C34:2*	Glycerophospholipids	0.361956	0.929115	1.11037	0.900597
PC ae C34:3	Phosphatidylcholine acyl-alkyl C34:3	Glycerophospholipids	0.000647	0.12009	1.44597	1.44597
PC ae C36:0	Phosphatidylcholine acyl-alkyl C36:0*	Glycerophospholipids	0.627805	0.946445	1.03423	0.966906
PC ae C36:1	Phosphatidylcholine acyl-alkyl C36:1*	Glycerophospholipids	0.83272	0.974001	1.01793	1.01793
PC ae C36:2	Phosphatidylcholine acyl-alkyl C36:2*	Glycerophospholipids	0.563092	0.929115	1.05286	0.949796
PC ae C36:3	Phosphatidylcholine acyl-alkyl C36:3*	Glycerophospholipids	0.189929	0.929115	1.17318	0.852386
PC ae C36:4	Phosphatidylcholine acyl-alkyl C36:4*	Glycerophospholipids	0.884909	0.974001	1.0126	1.0126
PC ae C36:5	Phosphatidylcholine acyl-alkyl C36:5	Glycerophospholipids	0.420141	0.929115	1.06618	1.06618
PC ae C38:0	Phosphatidylcholine acyl-alkyl C38:0*	Glycerophospholipids	0.269042	0.929115	1.17012	0.854611
PC ae C38:1	Phosphatidylcholine acyl-alkyl C38:1*	Glycerophospholipids	0.580427	0.929115	1.12146	0.891696
PC ae C38:2	Phosphatidylcholine acyl-alkyl C38:2*	Glycerophospholipids	0.504929	0.929115	1.05741	1.05741
PC ae C38:3	Phosphatidylcholine acyl-alkyl C38:3*	Glycerophospholipids	0.735065	0.952845	1.03478	0.966385
PC ae C38:4	Phosphatidylcholine acyl-alkyl C38:4*	Glycerophospholipids	0.240744	0.929115	1.12817	1.12817
PC ae C38:5	Phosphatidylcholine acyl-alkyl C38:5*	Glycerophospholipids	0.914067	0.981262	1.00799	1.00799
PC ae C38:6	Phosphatidylcholine acyl-alkyl C38:6*	Glycerophospholipids	0.801876	0.974001	1.02586	1.02586
PC ae C40:1	Phosphatidylcholine acyl-alkyl C40:1*	Glycerophospholipids	0.363032	0.929115	1.11064	1.11064
PC ae C40:2	Phosphatidylcholine acyl-alkyl C40:2*	Glycerophospholipids	0.51465	0.929115	1.04957	1.04957
PC ae C40:3	Phosphatidylcholine acyl-alkyl C40:3*	Glycerophospholipids	0.227128	0.929115	1.35035	1.35035
PC ae C40:4	Phosphatidylcholine acyl-alkyl C40:4*	Glycerophospholipids	0.0324398	0.904382	1.26177	1.26177
PC ae C40:5	Phosphatidylcholine acyl-alkyl C40:5*	Glycerophospholipids	0.649125	0.946445	1.04255	1.04255
PC ae C40:6	Phosphatidylcholine acyl-alkyl C40:6*	Glycerophospholipids	0.37868	0.929115	1.1062	1.1062
PC ae C42:0	Phosphatidylcholine acyl-alkyl C42:0*	Glycerophospholipids	0.206981	0.929115	1.1784	1.1784
PC ae C42:1	Phosphatidylcholine acyl-alkyl C42:1*	Glycerophospholipids	0.0152993	0.61197	1.53479	1.53479
PC ae C42:2	Phosphatidylcholine acyl-alkyl C42:2*	Glycerophospholipids	0.214526	0.929115	1.17345	1.17345
PC ae C42:3	Phosphatidylcholine acyl-alkyl C42:3*	Glycerophospholipids	0.164464	0.929115	1.18464	1.18464
PC ae C42:4	Phosphatidylcholine acyl-alkyl C42:4*	Glycerophospholipids	0.434069	0.929115	1.09784	1.09784
PC ae C42:5	Phosphatidylcholine acyl-alkyl C42:5	Glycerophospholipids	0.312711	0.929115	1.22199	1.22199
PC ae C44:3	Phosphatidylcholine acyl-alkyl C44:3*	Glycerophospholipids	0.0167556	0.638065	1.49261	1.49261
PC ae C44:4	Phosphatidylcholine acyl-alkyl C44:4*	Glycerophospholipids	0.665013	0.946445	1.05295	1.05295
PC ae C44:5	Phosphatidylcholine acyl-alkyl C44:5*	Glycerophospholipids	0.412521	0.929115	1.13289	1.13289
PC ae C44:6	Phosphatidylcholine acyl-alkyl C44:6*	Glycerophospholipids	0.247651	0.929115	1.15871	1.15871
p-Cresol-SO4	para-Cresol sulfate	Microbial metabolites metabolites	0.787151	0.970424	1.08106	1.08106
PEA	Phenylethylamine	Neurotransmitters	0.278362	0.929115	1.11189	1.11189
Phe	Phenylalanine	Amino acid metabolism	0.827758	0.974001	1.01047	1.01047
PheAlaBetaine	PheAlaBetaine	Amino acid metabolism	0.965295	0.990046	1.01412	0.986074
Pro	Proline	Amino acid metabolism	0.879411	0.974001	1.00977	0.990322
ProBetaine	ProBetaine	Amino acid metabolism	0.453321	0.929115	1.12363	0.889977
Putrescine	Putrescine	Polyamines	0.232254	0.929115	1.11192	0.899348
Sarcosine	Sarcosine	Amino acid metabolism	0.585746	0.929115	1.06622	0.93789
SDMA	Symmetric dimethylarginine	Amino acid metabolism	0.142256	0.929115	1.08773	1.08773
Ser	Serine	Amino acid metabolism	0.0751807	0.929115	1.10378	1.10378
Serotonin	Serotonin	Polyamines	0.239075	0.929115	2.13639	0.46808
SM (OH) C14:1	Hydroxysphingomyeline C14:1*	Sphingolipids	0.811528	0.974001	1.0275	0.973238
SM (OH) C16:1	Sphingomyeline C16:0*	Sphingolipids	0.697489	0.946445	1.03883	0.962623
SM (OH) C22:1	Sphingomyeline C16:1	Sphingolipids	0.247973	0.929115	1.08837	1.08837
SM (OH) C22:2	Hydroxysphingomyeline C16:1*	Sphingolipids	0.435926	0.929115	1.05042	1.05042
SM (OH) C24:1	Sphingomyeline C18:0*	Sphingolipids	0.845307	0.974001	1.01506	0.985163
SM C16:0	Sphingomyeline C18:1*	Sphingolipids	0.318917	0.929115	1.14817	0.870952
SM C16:1	Sphingomyeline C20:2*	Sphingolipids	0.4016	0.929115	1.06515	0.938833
SM C18:0	Sphingomyeline C22:3*	Sphingolipids	0.692949	0.946445	1.04055	0.961034
SM C18:1	Hydroxysphingomyeline C22:1*	Sphingolipids	0.807199	0.974001	1.02144	0.979012
SM C20:2	Hydroxysphingomyeline C22:2*	Sphingolipids	0.73497	0.952845	1.08466	0.921952
SM C24:0	Sphingomyeline C24:1*	Sphingolipids	0.615759	0.946445	1.03843	0.962995
SM C24:1	Hydroxysphingomyeline C24:1*	Sphingolipids	0.575765	0.929115	1.04471	0.957208
SM C26:0	Sphingomyeline C26:0*	Sphingolipids	0.144046	0.929115	1.34319	1.34319
SM C26:1	Sphingomyeline C26:1*	Sphingolipids	0.416446	0.929115	1.11455	1.11455
Spermidine	Spermidine	Polyamines	0.667741	0.946445	1.08616	0.920675
Spermine	Spermine	Polyamines	0.770795	0.965395	1.0574	0.945717
Suc	Succinic acid	TCA	0.51159	0.929115	1.09831	1.09831
t4-OH-Pro	trans-4-Hydroxyproline	Amino acid metabolism	0.855798	0.974001	1.02035	0.980054
Taurine	Taurine	Amino acid metabolism	0.521123	0.929115	1.05049	0.951932
TCA	Taurocholic acid	Bile acid metabolism	0.294235	0.929115	1.32612	1.32612
TCDCA	Taurochenodeoxycholic acid	Bile acid metabolism	0.379517	0.929115	1.23766	1.23766
TDCA	Taurodeoxycholic acid	Bile acid metabolism	0.520004	0.929115	1.391	0.718907
TG(14:0_34:0)	Triacylglceride (48:0) w/ FA (14:0)	Storage lipids	0.492191	0.929115	1.11231	1.11231
TG(14:0_34:1)	Triacylglceride (48:1) w/ FA (14:0)*	Storage lipids	0.901906	0.974001	1.02353	1.02353
TG(14:0_34:2)	Triacylglceride (48:2) w/ FA (14:0)	Storage lipids	0.306973	0.929115	1.1916	0.83921
TG(14:0_36:1)	Triacylglceride (50:1) w/ FA (14:0)*	Storage lipids	0.769574	0.965395	1.06025	1.06025
TG(14:0_36:2)	Triacylglceride (50:2) w/ FA (14:0)*	Storage lipids	0.264795	0.929115	1.28623	0.777466
TG(14:0_36:3)	Triacylglceride (50:3) w/ FA (14:0)*	Storage lipids	0.696844	0.946445	1.08623	1.08623
TG(14:0_36:4)	Triacylglceride (50:4) w/ FA (14:0)	Storage lipids	0.931289	0.986824	1.01632	1.01632
TG(16:0_28:1)	Triacylglceride (44:1) w/ FA (16:0)*	Storage lipids	0.27302	0.929115	1.20596	1.20596
TG(16:0_30:2)	Triacylglceride (46:2) w/ FA (16:0)	Storage lipids	0.898825	0.974001	1.02257	1.02257
TG(16:0_32:0)	Triacylglceride (48:0) w/ FA (16:0)*	Storage lipids	0.85163	0.974001	1.02306	0.977457
TG(16:0_32:1)	Triacylglceride (48:1) w/ FA (16:0)*	Storage lipids	0.908984	0.979221	1.01944	0.980932
TG(16:0_32:2)	Triacylglceride (48:2) w/ FA (16:0)*	Storage lipids	0.674108	0.946445	1.08121	0.924892
TG(16:0_33:1)	Triacylglceride (49:1) w/ FA (16:0)*	Storage lipids	0.384041	0.929115	1.11045	0.900534
TG(16:0_33:2)	Triacylglceride (49:2) w/ FA (16:0)	Storage lipids	0.0852459	0.929115	1.32498	0.75473
TG(16:0_34:0)	Triacylglceride (50:0) w/ FA (16:0)*	Storage lipids	0.622677	0.946445	1.09804	0.91071
TG(16:0_34:1)	Triacylglceride (50:1) w/ FA (16:0)*	Storage lipids	0.681993	0.946445	1.1129	0.898556
TG(16:0_34:2)	Triacylglceride (50:2) w/ FA (16:0)*	Storage lipids	0.832132	0.974001	1.05435	0.948455
TG(16:0_34:3)	Triacylglceride (50:3) w/ FA (16:0)*	Storage lipids	0.946149	0.986912	1.01874	0.981607
TG(16:0_34:4)	Triacylglceride (50:4) w/ FA (16:0)	Storage lipids	0.385501	0.929115	1.16306	0.859802
TG(16:0_35:1)	Triacylglceride (51:1) w/ FA (16:0)*	Storage lipids	0.859217	0.974001	1.03735	1.03735
TG(16:0_35:2)	Triacylglceride (51:2) w/ FA (16:0)*	Storage lipids	0.610684	0.946445	1.12086	1.12086
TG(16:0_35:3)	Triacylglceride (51:3) w/ FA (16:0)	Storage lipids	0.964886	0.990046	1.00885	1.00885
TG(16:0_36:2)	Triacylglceride (52:2) w/ FA (16:0)*	Storage lipids	0.799725	0.974001	1.06694	1.06694
TG(16:0_36:3)	Triacylglceride (52:3) w/ FA (16:0)*	Storage lipids	0.516229	0.929115	1.13562	1.13562
TG(16:0_36:4)	Triacylglceride (52:4) w/ FA (16:0)*	Storage lipids	0.34011	0.929115	1.18452	1.18452
TG(16:0_36:5)	Triacylglceride (52:5) w/ FA (16:0)*	Storage lipids	0.660066	0.946445	1.07378	1.07378
TG(16:0_36:6)	Triacylglceride (52:6) w/ FA (16:0)	Storage lipids	0.801946	0.974001	1.03589	0.965349
TG(16:0_37:3)	Triacylglceride (53:3) w/ FA (16:0)	Storage lipids	0.809233	0.974001	1.05583	0.947125
TG(16:0_38:1)	Triacylglceride (54:1) w/ FA (16:0)*	Storage lipids	0.880273	0.974001	1.03406	0.967063
TG(16:0_38:2)	Triacylglceride (54:2) w/ FA (16:0)*	Storage lipids	0.771836	0.965395	1.06453	0.939379
TG(16:0_38:3)	Triacylglceride (54:3) w/ FA (16:0)*	Storage lipids	0.997391	0.998971	1.00069	0.999316
TG(16:0_38:4)	Triacylglceride (54:4) w/ FA (16:0)*	Storage lipids	0.883778	0.974001	1.02763	1.02763
TG(16:0_38:5)	Triacylglceride (54:5) w/ FA (16:0)*	Storage lipids	0.788479	0.970424	1.04371	0.958118
TG(16:0_38:6)	Triacylglceride (54:6) w/ FA (16:0)*	Storage lipids	0.561602	0.929115	1.08913	0.918167
TG(16:0_38:7)	Triacylglceride (54:7) w/ FA (16:0)	Storage lipids	0.588576	0.931996	1.103	1.103
TG(16:0_40:6)	Triacylglceride (56:6) w/ FA (16:0)*	Storage lipids	0.55838	0.929115	1.105	0.904975
TG(16:0_40:7)	Triacylglceride (56:7) w/ FA (16:0)*	Storage lipids	0.516274	0.929115	1.11163	0.899577
TG(16:0_40:8)	Triacylglceride (56:8) w/ FA (16:0)	Storage lipids	0.646247	0.946445	1.08327	0.923131
TG(16:1_28:0)	Triacylglceride (44:1) w/ FA (16:1)	Storage lipids	0.676575	0.946445	1.06677	1.06677
TG(16:1_30:1)	Triacylglceride (46:2) w/ FA (16:1)	Storage lipids	0.21515	0.929115	1.13957	0.877527
TG(16:1_32:0)	Triacylglceride (48:1) w/ FA (16:1)*	Storage lipids	0.200143	0.929115	1.10679	0.90351
TG(16:1_32:1)	Triacylglceride (48:2) w/ FA (16:1)	Storage lipids	0.416878	0.929115	1.07111	0.933615
TG(16:1_32:2)	Triacylglceride (48:3) w/ FA (16:1)	Storage lipids	0.306074	0.929115	1.12259	0.890797
TG(16:1_33:1)	Triacylglceride (49:2) w/ FA (16:1)	Storage lipids	0.498207	0.929115	1.07658	1.07658
TG(16:1_34:0)	Triacylglceride (50:1) w/ FA (16:1)*	Storage lipids	0.703951	0.949445	1.0822	1.0822
TG(16:1_34:1)	Triacylglceride (50:2) w/ FA (16:1)*	Storage lipids	0.951996	0.987614	1.01713	0.983155
TG(16:1_34:2)	Triacylglceride (50:3) w/ FA (16:1)*	Storage lipids	0.953262	0.987614	1.01609	0.984166
TG(16:1_34:3)	Triacylglceride (50:4) w/ FA (16:1)	Storage lipids	0.846442	0.974001	1.04596	1.04596
TG(16:1_36:1)	Triacylglceride (52:2) w/ FA (16:1)*	Storage lipids	0.299254	0.929115	1.23243	1.23243
TG(16:1_36:2)	Triacylglceride (52:3) w/ FA (16:1)*	Storage lipids	0.949121	0.987614	1.01884	1.01884
TG(16:1_36:3)	Triacylglceride (52:4) w/ FA (16:1)*	Storage lipids	0.961955	0.990046	1.01247	1.01247
TG(16:1_36:4)	Triacylglceride (52:5) w/ FA (16:1)*	Storage lipids	0.451466	0.929115	1.17931	1.17931
TG(16:1_38:3)	Triacylglceride (54:4) w/ FA (16:1)*	Storage lipids	0.498227	0.929115	1.1462	0.872449
TG(16:1_38:4)	Triacylglceride (54:5) w/ FA (16:1)*	Storage lipids	0.239671	0.929115	1.29831	0.77023
TG(17:0_32:1)	Triacylglceride (49:1) w/ FA (17:0)*	Storage lipids	0.137949	0.929115	1.28576	1.28576
TG(17:0_34:1)	Triacylglceride (51:1) w/ FA (17:0)*	Storage lipids	0.900424	0.974001	1.02545	1.02545
TG(17:0_34:2)	Triacylglceride (51:2) w/ FA (17:0)*	Storage lipids	0.697311	0.946445	1.06019	0.943224
TG(17:0_36:3)	Triacylglceride (53:3) w/ FA (17:0)*	Storage lipids	0.735219	0.952845	1.05742	1.05742
TG(17:0_36:4)	Triacylglceride (53:4) w/ FA (17:0)*	Storage lipids	0.118847	0.929115	1.31685	1.31685
TG(17:1_34:1)	Triacylglceride (51:2) w/ FA (17:1)*	Storage lipids	0.534013	0.929115	1.14839	1.14839
TG(17:1_34:2)	Triacylglceride (51:3) w/ FA (17:1)*	Storage lipids	0.110108	0.929115	1.29611	1.29611
TG(17:1_36:3)	Triacylglceride (53:4) w/ FA (17:1)*	Storage lipids	0.157382	0.929115	1.29842	1.29842
TG(17:1_36:4)	Triacylglceride (53:5) w/ FA (17:1)*	Storage lipids	0.952424	0.987614	1.00926	1.00926
TG(18:0_32:0)	Triacylglceride (50:0) w/ FA (18:0)*	Storage lipids	0.688434	0.946445	1.0596	1.0596
TG(18:0_32:1)	Triacylglceride (50:1) w/ FA (18:0)*	Storage lipids	0.593166	0.936042	1.10303	0.906596
TG(18:0_32:2)	Triacylglceride (50:2) w/ FA (18:0)*	Storage lipids	0.861898	0.974001	1.02745	0.973287
TG(18:0_34:2)	Triacylglceride (52:2) w/ FA (18:0)*	Storage lipids	0.866098	0.974001	1.03391	0.9672
TG(18:0_34:3)	Triacylglceride (52:3) w/ FA (18:0)*	Storage lipids	0.817517	0.974001	1.03983	1.03983
TG(18:0_36:1)	Triacylglceride (54:1) w/ FA (18:0)*	Storage lipids	0.12889	0.929115	1.35738	1.35738
TG(18:0_36:2)	Triacylglceride (54:2) w/ FA (18:0)*	Storage lipids	0.688075	0.946445	1.086	1.086
TG(18:0_36:3)	Triacylglceride (54:3) w/ FA (18:0)*	Storage lipids	0.349984	0.929115	1.16854	1.16854
TG(18:0_36:4)	Triacylglceride (54:4) w/ FA (18:0)*	Storage lipids	0.580052	0.929115	1.09765	1.09765
TG(18:0_36:5)	Triacylglceride (54:5) w/ FA (18:0)*	Storage lipids	0.560018	0.929115	1.15714	1.15714
TG(18:0_38:6)	Triacylglceride (56:6) w/ FA (18:0)*	Storage lipids	0.116585	0.929115	1.27316	1.27316
TG(18:1_28:1)	Triacylglceride (46:2) w/ FA (18:1)	Storage lipids	0.52731	0.929115	1.09107	0.91653
TG(18:1_30:0)	Triacylglceride (48:1) w/ FA (18:1)*	Storage lipids	0.527548	0.929115	1.1093	0.901468
TG(18:1_30:1)	Triacylglceride (48:2) w/ FA (18:1)*	Storage lipids	0.638461	0.946445	1.07494	1.07494
TG(18:1_30:2)	Triacylglceride (48:3) w/ FA (18:1)	Storage lipids	0.828311	0.974001	1.04436	1.04436
TG(18:1_31:0)	Triacylglceride (49:1) w/ FA (18:1)*	Storage lipids	0.145785	0.929115	1.15381	1.15381
TG(18:1_32:0)	Triacylglceride (50:1) w/ FA (18:1)*	Storage lipids	0.662667	0.946445	1.11229	0.899042
TG(18:1_32:1)	Triacylglceride (50:2) w/ FA (18:1)*	Storage lipids	0.84299	0.974001	1.05866	0.944586
TG(18:1_32:2)	Triacylglceride (50:3) w/ FA (18:1)*	Storage lipids	0.746533	0.956561	1.07237	0.932512
TG(18:1_33:0)	Triacylglceride (51:1) w/ FA (18:1)*	Storage lipids	0.561833	0.929115	1.12196	1.12196
TG(18:1_33:1)	Triacylglceride (51:2) w/ FA (18:1)*	Storage lipids	0.971379	0.99101	1.0084	1.0084
TG(18:1_33:2)	Triacylglceride (51:3) w/ FA (18:1)*	Storage lipids	0.907576	0.978862	1.01927	1.01927
TG(18:1_34:1)	Triacylglceride (52:2) w/ FA (18:1)*	Storage lipids	0.798637	0.974001	1.07116	1.07116
TG(18:1_34:2)	Triacylglceride (52:3) w/ FA (18:1)*	Storage lipids	0.555954	0.929115	1.1365	1.1365
TG(18:1_34:3)	Triacylglceride (52:4) w/ FA (18:1)*	Storage lipids	0.724526	0.952845	1.08689	1.08689
TG(18:1_34:4)	Triacylglceride (52:5) w/ FA (18:1)*	Storage lipids	0.707058	0.949707	1.08388	1.08388
TG(18:1_35:2)	Triacylglceride (53:3) w/ FA (18:1)*	Storage lipids	0.24138	0.929115	1.23594	1.23594
TG(18:1_35:3)	Triacylglceride (53:4) w/ FA (18:1)*	Storage lipids	0.432003	0.929115	1.15511	1.15511
TG(18:1_36:0)	Triacylglceride (54:1) w/ FA (18:1)*	Storage lipids	0.117646	0.929115	1.41459	1.41459
TG(18:1_36:1)	Triacylglceride (54:2) w/ FA (18:1)*	Storage lipids	0.932219	0.986824	1.02022	1.02022
TG(18:1_36:2)	Triacylglceride (54:3) w/ FA (18:1)*	Storage lipids	0.72936	0.952845	1.08953	1.08953
TG(18:1_36:3)	Triacylglceride (54:4) w/ FA (18:1)*	Storage lipids	0.666338	0.946445	1.09973	1.09973
TG(18:1_36:4)	Triacylglceride (54:5) w/ FA (18:1)*	Storage lipids	0.690022	0.946445	1.08045	1.08045
TG(18:1_36:5)	Triacylglceride (54:6) w/ FA (18:1)*	Storage lipids	0.678862	0.946445	1.07049	1.07049
TG(18:1_38:5)	Triacylglceride (56:6) w/ FA (18:1)*	Storage lipids	0.377025	0.929115	1.1761	0.850267
TG(18:1_38:6)	Triacylglceride (56:7) w/ FA (18:1)*	Storage lipids	0.756855	0.962965	1.04766	0.95451
TG(18:1_38:7)	Triacylglceride (56:8) w/ FA (18:1)	Storage lipids	0.696402	0.946445	1.09815	0.91062
TG(18:2_30:0)	Triacylglceride (48:2) w/ FA (18:2)*	Storage lipids	0.428484	0.929115	1.18352	0.844934
TG(18:2_30:1)	Triacylglceride (48:3) w/ FA (18:2)	Storage lipids	0.619762	0.946445	1.08489	1.08489
TG(18:2_31:0)	Triacylglceride (49:2) w/ FA (18:2)	Storage lipids	0.701086	0.947135	1.05847	0.944757
TG(18:2_32:0)	Triacylglceride (50:2) w/ FA (18:2)*	Storage lipids	0.727587	0.952845	1.07125	0.933491
TG(18:2_32:1)	Triacylglceride (50:3) w/ FA (18:2)*	Storage lipids	0.75209	0.96234	1.07755	0.928033
TG(18:2_32:2)	Triacylglceride (50:4) w/ FA (18:2)	Storage lipids	0.661479	0.946445	1.09507	0.913187
TG(18:2_33:0)	Triacylglceride (51:2) w/ FA (18:2)*	Storage lipids	0.739769	0.953256	1.04548	0.956502
TG(18:2_33:1)	Triacylglceride (51:3) w/ FA (18:2)*	Storage lipids	0.609479	0.946445	1.09136	1.09136
TG(18:2_33:2)	Triacylglceride (51:4) w/ FA (18:2)*	Storage lipids	0.438411	0.929115	1.1375	1.1375
TG(18:2_34:0)	Triacylglceride (52:2) w/ FA (18:2)*	Storage lipids	0.775403	0.965395	1.0533	1.0533
TG(18:2_34:1)	Triacylglceride (52:3) w/ FA (18:2)*	Storage lipids	0.527746	0.929115	1.13274	1.13274
TG(18:2_34:2)	Triacylglceride (52:4) w/ FA (18:2)*	Storage lipids	0.392354	0.929115	1.16757	1.16757
TG(18:2_34:3)	Triacylglceride (52:5) w/ FA (18:2)*	Storage lipids	0.689007	0.946445	1.08606	1.08606
TG(18:2_34:4)	Triacylglceride (52:6) w/ FA (18:2)	Storage lipids	0.856526	0.974001	1.03466	0.9665
TG(18:2_35:1)	Triacylglceride (53:3) w/ FA (18:2)*	Storage lipids	0.984961	0.992513	1.00361	0.996401
TG(18:2_35:2)	Triacylglceride (53:4) w/ FA (18:2)*	Storage lipids	0.207074	0.929115	1.21964	1.21964
TG(18:2_35:3)	Triacylglceride (53:5) w/ FA (18:2)	Storage lipids	0.384962	0.929115	1.17044	0.854381
TG(18:2_36:0)	Triacylglceride (54:2) w/ FA (18:2)*	Storage lipids	0.243968	0.929115	1.1905	1.1905
TG(18:2_36:1)	Triacylglceride (54:3) w/ FA (18:2)*	Storage lipids	0.757812	0.962965	1.06527	1.06527
TG(18:2_36:2)	Triacylglceride (54:4) w/ FA (18:2)*	Storage lipids	0.62909	0.946445	1.10261	1.10261
TG(18:2_36:3)	Triacylglceride (54:5) w/ FA (18:2)*	Storage lipids	0.725163	0.952845	1.07559	1.07559
TG(18:2_36:4)	Triacylglceride (54:6) w/ FA (18:2)*	Storage lipids	0.823457	0.974001	1.04717	0.954955
TG(18:2_36:5)	Triacylglceride (54:7) w/ FA (18:2)	Storage lipids	0.488662	0.929115	1.13584	0.880403
TG(18:2_38:4)	Triacylglceride (56:6) w/ FA (18:2)*	Storage lipids	0.681374	0.946445	1.06154	1.06154
TG(18:2_38:5)	Triacylglceride (56:7) w/ FA (18:2)*	Storage lipids	0.742887	0.954547	1.05676	0.946288
TG(18:2_38:6)	Triacylglceride (56:8) w/ FA (18:2)*	Storage lipids	0.900245	0.974001	1.02041	0.979995
TG(18:3_32:0)	Triacylglceride (50:3) w/ FA (18:3)*	Storage lipids	0.90201	0.974001	1.02261	0.977892
TG(18:3_32:1)	Triacylglceride (50:4) w/ FA (18:3)	Storage lipids	0.192369	0.929115	1.24778	1.24778
TG(18:3_34:0)	Triacylglceride (52:3) w/ FA (18:3)*	Storage lipids	0.714729	0.95234	1.07353	1.07353
TG(18:3_34:1)	Triacylglceride (52:4) w/ FA (18:3)*	Storage lipids	0.402153	0.929115	1.15862	1.15862
TG(18:3_34:2)	Triacylglceride (52:5) w/ FA (18:3)*	Storage lipids	0.583332	0.929115	1.09451	1.09451
TG(18:3_34:3)	Triacylglceride (52:6) w/ FA (18:3)	Storage lipids	0.69718	0.946445	1.08598	1.08598
TG(18:3_36:1)	Triacylglceride (54:4) w/ FA (18:3)*	Storage lipids	0.700687	0.947135	1.08003	1.08003
TG(18:3_36:2)	Triacylglceride (54:5) w/ FA (18:3)*	Storage lipids	0.765255	0.965395	1.0513	1.0513
TG(18:3_36:3)	Triacylglceride (54:6) w/ FA (18:3)*	Storage lipids	0.252406	0.929115	1.21085	1.21085
TG(18:3_36:4)	Triacylglceride (54:7) w/ FA (18:3)	Storage lipids	0.963642	0.990046	1.00842	1.00842
TG(20:1_31:0)	Triacylglceride (51:1) w/ FA (20:1)	Storage lipids	0.852471	0.974001	1.02276	0.977749
TG(20:1_34:1)	Triacylglceride (54:2) w/ FA (20:1)*	Storage lipids	0.437167	0.929115	1.18641	0.842881
TG(20:1_34:2)	Triacylglceride (54:3) w/ FA (20:1)*	Storage lipids	0.222462	0.929115	1.31455	0.760714
TG(20:1_34:3)	Triacylglceride (54:4) w/ FA (20:1)*	Storage lipids	0.253755	0.929115	1.36459	0.732819
TG(20:2_34:1)	Triacylglceride (54:3) w/ FA (20:2)*	Storage lipids	0.532052	0.929115	1.1381	0.878655
TG(20:2_34:2)	Triacylglceride (54:4) w/ FA (20:2)*	Storage lipids	0.680266	0.946445	1.07834	0.927354
TG(20:3_32:1)	Triacylglceride (52:4) w/ FA (20:3)*	Storage lipids	0.0698282	0.929115	1.6272	0.614551
TG(20:3_34:1)	Triacylglceride (54:4) w/ FA (20:3)*	Storage lipids	0.476962	0.929115	1.13924	0.87778
TG(20:3_34:2)	Triacylglceride (54:5) w/ FA (20:3)*	Storage lipids	0.60435	0.945231	1.0877	0.919374
TG(20:3_34:3)	Triacylglceride (54:6) w/ FA (20:3)*	Storage lipids	0.176717	0.929115	1.40462	0.711938
TG(20:3_36:3)	Triacylglceride (56:6) w/ FA (20:3)*	Storage lipids	0.649941	0.946445	1.08758	0.919476
TG(20:3_36:4)	Triacylglceride (56:7) w/ FA (20:3)*	Storage lipids	0.707119	0.949707	1.06876	0.935665
TG(20:4_32:0)	Triacylglceride (52:4) w/ FA (20:4)*	Storage lipids	0.213967	0.929115	1.22722	0.814852
TG(20:4_32:1)	Triacylglceride (52:5) w/ FA (20:4)*	Storage lipids	0.927191	0.986824	1.02073	0.979691
TG(20:4_34:0)	Triacylglceride (54:4) w/ FA (20:4)*	Storage lipids	0.788997	0.970424	1.04367	1.04367
TG(20:4_34:1)	Triacylglceride (54:5) w/ FA (20:4)*	Storage lipids	0.774494	0.965395	1.05461	1.05461
TG(20:4_34:2)	Triacylglceride (54:6) w/ FA (20:4)*	Storage lipids	0.691933	0.946445	1.06264	1.06264
TG(20:4_34:3)	Triacylglceride (54:7) w/ FA (20:4)	Storage lipids	0.345973	0.929115	1.15605	1.15605
TG(20:4_36:2)	Triacylglceride (56:6) w/ FA (20:4)*	Storage lipids	0.449466	0.929115	1.09385	1.09385
TG(20:4_36:3)	Triacylglceride (56:7) w/ FA (20:4)*	Storage lipids	0.375501	0.929115	1.13847	1.13847
TG(20:4_36:4)	Triacylglceride (56:8) w/ FA (20:4)*	Storage lipids	0.273259	0.929115	1.18989	1.18989
TG(20:5_34:0)	Triacylglceride (54:5) w/ FA (20:5)*	Storage lipids	0.296696	0.929115	1.12069	0.892309
TG(20:5_34:1)	Triacylglceride (54:6) w/ FA (20:5)*	Storage lipids	0.670259	0.946445	1.07964	1.07964
TG(20:5_34:2)	Triacylglceride (54:7) w/ FA (20:5)	Storage lipids	0.851762	0.974001	1.03696	0.964358
TG(20:5_36:2)	Triacylglceride (56:7) w/ FA (20:5)*	Storage lipids	0.444699	0.929115	1.14615	0.872484
TG(20:5_36:3)	Triacylglceride (56:8) w/ FA (20:5)	Storage lipids	0.614821	0.946445	1.10317	0.906478
TG(22:4_34:2)	Triacylglceride (56:6) w/ FA (22:4)*	Storage lipids	0.9016	0.974001	1.02245	0.978043
TG(22:5_32:0)	Triacylglceride (54:5) w/ FA (22:5)*	Storage lipids	0.481028	0.929115	1.1382	0.878578
TG(22:5_32:1)	Triacylglceride (54:6) w/ FA (22:5)*	Storage lipids	0.0787628	0.929115	1.46912	0.680679
TG(22:5_34:1)	Triacylglceride (56:6) w/ FA (22:5)*	Storage lipids	0.313055	0.929115	1.21437	0.823471
TG(22:5_34:2)	Triacylglceride (56:7) w/ FA (22:5)*	Storage lipids	0.397876	0.929115	1.16117	0.861197
TG(22:5_34:3)	Triacylglceride (56:8) w/ FA (22:5)*	Storage lipids	0.724038	0.952845	1.08298	0.923379
TG(22:6_32:0)	Triacylglceride (54:6) w/ FA (22:6)*	Storage lipids	0.217197	0.929115	1.25767	0.795122
TG(22:6_32:1)	Triacylglceride (54:7) w/ FA (22:6)	Storage lipids	0.279351	0.929115	1.27195	0.786193
TG(22:6_34:1)	Triacylglceride (56:7) w/ FA (22:6)*	Storage lipids	0.493468	0.929115	1.13248	0.883019
TG(22:6_34:2)	Triacylglceride (56:8) w/ FA (22:6)*	Storage lipids	0.680245	0.946445	1.07774	0.927872
TG(22:6_34:3)	Triacylglceride (56:9) w/ FA (22:6)	Storage lipids	0.411489	0.929115	1.19277	0.838387
Thr	Threonine	Amino acid metabolism	0.224554	0.929115	1.10578	0.90434
TLCA	Taurolithocholic acid	Bile acid metabolism	0.88724	0.974001	1.03504	1.03504
TMAO	Trimethylamine N-oxide	Microbial metabolites metabolites	0.473676	0.929115	1.11005	0.900857
TMAO Synthesis (direct)	Trimethylamine N-Oxide Synthesis (direct)	Microbial metabolites metabolites	0.724177	0.952845	1.06499	0.938972
TMCA	Tauromuricholic acid	Bile acid metabolism	0.779329	0.965395	1.06336	1.06336
Trigonelline	Trigonelline	Alkaloids	0.514437	0.929115	1.08965	0.917723
Trp	Tryptophan	Amino acid metabolism	0.266207	0.929115	1.05805	1.05805
TrpBetaine	Tryptophan-betaine	Amino acid metabolism	0.563982	0.929115	1.07663	0.928828
Tyr	Tyrosine	Amino acid metabolism	0.612929	0.946445	1.04692	0.955182
Val	Valine	Amino acid metabolism	0.427871	0.929115	1.04588	1.04588
Valinemia (NBS)	Valinemia (NBS)	Amino acid metabolism	0.470866	0.929115	1.03704	1.03704
VLCAD Deficiency (NBS)	VLCAD Deficiency (NBS)	FAO	0.778137	0.965395	1.0199	1.0199
w-Oxidation	Omega-Oxidation	FAO	0.238335	0.929115	1.15111	1.15111
Xanthine	Xanthine	Purine metabolism	0.14431	0.929115	1.39495	0.716871
TMAO Synthesis	Trimethylamine N-Oxide Synthesis	Microbial metabolites metabolites	0.459279	0.929115	1.09975	0.909295
Asn Synthesis	Asparagine Synthesis	Amino acid metabolism	0.934817	0.986824	1.00786	0.992202
Cys Synthesis	Cysteine Synthesis	Amino acid metabolism	0.403698	0.929115	1.08578	0.921001
DLD (NBS)	Dihydrolipoamide Dehydrogenase Deficiency (NBS)	Amino acid metabolism	0.824749	0.974001	1.02035	0.98006
Fischer Ratio	Fischer Ratio	Amino acid metabolism	0.307992	0.929115	1.04955	1.04955
GABR	Global Arginine Bioavailability Ratio	Amino acid metabolism	0.641953	0.946445	1.07167	1.07167
Glutaminase Activity	Glutaminase Activity	Amino acid metabolism	0.45284	0.929115	1.06858	1.06858
Glutaminolysis Rate	Glutaminolysis Rate	Amino acid metabolism	0.623557	0.946445	1.07772	1.07772
Gly Synthesis	Glycine Synthesis	Amino acid metabolism	0.231116	0.929115	1.10834	0.902246
GSH Constituents	Glutathione Constituents	Amino acid metabolism	0.319012	0.929115	1.07527	1.07527
MTHFR Deficiency (NBS)	Methylenetetrahydrofolate Reductase Deficiency (NBS)	Amino acid metabolism	0.526677	0.929115	1.04584	0.956173
PKU (NBS)	Phenylketonuria (NBS)	Amino acid metabolism	0.405247	0.929115	1.05788	0.945284
Sum of AAs	Sum of Amino Acids	Amino acid metabolism	0.127767	0.929115	1.04901	1.04901
Sum of Aromatic AAs	Sum of Aromatic Amino Acids	Amino acid metabolism	0.955114	0.98842	1.00261	1.00261
Sum of Branched-Chain AAs	Sum of Branched-Chain Amino Acids	Amino acid metabolism	0.340331	0.929115	1.05229	1.05229
Sum of Essential AAs	Sum of Essential Amino Acids	Amino acid metabolism	0.31312	0.929115	1.03371	1.03371
Sum of Non-Essential AAs	Sum of Non-Essential Amino Acids	Amino acid metabolism	0.140041	0.929115	1.06378	1.06378
Sum of Solely Glucogenic AAs	Sum of Solely Glucogenic Amino Acids	Amino acid metabolism	0.161171	0.929115	1.04634	1.04634
Sum of Solely Ketogenic AAs	Sum of Solely Ketogenic Amino Acids	Amino acid metabolism	0.067719	0.929115	1.08697	1.08697
Sum of Sulfur-Containing AAs	Sum of Sulfur-Containing Amino Acids	Amino acid metabolism	0.541353	0.929115	1.03313	0.967931
Valinemia (NBS)	Valinemia (NBS)	Amino acid metabolism	0.496499	0.929115	1.03504	1.03504
Ratio of Non-Essential to Essential AAs	Ratio of Non-Essential to Essential Amino Acids	Amino acid metabolism	1	1	1	1
Ratio of Pro to Cit	Ratio of Proline to Citrulline	Amino acid metabolism	0.126271	0.929115	1.12922	0.885568
1-Met-His Synthesis	1-Methylhistidine Synthesis	Amino acid metabolism	0.715915	0.95234	1.08112	1.08112
3-Met-His Synthesis	3-Methylhistidine Synthesis	Amino acid metabolism	0.68724	0.946445	1.03831	0.963105
AABA Synthesis	Alpha-Aminobutyric Acid Synthesis	Amino acid metabolism	0.0101359	0.518057	1.61922	1.61922
Anserine Synthesis	Anserine Synthesis	Amino acid metabolism	0.0532984	0.929115	1.24072	1.24072
Asymmetrical Arg Methylation	Asymmetrical Arginine Methylation	Amino acid metabolism	0.582806	0.929115	1.0503	0.95211
BABA Synthesis	Beta-Aminobutyric Acid Synthesis	Amino acid metabolism	0.186891	0.929115	1.25954	0.793942
Betaine Synthesis	Betaine Synthesis	Amino acid metabolism	0.876474	0.974001	1.02538	1.02538
Carnosine Synthesis	Carnosine Synthesis	Amino acid metabolism	0.156587	0.929115	1.34904	0.741266
Cit Synthesis	Citrulline Synthesis	Amino acid metabolism	0.239859	0.929115	1.17022	1.17022
CPS Deficiency (NBS)	Carbamoyl Phosphate Synthase Deficiency (NBS)	Amino acid metabolism	0.142167	0.929115	1.1067	1.1067
Cystine Synthesis	Cystine Synthesis	Amino acid metabolism	0.198566	0.929115	1.22482	1.22482
DOPA Synthesis	Dihydroxyphenylalanine Synthesis	Amino acid metabolism	0.214135	0.929115	1.11327	1.11327
HArg Synthesis	Homoarginine Synthesis	Amino acid metabolism	0.0865617	0.929115	1.24406	1.24406
HCys Synthesis	Homocysteine Synthesis	Amino acid metabolism	0.0744687	0.929115	1.16181	0.860728
IDO Activity	Indoleamine 2,3-Dioxygenase Activity	Amino acid metabolism	0.930974	0.986824	1.0146	0.985608
Met Oxidation	Methionine Oxidation	Amino acid metabolism	0.142088	0.929115	1.17495	0.8511
Muscle Protein Degradation	Muscle Protein Degradation	Amino acid metabolism	0.869265	0.974001	1.01322	1.01322
NO-Synthase Activity	Nitric Oxide-Synthase Activity	Amino acid metabolism	0.872406	0.974001	1.01902	0.981336
Orn Synthesis	Ornithine Synthesis	Amino acid metabolism	0.437412	0.929115	1.19247	0.838592
OTC Deficiency (NBS)	Ornithine Transcarbamylase Deficiency (NBS)	Amino acid metabolism	0.239859	0.929115	1.17022	0.854542
Pro Hydroxylation	Proline Hydroxylation	Amino acid metabolism	0.921806	0.986118	1.01036	0.989745
Ratio of HArg to ADMA	Ratio of Homoarginine to Asymmetric Dimethylarginine	Amino acid metabolism	0.184318	0.929115	1.27871	1.27871
Ratio of HArg to SDMA	Ratio of Homoarginine to Symmetric Dimethylarginine	Amino acid metabolism	0.181112	0.929115	1.27549	1.27549
Sarcosine Synthesis from Gly	Sarcosine Synthesis from Glycine	Amino acid metabolism	0.5482	0.929115	1.06184	0.941766
Sarcosine Synthesis from Choline	Sarcosine Synthesis from Choline	Amino acid metabolism	0.88201	0.974001	1.02409	0.976475
Sum of Aminobutyric Acids	Sum of Aminobutyric Acids	Amino acid metabolism	0.0484508	0.929115	1.44618	1.44618
Sum of Asym. and Sym. Arg Methylation	Sum of Asymmetrical and Symmetrical Arginine Methylation	Amino acid metabolism	0.631169	0.946445	1.04899	0.953298
Sum of Betaine and Related Metabolites	Sum of Betaine and Related Metabolites	Amino acid metabolism	0.864254	0.974001	1.01905	0.981309
Sum of Betaine-Related Metabolites	Sum of Betaine-Related Metabolites	Amino acid metabolism	0.45045	0.929115	1.1222	0.891107
Sum of Dimethylated Arg	Sum of Dimethylated Arginines	Amino acid metabolism	0.128843	0.929115	1.08634	1.08634
Symmetrical Arg Methylation	Symmetrical Arginine Methylation	Amino acid metabolism	0.661653	0.946445	1.04765	0.954518
Taurine Synthesis	Taurine Synthesis	Amino acid metabolism	0.717499	0.952524	1.04695	0.955155
Tyr Nitration	Tyrosine Nitration	Amino acid metabolism	0.210688	0.929115	1.21996	1.21996
Sum of 12a-OH BAs	Sum of 12-Alpha-Hydroxylated Bile Acids	Bile acid metabolism	0.657049	0.946445	1.21209	0.825019
Sum of BAs	Sum of Bile Acids	Bile acid metabolism	0.664943	0.946445	1.17842	0.848593
Sum of Conjugated BAs	Sum of Conjugated Bile Acids	Bile acid metabolism	0.107432	0.929115	1.37191	1.37191
Sum of Conjugated Primary BAs	Sum of Conjugated Primary Bile Acids	Bile acid metabolism	0.0970937	0.929115	1.39967	1.39967
Sum of Conjugated Secondary BAs	Sum of Conjugated Secondary Bile Acids	Bile acid metabolism	0.711865	0.95234	1.10122	0.90808
Sum of Non-12a-OH BAs	Sum of Non-12-Alpha-Hydroxylated Bile Acids	Bile acid metabolism	0.992656	0.996414	1.00211	1.00211
Sum of Primary BAs	Sum of Primary Bile Acids	Bile acid metabolism	0.674723	0.946445	1.17448	0.851438
Sum of Secondary BAs	Sum of Secondary Bile Acids	Bile acid metabolism	0.284225	0.929115	1.34555	0.74319
Sum of Taurine-Conjugated BAs	Sum of Taurine-Conjugated Bile Acids	Bile acid metabolism	0.296683	0.929115	1.28185	1.28185
Sum of Unconjugated BAs	Sum of Unconjugated Bile Acids	Bile acid metabolism	0.568333	0.929115	1.41141	0.708512
Sum of Unconjugated Primary BAs	Sum of Unconjugated Primary Bile Acids	Bile acid metabolism	0.577745	0.929115	1.40795	0.710251
7a-Dehydroxylation of CA	7-Alpha-Dehydroxylation of Cholic Acid	Bile acid metabolism	0.716325	0.95234	1.18711	0.842379
GDCA Synthesis from CA	Glycodeoxycholic Acid Synthesis from Cholic Acid	Bile acid metabolism	0.652843	0.946445	1.24806	0.801242
GLCA Synthesis from CDCA	Glycolithocholic Acid Synthesis from Chenodeoxycholic Acid	Bile acid metabolism	0.96297	0.990046	1.02823	0.972547
Gly Conjugation of CA	Glycine Conjugation of Cholic Acid	Bile acid metabolism	0.185098	0.929115	2.08588	2.08588
Gly Conjugation of CDCA	Glycine Conjugation of Chenodeoxycholic Acid	Bile acid metabolism	0.394191	0.929115	1.5175	1.5175
Gly Conjugation of DCA	Glycine Conjugation of Deoxycholic Acid	Bile acid metabolism	0.21834	0.929115	1.6288	1.6288
Gly Conjugation of Primary BAs	Glycine Conjugation of Primary Bile Acids	Bile acid metabolism	0.203488	0.929115	1.96331	1.96331
Primary BA Conjugation	Ratio of Conjugated Primary Bile Acids to Unconjugated Primary Bile Acids	Bile acid metabolism	0.290007	0.929115	1.97067	1.97067
Ratio of 12a-OH BAs to Non-12a-OH BAs	Ratio of 12-Alpha-Hydroxylated Bile Acids to Non-12-Alpha-Hydroxylated Bile Acids	Bile acid metabolism	0.521862	0.929115	1.21465	0.823283
Ratio of CDCA to CA	Ratio of Chenodeoxycholic Acid to Cholic Acid	Bile acid metabolism	0.896076	0.974001	1.03165	1.03165
Ratio of Primary BAs to BAs	Ratio of Primary Bile Acids to Bile Acids	Bile acid metabolism	0.221013	0.929115	1.6494	1.6494
Ratio of Secondary BAs to BAs	Ratio of Secondary Bile Acids to Bile Acids	Bile acid metabolism	0.673052	0.946445	1.14183	0.87579
Secondary BA Conjugation	Ratio of Conjugated Secondary Bile Acids to Unconjugated Secondary Bile Acids	Bile acid metabolism	0.0770124	0.929115	1.52063	1.52063
Secondary BA Synthesis	Secondary Bile Acid Synthesis	Bile acid metabolism	0.670427	0.946445	1.14565	0.872865
Taurine Conjugation of CA	Taurine Conjugation of Cholic Acid	Bile acid metabolism	0.361353	0.929115	1.87063	1.87063
Taurine Conjugation of CDCA	Taurine Conjugation of Chenodeoxycholic Acid	Bile acid metabolism	0.417733	0.929115	1.6923	1.6923
Taurine Conjugation of DCA	Taurine Conjugation of Deoxycholic Acid	Bile acid metabolism	0.689817	0.946445	1.20385	1.20385
Taurine Conjugation of Primary BAs	Taurine Conjugation of Primary Bile Acids	Bile acid metabolism	0.380351	0.929115	1.83266	1.83266
TDCA Synthesis from CA	Taurodeoxycholic Acid Synthesis from Cholic Acid	Bile acid metabolism	0.986349	0.992824	1.0141	1.0141
TLCA Synthesis from CDCA	Taurolithocholic Acid Synthesis from Chenodeoxycholic Acid	Bile acid metabolism	0.552252	0.929115	1.41524	1.41524
Sum of FAs	Sum of Fatty Acids	FFA	0.901211	0.974001	1.00952	0.990569
Sum of Measured w-3 FAs	Sum of Measured Omega-3 Fatty Acids	FFA	0.827892	0.974001	1.04564	1.04564
Sum of MUFAs	Sum of Monounsaturated Fatty Acids	FFA	0.447686	0.929115	1.16784	1.16784
Sum of PUFAs	Sum of Polyunsaturated Fatty Acids	FFA	0.1611	0.929115	1.32304	1.32304
Sum of SFAs	Sum of Saturated Fatty Acids	FFA	0.35186	0.929115	1.06852	0.93587
Ratio of DHA to EPA	Ratio of Docosahexaenoic Acid to Eicosapentaenoic Acid	FFA	0.346904	0.929115	1.09212	1.09212
Ratio of EPA to AA	Ratio of Eicosapentaenoic Acid to Arachidonic Acid	FFA	0.254084	0.929115	1.20179	0.832095
Ratio of MUFAs to FAs	Ratio of Monounsaturated Fatty Acids to Fatty Acids	FFA	0.289414	0.929115	1.17896	1.17896
Ratio of PUFAs to FAs	Ratio of Polyunsaturated Fatty Acids to Fatty Acids	FFA	0.112999	0.929115	1.33564	1.33564
Ratio of SFAs to FAs	Ratio of Saturated Fatty Acids to Fatty Acids	FFA	0.112923	0.929115	1.05845	0.944781
Sum of Choline Lipids	Sum of Choline and Choline-Based Lipids	Glycerophospholipids	0.888197	0.974001	1.00938	1.00938
b-Ala Synthesis	Beta-Alanine Synthesis	Biogenic amines	0.215879	0.929115	1.25268	1.25268
GABA Synthesis	Gamma-Aminobutyric Acid Synthesis	Neurotransmitters	0.230104	0.929115	1.13847	0.87837
Histamine Synthesis	Histamine Synthesis	Neurotransmitters	0.0570659	0.929115	1.33242	0.750514
PEA Synthesis	Phenylethylamine Synthesis	Neurotransmitters	0.397277	0.929115	1.10037	1.10037
Polyamine Synthesis	Polyamine Synthesis	Polyamines	0.882606	0.974001	1.03454	0.966616
Putrescine Synthesis	Putrescine Synthesis	Polyamines	0.708564	0.950261	1.06258	0.94111
Serotonin Synthesis	Serotonin Synthesis	Neurotransmitters	0.222899	0.929115	2.26041	0.442397
Spermidine Synthesis	Spermidine Synthesis	Polyamines	0.892377	0.974001	1.02371	1.02371
Spermine Synthesis	Spermine Synthesis	Polyamines	0.87509	0.974001	1.0272	1.0272
Sum of Neurotransmitters	Sum of Neurotransmitters	Neurotransmitters	0.225711	0.929115	1.93592	0.516551
Sum of Polyamines	Sum of Polyamines	Polyamines	0.660317	0.946445	1.08258	0.923723
HipAcid Synthesis	Hippuric Acid Synthesis	Microbial metabolites metabolites	0.132399	0.929115	1.18052	0.847082
LDH Activity	Lactate Dehydrogenase Activity	Glycolysis	0.893772	0.974001	1.01351	1.01351
p-Cresol-SO4 Synthesis	para-Cresol Sulfate Synthesis	Microbial metabolites metabolites	0.688723	0.946445	1.13178	1.13178
Cortisone Synthesis	Cortisone Synthesis	Steroid hormones	0.558689	0.929115	1.20099	1.20099
Sum of Steroid Hormones	Sum of Steroid Hormones	Steroid hormones	0.348079	0.929115	1.14435	0.873858
3-IAA Synthesis	3-Indoleacetic Acid Synthesis	Microbial metabolites metabolites	0.0511315	0.929115	1.4951	0.66885
3-IPA Synthesis	3-Indolepropionic Acid Synthesis	Microbial metabolites metabolites	0.911115	0.979236	1.02759	0.973147
Indole Sulfonation	Indole Sulfonation	Microbial metabolites metabolites	0.285106	0.929115	1.3111	0.762715
Indole Synthesis	Indole Synthesis	Microbial metabolites metabolites	0.396158	0.929115	1.15166	1.15166
Sum of Indoles	Sum of Indole Metabolites	Microbial metabolites metabolites	0.527689	0.929115	1.12426	0.889471
Sum of Purines	Sum of Purine Derivatives	Purine metabolism	0.890125	0.974001	1.03613	1.03613
Xanthine Synthesis	Xanthine Synthesis	Purine metabolism	0.556584	0.929115	1.16745	0.856571
2M3HBA (NBS)	2-Methyl-3-Hydroxybutyric Aciduria (NBS)	FAO	0.403266	0.929115	1.07451	1.07451
2MBG (NBS)	2-Methylbutyrylglycinuria (NBS)	FAO	0.227515	0.929115	1.14971	0.869784
3MGA (NBS)	3-Methylglutaconic Aciduria (NBS)	FAO	0.941594	0.986912	1.00832	1.00832
BKT Deficiency (NBS)	Beta-Ketothiolase Deficiency (NBS)	FAO	0.941594	0.986912	1.00832	0.991751
b-Oxidation	Beta-Oxidation	FAO	0.505016	0.929115	1.05108	0.951402
CACT Deficiency (NBS)	Carnitine Acylcarnitine Translocase Deficiency (NBS)	FAO	0.981773	0.99101	1.00238	0.997624
Carnitine Esterification	Carnitine Esterification	FAO	0.226956	0.929115	1.09947	0.909526
Carnitine Uptake Defect (NBS)	Carnitine Uptake Defect (NBS)	FAO	0.242985	0.929115	1.10215	0.907316
CPT-1 Deficiency (NBS)	Carnitine Palmitoyltransferase-1 Deficiency (NBS)	FAO	0.981775	0.99101	1.00238	1.00238
CPT-2 Deficiency (NBS)	Carnitine Palmitoyltransferase-2 Deficiency (NBS)	FAO	0.836244	0.974001	1.01782	0.98249
EMA (NBS)	Ethylmalonic Encephalopathy (NBS)	FAO	0.271429	0.929115	1.2226	0.817926
HMG-CoA Lyase Deficiency (NBS)	3-Hydroxy-3-Methylglutaryl-Coenzyme A Lyase Deficiency (NBS)	FAO	0.403266	0.929115	1.07451	0.93066
IBD Deficiency (NBS)	Isobutyryl-Coenzyme A Dehydrogenase Deficiency (NBS)	FAO	0.165294	0.929115	1.2516	0.798975
IVA (NBS)	Isovaleric Acidemia (NBS)	FAO	0.0349403	0.929115	1.23707	0.808359
LCHAD Deficiency (NBS)	Long-Chain 3-Hydroxyacyl-Coenzyme A Dehydrogenase Deficiency (NBS)	FAO	0.307741	0.929115	1.13761	1.13761
MA (NBS)	Malonic Aciduria (NBS)	FAO	0.406064	0.929115	1.07599	0.92938
MC Deficiency (NBS)	Multiple Carboxylase Deficiency (NBS)	FAO	0.542839	0.929115	1.06931	1.06931
MCAD Deficiency (NBS)	Medium-Chain Acyl-Coenzyme A Dehydrogenase Deficiency (NBS)	FAO	0.825542	0.974001	1.02372	0.97683
MCKAT Deficiency (NBS)	Medium-Chain Ketoacyl-Coenzyme A Thiolase Deficiency (NBS)	FAO	0.736007	0.952845	1.02436	1.02436
MMA (NBS)	Methylmalonic Acidemia (NBS)	FAO	0.394688	0.929115	1.12005	0.892817
PA (NBS)	Propionic Acidemia (NBS)	FAO	0.542837	0.929115	1.06931	0.935186
SBCAD Deficiency (NBS)	Short/Branched-Chain Acyl-Coenzyme A Dehydrogenase Deficiency (NBS)	FAO	0.022996	0.729528	1.28773	0.776558
SCAD Deficiency (NBS)	Short-Chain Acyl-Coenzyme A Dehydrogenase Deficiency (NBS)	FAO	0.331903	0.929115	1.16321	0.859687
Sum of ACs	Sum of Acylcarnitines	FAO	0.582286	0.929115	1.04052	0.961058
Sum of Short-Chain Acs	Sum of Short-Chain Acylcarnitines	FAO	0.534616	0.929115	1.05577	0.947178
Sum of Long-Chain ACs	Sum of Long-Chain Acylcarnitines	FAO	0.699563	0.947135	1.02407	1.02407
Sum of Medium-Chain ACs	Sum of Medium-Chain Acylcarnitines	FAO	0.0813196	0.929115	1.0968	0.911746
Sum of MUFA-ACs	Sum of Monounsaturated Fatty Acid Acylcarnitines	FAO	0.514771	0.929115	1.03651	1.03651
Sum of PUFA-ACs	Sum of Polyunsaturated Fatty Acid Acylcarnitines	FAO	0.579636	0.929115	1.05726	1.05726
Sum of SFA-ACs	Sum of Saturated Fatty Acid Acylcarnitines	FAO	0.576155	0.929115	1.04378	0.958053
TFP Deficiency (NBS)	Mitochondrial Trifunctional Protein Deficiency (NBS)	FAO	0.307741	0.929115	1.13761	0.879036
VLCAD Deficiency (NBS)	VLCAD Deficiency (NBS)	FAO	0.753969	0.962423	1.02225	1.02225
w-Oxidation	Omega-Oxidation	FAO	0.282226	0.929115	1.10515	1.10515
Ratio of Acetylcarnitine to Carnitine	Ratio of Acetylcarnitine to Carnitine	FAO	0.54548	0.929115	1.04095	0.960659
Ratio of AC-OHs to ACs	Ratio of Hydroxylated Acylcarnitines to Acylcarnitines	FAO	0.551867	0.929115	1.06018	1.06018
Ratio of ACs to FAs	Ratio of Acylcarnitines to Fatty Acids	FAO	0.499948	0.929115	1.09437	0.913769
Ratio of Medium-Chain to Long-Chain ACs	Ratio of Medium-Chain Acylcarnitines to Long-Chain Acylcarnitines	FAO	0.0134784	0.563641	1.1232	0.890316
Ratio of Short-Chain to Long-Chain ACs	Ratio of Short-Chain Acylcarnitines to Long-Chain Acylcarnitines	FAO	0.385777	0.929115	1.08118	0.924915
Ratio of Short-Chain to Medium-Chain ACs	Ratio of Short-Chain Acylcarnitines to Medium-Chain Acylcarnitines	FAO	0.655108	0.946445	1.03886	1.03886
PLA2 Activity (1)	Phospholipase A2 Activity (1)	Glycerophospholipids	0.460528	0.929115	1.04437	1.04437
PLA2 Activity (2)	Phospholipase A2 Activity (2)	Glycerophospholipids	0.439919	0.929115	1.06008	1.06008
PLA2 Activity (3)	Phospholipase A2 Activity (3)	Glycerophospholipids	0.791226	0.97057	1.02448	1.02448
PLA2 Activity (4)	Phospholipase A2 Activity (4)	Glycerophospholipids	0.646688	0.946445	1.03978	0.961739
PLA2 Activity (5)	Phospholipase A2 Activity (5)	Glycerophospholipids	0.8973	0.974001	1.01168	0.988456
PLA2 Activity (6)	Phospholipase A2 Activity (6)	Glycerophospholipids	0.557164	0.929115	1.06908	1.06908
Sum of LCFA-LysoPCs	Sum of Long-Chain Fatty Acid Lysophosphatidylcholines	Glycerophospholipids	0.561258	0.929115	1.04094	1.04094
Sum of LysoPCs	Sum of Lysophosphatidylcholines	Glycerophospholipids	0.510624	0.929115	1.04632	1.04632
Sum of MUFA-LysoPCs	Sum of Monounsaturated Fatty Acid Lysophosphatidylcholines	Glycerophospholipids	0.798476	0.974001	1.03889	0.96257
Sum of PUFA-LysoPCs	Sum of Polyunsaturated Fatty Acid Lysophosphatidylcholines	Glycerophospholipids	0.94389	0.986912	1.00746	1.00746
Sum of SFA-LysoPCs	Sum of Saturated Fatty Acid Lysophosphatidylcholines	Glycerophospholipids	0.103878	0.929115	1.08711	1.08711
Sum of VLCFA-LysoPCs	Sum of Very Long-Chain Fatty Acid Lysophosphatidylcholines	Glycerophospholipids	0.000631	0.12009	2.36303	2.36303
Sum of MUFA-PCs	Sum of Monounsaturated Fatty Acid Phosphatidylcholines	Glycerophospholipids	0.733723	0.952845	1.04261	0.959131
Sum of PCs	Sum of Phosphatidylcholines	Glycerophospholipids	0.982119	0.99101	1.00188	1.00188
Sum of PCs (aa)	Sum of Diacyl-Phosphatidylcholines	Glycerophospholipids	0.979812	0.99101	1.00215	0.997859
Sum of PCs (ae)	Sum of Acyl-Alkyl-Phosphatidylcholines	Glycerophospholipids	0.459924	0.929115	1.05809	1.05809
Sum of PUFA-PCs	Sum of Polyunsaturated Fatty Acid Phosphatidylcholines	Glycerophospholipids	0.881063	0.974001	1.01212	1.01212
Sum of SFA-PCs	Sum of Saturated Fatty Acid Phosphatidylcholines	Glycerophospholipids	0.52471	0.929115	1.12127	0.891847
Ratio of MUFA-PCs to SFA-PCs	Ratio of Monounsaturated Fatty Acid Phosphatidylcholines to Saturated Fatty Acid Phosphatidylcholines	Glycerophospholipids	0.490309	0.929115	1.07544	1.07544
Ratio of PCs (aa) to Choline	Ratio of Diacyl-Phosphatidylcholines to Choline	Glycerophospholipids	0.664907	0.946445	1.03891	1.03891
Ratio of PCs (ae) to Choline	Ratio of Acyl-Alkyl-Phosphatidylcholines to Choline	Glycerophospholipids	0.275947	0.929115	1.10162	1.10162
Ratio of PCs (ae) to PCs (aa)	Ratio of Acyl-Alkyl-Phosphatidylcholines to Diacyl-Phosphatidylcholines	Glycerophospholipids	0.126011	0.929115	1.06036	1.06036
Ratio of PCs to Choline	Ratio of Phosphatidylcholines to Choline	Glycerophospholipids	0.630381	0.946445	1.04309	1.04309
Ratio of PUFA-PCs to MUFA-PCs	Ratio of Polyunsaturated Fatty Acid Phosphatidylcholines to Monounsaturated Fatty Acid Phosphatidylcholines	Glycerophospholipids	0.499266	0.929115	1.05525	1.05525
Ratio of PUFA-PCs to SFA-PCs	Ratio of Polyunsaturated Fatty Acid Phosphatidylcholines to Saturated Fatty Acid Phosphatidylcholines	Glycerophospholipids	0.362374	0.929115	1.13486	1.13486
Sum of LCFA-SMs	Sum of Long-Chain Fatty Acid Sphingomyelins	Sphingolipids	0.312189	0.929115	1.1265	0.887706
Sum of SM-Non OHs	Sum of Non-Hydroxylated Sphingomyelins	Sphingolipids	0.386576	0.929115	1.08435	0.922215
Sum of SM-OHs	Sum of Hydroxylated Sphingomyelins	Sphingolipids	0.480074	0.929115	1.04887	1.04887
Sum of SMs	Sum of Sphingomyelins	Sphingolipids	0.465853	0.929115	1.06771	0.93658
Sum of VLCFA-SMs	Sum of Very Long-Chain Fatty Acid Sphingomyelins	Sphingolipids	0.780802	0.965508	1.02028	0.980124
Ratio of SM-OHs to SM-Non OHs	Ratio of Hydroxylated Sphingomyelins to Non-Hydroxylated Sphingomyelins	Glycerophospholipids	0.0122672	0.563641	1.13734	1.13734
Ratio of SMs to Cer	Ratio of Sphingomyelins to Ceramides	Sphingolipids	0.0959252	0.929115	1.13749	0.879128
Ratio of SMs to PCs	Ratio of Sphingomyelins to Phosphatidylcholines	Sphingolipids	0.33039	0.929115	1.06972	0.934827
Sum of Cer	Sum of Ceramides	Sphingolipids	0.582926	0.929115	1.06239	1.06239
Sum of Glycosyl-Cer	Sum of Glycosylceramides	Sphingolipids	0.184103	0.929115	1.20031	1.20031
Sum of HexCer	Sum of Hexosylceramides	Sphingolipids	0.234097	0.929115	1.18113	1.18113
Sum of LCFA-Cer	Sum of Long-Chain Fatty Acid Ceramides	Sphingolipids	0.00588992	0.368699	1.62185	0.61658
Sum of LCFA-Glycosyl-Cer	Sum of Long-Chain Fatty Acid Glycosylceramides	Sphingolipids	0.674016	0.946445	1.13179	0.883555
Sum of VLCFA-Cer	Sum of Very Long-Chain Fatty Acid Ceramides	Sphingolipids	0.480575	0.929115	1.07331	1.07331
Sum of VLCFA-Glycosyl-Cer	Sum of Very Long-Chain Fatty Acid Glycosylceramides	Sphingolipids	0.156983	0.929115	1.21043	1.21043
Ratio of Glycosyl-Cer to Cer	Ratio of Glycosylceramides to Ceramides	Sphingolipids	0.496071	0.929115	1.12982	1.12982
Ratio of HexCer to Cer	Ratio of Hexosylceramides to Ceramides	Sphingolipids	0.55824	0.929115	1.11177	1.11177
Sum of CEs	Sum of Cholesteryl Esters	Chol S/T	0.771287	0.965395	1.02164	1.02164
Sum of LCFA-CEs	Sum of Long-Chain Fatty Acid Cholesteryl Esters	Chol S/T	0.759786	0.964143	1.02262	1.02262
Sum of MUFA-CEs	Sum of Monounsaturated Fatty Acid Cholesteryl Esters	Chol S/T	0.434944	0.929115	1.10985	0.901023
Sum of PUFA-CEs	Sum of Polyunsaturated Fatty Acid Cholesteryl Esters	Chol S/T	0.606487	0.945231	1.03905	1.03905
Sum of Saturated CEs	Sum of Saturated Cholesteryl Esters	Chol S/T	0.382697	0.929115	1.10056	0.90863
Sum of VLCFA-CEs	Sum of Very Long-Chain Fatty Acid Cholesteryl Esters	Chol S/T	0.952388	0.987614	1.00619	0.993849
Sum of DGs	Sum of Diglycerides	Storage lipids	0.445772	0.929115	1.06782	1.06782
Sum of Saturated DGs	Sum of Saturated Diglycerides	Storage lipids	0.0896624	0.929115	1.11263	1.11263
Sum of Unsaturated DGs	Sum of Unsaturated Diglycerides	Storage lipids	0.818089	0.974001	1.03076	1.03076
Ratio of DGs to FAs	Ratio of Diglycerides to Fatty Acids	Storage lipids	0.285436	0.929115	1.07799	1.07799
Sum of Saturated TGs	Sum of Saturated Trigylcerides	Storage lipids	0.820537	0.974001	1.03123	0.969715
Sum of TGs	Sum of Triglycerides	Storage lipids	0.838475	0.974001	1.03966	1.03966
Sum of Unsaturated TGs	Sum of Unsaturated Triglycerides	Storage lipids	0.84004	0.974001	1.03954	1.03954
Ratio of TGs to FAs	Ratio of Triglycerides to Fatty Acids	Storage lipids	0.790871	0.97057	1.04956	1.04956

## Sheet: 4month_Plasma_F_TGvsWT
Metabolite	Metabolite name	Pathway	P_Value	BH_Q	Absolute Effect Size	Directed Effect Size
LA	Lactic acid	Glycolysis	0.126877	0.565241	1.14599	1.14599
HA	Hippuric acid	Microbial metabolites metabolites	0.0452446	0.454381	2.08659	2.08659
Gluc	Glucose	Glycolysis	0.131905	0.570568	1.2914	1.2914
G6P	Glucose-6-phosphate	Glycolysis	0.869958	0.985388	1.03297	1.03297
F6P	Fructose-6-phosphate	Glycolysis	0.831256	0.973495	1.04318	1.04318
2PG_3PG	2-phosphoglyceric acid / 3-phosphoglyceric acid	Glycolysis	0.85754	0.985388	1.04188	0.959808
PEP	Phosphoenolpyruvic acid	Glycolysis	0.634421	0.906432	1.17678	0.849774
Ac-coA + succinyl-coA	Acetyl coenzyme a/succinyl coenzyme a	Cofactors	0.742774	0.952776	1.06414	0.939724
CitricA	Citric acid	TCA	0.0857241	0.51756	1.1678	1.1678
cis-aco	Cis-aconitic acid	TCA	0.415118	0.820747	1.09926	1.09926
aKG	Alphaketoglutaric acid	TCA	0.247471	0.710333	1.20433	1.20433
SA	Succinic acid	TCA	0.78227	0.956385	1.03815	1.03815
FA	Fumaric acid	TCA	0.00738022	0.274763	1.43558	1.43558
MA	Malic acid	TCA	0.148206	0.587993	1.24529	1.24529
ribo5P + ribu5P	Ribose 5 phosphate	PPP	0.162888	0.61083	1.22142	1.22142
S7P	Sedoheptulose 7 phosphate	PPP	0.673778	0.924208	1.10975	1.10975
AMP	Adenosine monophosphate	Nucleotides	0.0343198	0.407342	1.7936	0.557537
ADP	Adenosine diphosphate	Nucleotides	0.304222	0.755787	1.39545	0.716617
ATP	Adenosine triphosphate	Nucleotides	0.310081	0.755787	1.3038	0.766991
cAMP	Cyclic adenosine monophosphate	Nucleotides	0.0452628	0.454381	1.36132	1.36132
dATP	Deoxy adenosine triphosphate	Nucleotides	0.785844	0.956385	1.09251	0.915326
GMP	Guanosine monophosphate	Nucleotides	0.123302	0.565241	1.60358	0.623606
GDP	Guanosine diphosphate	Nucleotides	0.272922	0.737165	1.44125	0.693842
GTP	Guanosine triphosphate	Nucleotides	0.327643	0.771413	1.42209	0.703191
cGMP	Cyclic guanosine monophosphate	Nucleotides	0.279871	0.741777	1.69188	1.69188
dGTP	Deoxy guanosine triphosphate	Nucleotides	0.227389	0.697927	1.62176	0.616614
dGDP	Deoxy guanosine diphosphate	Nucleotides	0.334901	0.780979	1.31032	0.763173
UMP	Uridine monophosphate	Nucleotides	0.0562075	0.467352	1.54025	0.649244
UDP	Uridine diphosphate	Nucleotides	0.676126	0.926063	1.11339	0.898157
UTP	Uridine triphosphate	Nucleotides	0.412894	0.820494	1.3061	0.765636
CMP	Cytidine monophosphate	Nucleotides	0.117217	0.565104	1.54165	0.648658
CDP	Cytidine diphosphate	Nucleotides	0.620799	0.898464	1.2295	0.81334
TDP	Thymidine diphosphate	Nucleotides	0.830314	0.973495	1.07141	0.933347
TTP	Thymidine triphosphate	Nucleotides	0.417007	0.821428	1.35033	0.740562
QA	Quinolinic acid	Amino acid metabolism	0.893414	0.985388	1.03646	1.03646
KYNA	Kynurenic acid	Amino acid metabolism	0.127041	0.565241	1.28233	1.28233
UDP_GlcNac	Uridine 5'-diphospho-n-acetylglucosamine	Nucleotide Sugars	0.464364	0.842564	1.35365	0.738744
UDP_Glc	Uridine 5'-diphosphoglucose	Nucleotide Sugars	0.476102	0.844787	1.21243	0.824789
UA	Uric acid	Purine metabolism	0.202903	0.67519	1.09705	1.09705
3Ph-PA	3-Phenylpropionic acid	Microbial metabolites metabolites	0.0330897	0.407342	2.49908	2.49908
3(3OHPh)-PA	3-(3-hydroxyphenyl)propionic acid	Microbial metabolites metabolites	0.905169	0.985388	1.08579	0.920987
IPA	3-Indolepropionic acid	Microbial metabolites metabolites	0.180808	0.64809	1.23682	1.23682
pOH-PhLA	p-Hydroxyphenyllactic acid	Microbial metabolites metabolites	0.703715	0.936469	1.02691	1.02691
4OH Ph AA	4-Hydroxyphenylacetic acid	Microbial metabolites metabolites	0.0714839	0.467989	1.38612	1.38612
indol-3-carb	Indole-3-Carboxylic acid	Microbial metabolites metabolites	0.115389	0.565104	1.35257	1.35257
indole-3-LA	Indole-3-Lactic acid	Microbial metabolites metabolites	0.0181578	0.327139	1.47851	1.47851
Propionic	Propionic acid	Microbial metabolites metabolites	0.457913	0.842564	1.20495	0.829911
SA/FA	Ratio of Succinate to fumarate	TCA	0.00129664	0.233784	1.38283	0.723155
QA/KYNA	Ratio of quinolinic acid to kynurenic acid	Amino acid metabolism	0.410213	0.818666	1.23722	0.808265
AMP/ATP	Ratio of adenosine monophosphate to adenosine triphosphate	Nucleotides	0.283573	0.741777	1.37568	0.726915
(AMP+ADP)/ATP	Ratio of (adenosine monophosphate+ adenosine diphosphate) to adenosine triphosphate	Nucleotides	0.296656	0.749706	1.16808	0.856107
UMP/UTP	Ratio of uridine monophosphate to uridine triphosphate	Nucleotides	0.545293	0.868871	1.17927	0.84798
UDP/UTP	Ratio of uridine diphosphate to guanosine triphosphate	Nucleotides	0.62703	0.90269	1.17309	1.17309
GMP/GTP	Ratio of guanosine monophosphate to guanosine triphosphate	Nucleotides	0.81702	0.969169	1.12762	0.886823
GDP/GTP	Ratio of guanosine diphosphate to guanosine triphosphate	Nucleotides	0.931391	0.985388	1.01347	0.986705
dGDP/dGTP	Ratio of 2'- deoxyguanosine 5'-diphosphate to 2'- deoxyguanosine 5'-triphosphate	Nucleotides	0.391228	0.817549	1.23768	1.23768
S7P/ribo5P + ribu5P	Ratio of S7P to the sum of (ribo5P + ribu5P)	PPP	0.666512	0.921628	1.10062	0.90858
1-Met-His	1-mehylhistidine	Amino acid metabolism	0.551782	0.868871	1.04978	0.952583
1-Met-His Synthesis	1-Methylhistidine Synthesis	Amino acid metabolism	0.576631	0.877687	1.16581	0.857771
2M3HBA (NBS)	2-Methyl-3-Hydroxybutyric Aciduria (NBS)	FAO	0.594817	0.893612	1.06426	0.93962
2MBG (NBS)	2-Methylbutyrylglycinuria (NBS)	FAO	0.616414	0.898464	1.04992	1.04992
3-IAA	3-Indoleacetic acid	Microbial metabolites metabolites	0.170545	0.631898	1.24016	1.24016
3-IPA	3-Indolepropionic acid	Microbial metabolites metabolites	0.11009	0.565104	1.28992	1.28992
3-Met-His	3-mehylhistidine	Amino acid metabolism	0.478026	0.844787	1.06634	1.06634
3-Met-His Synthesis	3-Methylhistidine Synthesis	Amino acid metabolism	0.853399	0.985388	1.01614	1.01614
3MGA (NBS)	3-Methylglutaconic Aciduria (NBS)	FAO	0.0620076	0.467989	1.18406	0.84455
5-AVA	5-Aminovaleric acid	Amino acid metabolism	0.065896	0.467989	1.53391	1.53391
7a-Dehydroxylation of CA	7-Alpha-Dehydroxylation of Cholic Acid	Bile acid metabolism	0.371291	0.810371	2.19662	0.455245
AA	Anthranilic acid	Amino acid metabolism	0.00640565	0.274763	1.40559	0.711444
AABA	2-Aminobutanoic acid	Amino acid metabolism	0.533219	0.868871	1.21827	0.820839
AABA Synthesis	Alpha-Aminobutyric Acid Synthesis	Amino acid metabolism	0.435718	0.831227	1.30514	0.766202
AconAcid	Aconitic acid	TCA	0.150476	0.587993	1.19772	1.19772
Ac-Orn	Acetylornithine	Amino acid metabolism	0.730455	0.94971	1.10556	1.10556
ADMA	Asymmetric dimethylarginine	Amino acid metabolism	0.902411	0.985388	1.00621	0.993828
Ala	Alanine	Amino acid metabolism	0.0620816	0.467989	1.12771	1.12771
alpha-AAA	alpha-Aminoadipic acid	Amino acid metabolism	0.667933	0.921628	1.06276	1.06276
Anserine	Anserine	Amino acid metabolism	0.671945	0.923332	1.10825	1.10825
Arg	Arginine	Amino acid metabolism	0.547945	0.868871	1.07304	0.931935
Asn	Asparagine	Amino acid metabolism	0.54008	0.868871	1.04076	1.04076
Asn Synthesis	Asparagine Synthesis	Amino acid metabolism	0.115748	0.565104	1.27479	0.78444
Asp	Aspartate	Amino acid metabolism	0.0354563	0.408405	1.32746	1.32746
Asymmetrical Arg Methylation	Asymmetrical Arginine Methylation	Amino acid metabolism	0.632132	0.906432	1.06818	1.06818
BABA	3-Aminobutanoic acid	Amino acid metabolism	0.360335	0.805557	1.17271	0.852724
BABA Synthesis	Beta-Aminobutyric Acid Synthesis	Amino acid metabolism	0.00107157	0.233784	1.65453	0.604401
beta-Ala	beta-Alanine	Biogenic amines	0.506543	0.868581	1.08046	0.925531
Betaine	Betaine	Amino acid metabolism	0.499455	0.867231	1.07371	1.07371
Betaine Synthesis	Betaine Synthesis	Amino acid metabolism	0.710345	0.937882	1.04459	1.04459
BKT Deficiency (NBS)	Beta-Ketothiolase Deficiency (NBS)	FAO	0.068674	0.467989	1.17978	1.17978
b-Oxidation	Beta-Oxidation	FAO	0.917732	0.985388	1.01008	1.01008
C0	Carnitine	FAO	0.202507	0.67519	1.14027	1.14027
C10	Decanoylcarnitine*	FAO	0.523562	0.868581	1.03425	1.03425
C10:1	Decenoylcarnitine*	FAO	0.908687	0.985388	1.01384	1.01384
C10:2	Decadienylcarnitine	FAO	0.380516	0.815393	1.09951	1.09951
C12	Dodecanoylcarnitine*	FAO	0.633508	0.906432	1.03279	1.03279
C12:1	Dodecenoylcarnitine*	FAO	0.921578	0.985388	1.00675	1.00675
C12-DC	Dodecanedioylcarnitine*	FAO	0.761776	0.956385	1.01718	0.983115
C14	Tetradecanoylcarnitine*	FAO	0.36727	0.809386	1.0859	0.920893
C14:1	Tetradecenoylcarnitine*	FAO	0.152632	0.593925	1.15983	0.862193
C14:2	Tetradecadienylcarnitine	FAO	0.464781	0.842564	1.07149	0.933276
C14:2-OH	Hydroxytetradecadienylcarnitine	FAO	0.278366	0.741777	1.10054	0.908647
C16	Hexadecanoylcarnitine*	FAO	0.0420747	0.444654	1.19791	0.834785
C16:1	Hexadecenoylcarnitine*	FAO	0.0625136	0.467989	1.21718	0.821569
C16:1-OH	Hydroxyhexadecenoylcarnitine*	FAO	0.430752	0.827684	1.08974	1.08974
C16:2	Hexadecadienylcarnitine	FAO	0.422196	0.821428	1.07265	0.932274
C16:2-OH	Hydroxyhexadecadienylcarnitine	FAO	0.325734	0.771413	1.10008	0.909022
C16-OH	Hydroxyhexadecanoylcarnitine*	FAO	0.597644	0.893612	1.03677	0.964532
C18	Octadecanoylcarnitine*	FAO	0.181591	0.64809	1.14736	0.871567
C18:1	Octadecenoylcarnitine*	FAO	0.910272	0.985388	1.01338	1.01338
C18:1-OH	Hydroxyoctadecenoylcarnitine	FAO	0.749615	0.956195	1.02918	0.971649
C18:2	Octadecadienylcarnitine	FAO	0.90457	0.985388	1.01009	1.01009
C2	Acetylcarnitine	FAO	0.0415714	0.444654	1.14354	1.14354
C3	Propionylcarnitine*	FAO	0.213588	0.67519	1.17499	1.17499
C3:1	Propenoylcarnitine	FAO	0.539748	0.868871	1.04677	0.955323
C3-DC (C4-OH)	Hydroxybutyrylcarnitine*	FAO	0.117624	0.565104	1.13217	1.13217
C3-OH	Hydroxypropionylcarnitine*	FAO	0.149535	0.587993	1.078	0.927642
C4	Butyrylcarnitine*	FAO	0.0247658	0.381834	1.51093	1.51093
C4:1	Butenylcarnitine	FAO	0.930557	0.985388	1.00875	0.991325
c4-OH-Pro	cis-4-Hydroxyproline	Amino acid metabolism	0.0659046	0.467989	1.50414	1.50414
C5	Valerylcarnitine*	FAO	0.12222	0.565241	1.23333	1.23333
C5:1	Tiglylcarnitine	FAO	0.419935	0.821428	1.04979	0.952571
C5:1-DC	Glutaconylcarnitine	FAO	0.579686	0.879459	1.06552	0.938511
C5-DC (C6-OH)	Glutarylcarnitine* (Hydroxyhexanoylcarnitine)	FAO	0.702812	0.936469	1.0425	0.959236
C5-M-DC	Methylglutarylcarnitine	FAO	0.469333	0.842564	1.10125	1.10125
C5-OH (C3-DC-M)	Hydroxyvalerylcarnitine* (Methylmalonylcarnitine)	FAO	0.660752	0.918535	1.0344	0.966746
C6 (C4:1-DC)	Hexanoylcarnitine* (Fumarylcarnitine)	FAO	0.0505386	0.465356	1.8126	1.8126
C6:1	Hexenoylcarnitine	FAO	0.268208	0.735791	1.13481	1.13481
C7-DC	Pimelylcarnitine*	FAO	0.156402	0.600422	1.13795	0.878772
C8	Octanoylcarnitine*	FAO	0.75265	0.956236	1.02763	1.02763
C9	Nonaylcarnitine*	FAO	0.910408	0.985388	1.0138	1.0138
CA	Cholic acid	Bile acid metabolism	0.0517979	0.467352	6.30948	6.30948
CACT Deficiency (NBS)	Carnitine Acylcarnitine Translocase Deficiency (NBS)	FAO	0.129116	0.565241	1.34465	1.34465
Carnitine Esterification	Carnitine Esterification	FAO	0.604685	0.894049	1.05532	1.05532
Carnosine	Carnosine	Amino acid metabolism	0.473996	0.844787	1.13448	1.13448
CDCA	Chenodeoxycholic acid	Bile acid metabolism	0.0941043	0.528037	3.68901	3.68901
CE(14:0)	Cholesterol ester (14:0)*	Chol S/T	0.667216	0.921628	1.05602	1.05602
CE(15:0)	Cholesterol ester (15:0)*	Chol S/T	0.75826	0.956385	1.03127	1.03127
CE(16:0)	Cholesterol ester (16:0)*	Chol S/T	0.920066	0.985388	1.01566	0.984584
CE(16:1)	Cholesterol ester (16:1)	Chol S/T	0.850317	0.983576	1.0437	1.0437
CE(17:0)	Cholesterol ester (17:0)*	Chol S/T	0.771324	0.956385	1.06222	0.941422
CE(17:1)	Cholesterol ester (17:1)	Chol S/T	0.461632	0.842564	1.17369	1.17369
CE(18:0)	Cholesterol ester (18:0)*	Chol S/T	0.312578	0.755787	1.14244	1.14244
CE(18:1)	Cholesterol ester (18:1)*	Chol S/T	0.948304	0.985388	1.01311	0.98706
CE(18:2)	Cholesterol ester (18:2)*	Chol S/T	0.668971	0.921693	1.05599	0.946977
CE(18:3)	Cholesterol ester (18:3)	Chol S/T	0.839057	0.978021	1.02388	0.976673
CE(20:0)	Cholesterol ester (20:0)*	Chol S/T	0.0165278	0.327139	1.81516	1.81516
CE(20:1)	Cholesterol ester (20:1)	Chol S/T	0.0120083	0.327139	1.61848	1.61848
CE(20:3)	Cholesterol ester (20:3)*	Chol S/T	0.947245	0.985388	1.01322	1.01322
CE(20:4)	Cholesterol ester (20:4)*	Chol S/T	0.107865	0.565104	1.16542	0.858059
CE(20:5)	Cholesterol ester (20:5)	Chol S/T	0.377167	0.810371	1.16922	0.85527
CE(22:2)	Cholesterol ester (22:2)	Chol S/T	0.0269656	0.398063	2.11273	2.11273
CE(22:5)	Cholesterol ester (22:5)*	Chol S/T	0.915078	0.985388	1.0146	0.985609
CE(22:6)	Cholesterol ester (22:6)	Chol S/T	0.0346021	0.407342	1.24796	0.801308
Cer(d18:1/16:0)	Ceramide (d18:1/16:0)*	Sphingolipids	0.726376	0.947776	1.0559	0.947061
Cer(d18:1/22:0)	Ceramide (d18:1/22:0)*	Sphingolipids	0.909735	0.985388	1.01679	1.01679
Cer(d18:1/23:0)	Ceramide (d18:1/23:0)*	Sphingolipids	0.658007	0.916369	1.06163	0.941951
Cer(d18:1/24:0)	Ceramide (d18:1/24:0)*	Sphingolipids	0.0136553	0.327139	1.19719	0.83529
Cer(d18:1/24:1)	Ceramide (d18:1/24:1)*	Sphingolipids	0.0574522	0.467352	1.15518	0.865664
Choline	Choline	Cofactors	0.771919	0.956385	1.0281	1.0281
Cit	Citrulline	Amino acid metabolism	0.215352	0.67519	1.14197	1.14197
Cit Synthesis	Citrulline Synthesis	Amino acid metabolism	0.40431	0.818666	1.12185	0.891386
Cortisol	Cortisol	Steroid hormones	0.307661	0.755787	1.45224	0.688592
Cortisone	Cortisone	Steroid hormones	0.34317	0.786078	1.29092	0.774644
CPS Deficiency (NBS)	Carbamoyl Phosphate Synthase Deficiency (NBS)	Amino acid metabolism	0.280516	0.741777	1.10067	1.10067
CPT-1 Deficiency (NBS)	Carnitine Palmitoyltransferase-1 Deficiency (NBS)	FAO	0.127434	0.565241	1.34989	0.740799
CPT-2 Deficiency (NBS)	Carnitine Palmitoyltransferase-2 Deficiency (NBS)	FAO	0.210072	0.67519	1.26502	0.790502
Creatinine	Creatinine	Amino acid metabolism	0.272296	0.737165	1.05407	0.948702
Cys	Cysteine	Amino acid metabolism	0.335149	0.780979	1.10384	0.905926
Cys Synthesis	Cysteine Synthesis	Amino acid metabolism	0.072013	0.467989	1.18114	0.846641
Cystine	Cystine	Amino acid metabolism	0.339951	0.78435	1.2518	0.79885
Cystine Synthesis	Cystine Synthesis	Amino acid metabolism	0.520757	0.868581	1.13358	0.882162
DCA	Deoxycholic acid	Bile acid metabolism	0.0946116	0.528037	2.05121	2.05121
DG(14:0_20:0)	Diacylglyceride (14:0_20:0)	Storage lipids	0.546035	0.868871	1.09642	1.09642
DG(16:0_16:0)	Diacylglyceride (16:0_16:0)*	Storage lipids	0.116605	0.565104	1.14227	1.14227
DG(16:0_18:1)	Diacylglyceride (16:0_18:1)*	Storage lipids	0.5282	0.868871	1.10311	1.10311
DG(16:0_18:2)	Diacylglyceride (16:0_18:2)*	Storage lipids	0.939296	0.985388	1.01269	0.987469
DG(16:1_18:1)	Diacylglyceride (16:1_18:1)*	Storage lipids	0.84942	0.983576	1.02146	0.978992
DG(18:1_18:1)	Diacylglyceride (18:1_18:1)*	Storage lipids	0.372095	0.810371	1.17789	1.17789
DG(18:1_18:2)	Diacylglyceride (18:1_18:2)*	Storage lipids	0.474714	0.844787	1.11828	1.11828
DG(18:2_18:2)	Diacylglyceride (18:2_18:2)*	Storage lipids	0.513694	0.868581	1.13798	0.878748
DHA	Docosahexaenoic acid	FFA	0.217077	0.67519	1.18361	0.844872
DiCA(12:0)	Dodecanedioic acid	FAO	0.138057	0.580414	1.66216	1.66216
DiCA(14:0)	Tetradecanedioic acid	FAO	0.144317	0.587993	1.58249	1.58249
DLD (NBS)	Dihydrolipoamide Dehydrogenase Deficiency (NBS)	Amino acid metabolism	0.561405	0.876018	1.06105	1.06105
DOPA	Dihydroxyphenylalanine	Amino acid metabolism	0.0289193	0.407342	1.35114	1.35114
Dopamine	Dopamine	Neurotransmitters	0.259735	0.724877	1.20979	1.20979
EMA (NBS)	Ethylmalonic Encephalopathy (NBS)	FAO	0.0334876	0.407342	1.47005	1.47005
EPA	Eisosapentaenoic acid	FFA	0.45846	0.842564	1.15684	0.864426
FA(12:0)	Dodecanoic acid	FFA	0.124012	0.565241	1.35073	1.35073
FA(14:0)	Tetradecanoic acid	FFA	0.291696	0.749384	1.23915	1.23915
FA(16:0)	Hexadecanoic acid	FFA	0.14646	0.587993	1.14	1.14
FA(18:0)	Octadecanoic acid	FFA	0.033321	0.407342	1.28041	1.28041
FA(18:1)	Octadecenoic acid	FFA	0.311755	0.755787	1.22498	0.816337
FA(18:2)	Octadecadienoic acid	FFA	0.00856787	0.274763	1.78241	0.56104
FA(20:1)	Icosenoic acid	FFA	0.267527	0.735791	1.24956	1.24956
FA(20:2)	Icosadienoic acid	FFA	0.785663	0.956385	1.03175	0.969227
FA(20:3)	Icosatrienid acid	FFA	0.501185	0.867231	1.18752	0.842094
Fischer Ratio	Fischer Ratio	Amino acid metabolism	0.0493808	0.465356	1.10389	1.10389
GABA	gama-Aminobutyric acid	Neurotransmitters	0.832181	0.973495	1.03055	1.03055
GABA Synthesis	Gamma-Aminobutyric Acid Synthesis	Neurotransmitters	0.172683	0.636163	1.22747	0.814684
GABR	Global Arginine Bioavailability Ratio	Amino acid metabolism	0.157652	0.600422	1.2863	0.777421
GCA	Glycocholic acid	Bile acid metabolism	0.652664	0.914123	1.21357	1.21357
GCDCA	Glycochenodeoxycholic acid	Bile acid metabolism	0.313692	0.755787	1.47248	1.47248
GDCA	Glycodeoxycholic acid	Bile acid metabolism	0.325688	0.771413	1.78661	1.78661
GLCA	Glycolithocholic acid	Bile acid metabolism	0.549903	0.868871	1.27199	1.27199
Gln	Glutamine	Amino acid metabolism	0.88041	0.985388	1.00835	0.991721
Glu	Glutamate	Amino acid metabolism	0.056265	0.467352	1.2603	1.2603
Glutaminase Activity	Glutaminase Activity	Amino acid metabolism	0.0583869	0.467352	1.27076	1.27076
Glutaminolysis Rate	Glutaminolysis Rate	Amino acid metabolism	0.553258	0.868871	1.07844	1.07844
Gly	Glycine	Amino acid metabolism	0.919019	0.985388	1.01307	0.987094
Gly Conjugation of CA	Glycine Conjugation of Cholic Acid	Bile acid metabolism	0.156139	0.600422	4.18704	0.238832
Gly Conjugation of CDCA	Glycine Conjugation of Chenodeoxycholic Acid	Bile acid metabolism	0.479621	0.844787	1.61946	0.617488
Gly Conjugation of Primary BAs	Glycine Conjugation of Primary Bile Acids	Bile acid metabolism	0.161868	0.609463	3.95731	0.252697
Gly Synthesis	Glycine Synthesis	Amino acid metabolism	0.569978	0.877687	1.09441	0.913735
GSH Constituents	Glutathione Constituents	Amino acid metabolism	0.0739725	0.467989	1.22233	1.22233
GUDCA	Glycylursodeoxycholic acid	Bile acid metabolism	0.922741	0.985388	1.04985	1.04985
H1	Hexose	Glycolysis	0.726628	0.947776	1.02834	1.02834
HArg	Homoaginine	Amino acid metabolism	0.536634	0.868871	1.13214	1.13214
HArg Synthesis	Homoarginine Synthesis	Amino acid metabolism	0.543769	0.868871	1.09509	1.09509
HCys	Homocysteine	Amino acid metabolism	0.227277	0.697927	1.1293	0.885504
HCys Synthesis	Homocysteine Synthesis	Amino acid metabolism	0.375948	0.810371	1.08199	0.924219
HexCer(d18:1/22:0)	Hexosylceramide (d18:1/22:0)*	Sphingolipids	0.649126	0.913769	1.06406	0.9398
HexCer(d18:1/24:0)	Hexosylceramide (d18:1/24:0)*	Sphingolipids	0.93217	0.985388	1.01193	1.01193
HexCer(d18:1/24:1)	Hexosylceramide (d18:1/24:1)	Sphingolipids	0.281579	0.741777	1.11972	1.11972
HipAcid	Hippuric acid	Microbial metabolites metabolites	0.111278	0.565104	1.75853	1.75853
HipAcid Synthesis	Hippuric Acid Synthesis	Microbial metabolites metabolites	0.095299	0.528037	1.7841	1.7841
His	Histidine	Amino acid metabolism	0.296465	0.749706	1.05482	1.05482
Histamine	Histamine	Neurotransmitters	0.921396	0.985388	1.01404	0.986157
HMG-CoA Lyase Deficiency (NBS)	3-Hydroxy-3-Methylglutaryl-Coenzyme A Lyase Deficiency (NBS)	FAO	0.598083	0.893612	1.06377	1.06377
Hypoxanthine	Hypoxanthine	Purine metabolism	0.29165	0.749384	1.24029	1.24029
IBD Deficiency (NBS)	Isobutyryl-Coenzyme A Dehydrogenase Deficiency (NBS)	FAO	0.0724699	0.467989	1.32187	1.32187
IDO Activity	Indoleamine 2,3-Dioxygenase Activity	Amino acid metabolism	0.451886	0.841845	1.16967	1.16967
Ile	Isoleucine	Amino acid metabolism	0.464551	0.842564	1.05004	1.05004
Indole	Indole	Microbial metabolites metabolites	0.40953	0.818666	1.19221	1.19221
Ind-SO4	Indole sulfate	Microbial metabolites metabolites	0.0195095	0.342336	1.68395	1.68395
IVA (NBS)	Isovaleric Acidemia (NBS)	FAO	0.419377	0.821428	1.08325	1.08325
Kynurenine	Kynurenine	Amino acid metabolism	0.801392	0.960431	1.03994	1.03994
Lac	Lactic acid	Glycolysis	0.0863477	0.51756	1.15011	1.15011
LCHAD Deficiency (NBS)	Long-Chain 3-Hydroxyacyl-Coenzyme A Dehydrogenase Deficiency (NBS)	FAO	0.146457	0.587993	1.15796	1.15796
Leu	Leucine	Amino acid metabolism	0.214663	0.67519	1.07666	1.07666
Lys	Lysine	Amino acid metabolism	0.58113	0.880213	1.05802	1.05802
lysoPC a C14:0	lysoPhosphatidylcholine acyl C14:0	Glycerophospholipids	0.266132	0.734429	1.17435	1.17435
lysoPC a C16:0	lysoPhosphatidylcholine acyl C16:0*	Glycerophospholipids	0.575818	0.877687	1.04746	1.04746
lysoPC a C16:1	lysoPhosphatidylcholine acyl C16:1	Glycerophospholipids	0.42767	0.826779	1.17142	1.17142
lysoPC a C17:0	lysoPhosphatidylcholine acyl C17:0	Glycerophospholipids	0.816698	0.969169	1.01777	0.982545
lysoPC a C18:0	lysoPhosphatidylcholine acyl C18:0*	Glycerophospholipids	0.870832	0.985388	1.02129	1.02129
lysoPC a C18:1	lysoPhosphatidylcholine acyl C18:1*	Glycerophospholipids	0.225059	0.695365	1.14089	1.14089
lysoPC a C18:2	lysoPhosphatidylcholine acyl C18:2	Glycerophospholipids	0.221815	0.687626	1.14021	1.14021
lysoPC a C20:3	lysoPhosphatidylcholine acyl C20:3*	Glycerophospholipids	0.150194	0.587993	1.28321	1.28321
lysoPC a C20:4	lysoPhosphatidylcholine acyl C20:4	Glycerophospholipids	0.0975118	0.533447	1.1823	1.1823
lysoPC a C24:0	lysoPhosphatidylcholine acyl C24:0	Glycerophospholipids	0.187996	0.657279	1.33865	1.33865
lysoPC a C26:0	lysoPhosphatidylcholine acyl C26:0*	Glycerophospholipids	0.36268	0.80619	1.33035	1.33035
lysoPC a C26:1	lysoPhosphatidylcholine acyl C26:1	Glycerophospholipids	0.304218	0.755787	1.36681	1.36681
lysoPC a C28:0	lysoPhosphatidylcholine acyl C28:0*	Glycerophospholipids	0.14939	0.587993	1.56312	1.56312
lysoPC a C28:1	lysoPhosphatidylcholine acyl C28:1	Glycerophospholipids	0.313606	0.755787	1.44391	1.44391
MA (NBS)	Malonic Aciduria (NBS)	FAO	0.753976	0.956385	1.02889	1.02889
MC Deficiency (NBS)	Multiple Carboxylase Deficiency (NBS)	FAO	0.0162021	0.327139	1.37555	0.726982
MCAD Deficiency (NBS)	Medium-Chain Acyl-Coenzyme A Dehydrogenase Deficiency (NBS)	FAO	0.276242	0.741777	1.10418	0.905647
MCKAT Deficiency (NBS)	Medium-Chain Ketoacyl-Coenzyme A Thiolase Deficiency (NBS)	FAO	0.945244	0.985388	1.00639	0.993655
Met	Methionine	Amino acid metabolism	0.752535	0.956236	1.01697	1.01697
Met Oxidation	Methionine Oxidation	Amino acid metabolism	0.0666784	0.467989	1.22674	1.22674
Met-SO	Methioninesulfoxide	Amino acid metabolism	0.105076	0.561611	1.24679	1.24679
MMA (NBS)	Methylmalonic Acidemia (NBS)	FAO	0.84288	0.979848	1.03085	1.03085
MTHFR Deficiency (NBS)	Methylenetetrahydrofolate Reductase Deficiency (NBS)	Amino acid metabolism	0.614014	0.898464	1.02327	0.977264
Muscle Protein Degradation	Muscle Protein Degradation	Amino acid metabolism	0.181883	0.64809	1.12459	1.12459
Nitro-Tyr	Nitrotyrosine	Amino acid metabolism	1	1	1	1
NO-Synthase Activity	Nitric Oxide-Synthase Activity	Amino acid metabolism	0.158178	0.600422	1.22613	1.22613
OH-GlutAcid	Hydroxyglutaric acid	TCA	0.470259	0.842564	1.05784	1.05784
Orn	Ornithine	Amino acid metabolism	0.137604	0.580414	1.2798	1.2798
Orn Synthesis	Ornithine Synthesis	Amino acid metabolism	0.19521	0.669909	1.37491	1.37491
OTC Deficiency (NBS)	Ornithine Transcarbamylase Deficiency (NBS)	Amino acid metabolism	0.404034	0.818666	1.1222	1.1222
PA (NBS)	Propionic Acidemia (NBS)	FAO	0.0160519	0.327139	1.37794	1.37794
PAG	Phenylacetylglycine	Amino acid metabolism	0.429129	0.826779	1.27741	1.27741
PC aa C24:0	Phosphatidylcholine diacyl C24:0	Glycerophospholipids	0.241149	0.703856	1.49362	1.49362
PC aa C26:0	Phosphatidylcholine diacyl C26:0	Glycerophospholipids	0.336852	0.780979	1.34836	1.34836
PC aa C28:1	Phosphatidylcholine diacyl C28:1	Glycerophospholipids	0.442747	0.836283	1.24691	1.24691
PC aa C30:0	Phosphatidylcholine diacyl C30:0*	Glycerophospholipids	0.920837	0.985388	1.0163	0.983958
PC aa C32:0	Phosphatidylcholine diacyl C32:0*	Glycerophospholipids	0.394962	0.817549	1.19883	0.834144
PC aa C32:1	Phosphatidylcholine diacyl C32:1*	Glycerophospholipids	0.861081	0.985388	1.03105	0.96988
PC aa C32:2	Phosphatidylcholine diacyl C32:2*	Glycerophospholipids	0.593252	0.893612	1.10545	1.10545
PC aa C32:3	Phosphatidylcholine diacyl C32:3	Glycerophospholipids	0.0950104	0.528037	1.38486	1.38486
PC aa C34:1	Phosphatidylcholine diacyl C34:1*	Glycerophospholipids	0.307245	0.755787	1.08986	0.917553
PC aa C34:2	Phosphatidylcholine diacyl C34:2*	Glycerophospholipids	0.444367	0.836283	1.09165	0.916041
PC aa C34:3	Phosphatidylcholine diacyl C34:3*	Glycerophospholipids	0.889431	0.985388	1.02011	0.980288
PC aa C34:4	Phosphatidylcholine diacyl C34:4	Glycerophospholipids	0.930652	0.985388	1.01155	1.01155
PC aa C36:0	Phosphatidylcholine diacyl C36:0*	Glycerophospholipids	0.914627	0.985388	1.01663	1.01663
PC aa C36:1	Phosphatidylcholine diacyl C36:1*	Glycerophospholipids	0.885138	0.985388	1.01556	1.01556
PC aa C36:2	Phosphatidylcholine diacyl C36:2*	Glycerophospholipids	0.65138	0.913769	1.03772	0.963653
PC aa C36:3	Phosphatidylcholine diacyl C36:3*	Glycerophospholipids	0.84622	0.981277	1.03016	0.970722
PC aa C36:4	Phosphatidylcholine diacyl C36:4*	Glycerophospholipids	0.44625	0.836719	1.06993	0.934636
PC aa C36:5	Phosphatidylcholine diacyl C36:5*	Glycerophospholipids	0.937181	0.985388	1.01223	1.01223
PC aa C36:6	Phosphatidylcholine diacyl C36:6*	Glycerophospholipids	0.71938	0.946285	1.05844	1.05844
PC aa C38:0	Phosphatidylcholine diacyl C38:0*	Glycerophospholipids	0.994022	0.999395	1.00076	1.00076
PC aa C38:1	Phosphatidylcholine diacyl C38:1*	Glycerophospholipids	0.205065	0.67519	1.46905	1.46905
PC aa C38:3	Phosphatidylcholine diacyl C38:3*	Glycerophospholipids	0.551769	0.868871	1.05875	0.944513
PC aa C38:4	Phosphatidylcholine diacyl C38:4*	Glycerophospholipids	0.544448	0.868871	1.11108	0.900029
PC aa C38:5	Phosphatidylcholine diacyl C38:5*	Glycerophospholipids	0.616429	0.898464	1.065	0.938967
PC aa C38:6	Phosphatidylcholine diacyl C38:6*	Glycerophospholipids	0.346249	0.791184	1.11728	0.895029
PC aa C40:1	Phosphatidylcholine diacyl C40:1*	Glycerophospholipids	0.00622099	0.274763	1.32303	1.32303
PC aa C40:2	Phosphatidylcholine diacyl C40:2*	Glycerophospholipids	0.00689894	0.274763	1.89241	1.89241
PC aa C40:3	Phosphatidylcholine diacyl C40:3*	Glycerophospholipids	0.00542947	0.274763	1.47633	1.47633
PC aa C40:4	Phosphatidylcholine diacyl C40:4*	Glycerophospholipids	0.29541	0.749706	1.10671	1.10671
PC aa C40:5	Phosphatidylcholine diacyl C40:5*	Glycerophospholipids	0.874768	0.985388	1.01477	1.01477
PC aa C40:6	Phosphatidylcholine diacyl C40:6*	Glycerophospholipids	0.512148	0.868581	1.14949	0.869948
PC aa C42:0	Phosphatidylcholine diacyl C42:0*	Glycerophospholipids	0.00821086	0.274763	1.7356	1.7356
PC aa C42:1	Phosphatidylcholine diacyl C42:1*	Glycerophospholipids	0.0727708	0.467989	1.49764	1.49764
PC aa C42:2	Phosphatidylcholine diacyl C42:2*	Glycerophospholipids	0.0717538	0.467989	1.24552	1.24552
PC aa C42:4	Phosphatidylcholine diacyl C42:4*	Glycerophospholipids	0.0133119	0.327139	1.78689	1.78689
PC aa C42:5	Phosphatidylcholine diacyl C42:5*	Glycerophospholipids	0.00788689	0.274763	1.34594	1.34594
PC aa C42:6	Phosphatidylcholine diacyl C42:6*	Glycerophospholipids	0.7784	0.956385	1.02556	1.02556
PC ae C30:0	Phosphatidylcholine acyl-alkyl C30:0*	Glycerophospholipids	0.51759	0.868581	1.13597	1.13597
PC ae C30:1	Phosphatidylcholine acyl-alkyl C30:1*	Glycerophospholipids	0.299076	0.749706	1.57092	1.57092
PC ae C30:2	Phosphatidylcholine acyl-alkyl C30:2	Glycerophospholipids	0.304273	0.755787	1.35282	1.35282
PC ae C32:1	Phosphatidylcholine acyl-alkyl C32:1*	Glycerophospholipids	0.466699	0.842564	1.12627	1.12627
PC ae C32:2	Phosphatidylcholine acyl-alkyl C32:2	Glycerophospholipids	0.198076	0.672656	1.31693	1.31693
PC ae C34:0	Phosphatidylcholine acyl-alkyl C34:0*	Glycerophospholipids	0.390295	0.817549	1.13203	0.883366
PC ae C34:1	Phosphatidylcholine acyl-alkyl C34:1*	Glycerophospholipids	0.497177	0.867231	1.07798	0.927664
PC ae C34:2	Phosphatidylcholine acyl-alkyl C34:2*	Glycerophospholipids	0.866878	0.985388	1.02168	1.02168
PC ae C34:3	Phosphatidylcholine acyl-alkyl C34:3	Glycerophospholipids	0.352938	0.796199	1.18931	1.18931
PC ae C36:0	Phosphatidylcholine acyl-alkyl C36:0*	Glycerophospholipids	0.784324	0.956385	1.0232	0.977326
PC ae C36:1	Phosphatidylcholine acyl-alkyl C36:1*	Glycerophospholipids	0.0562036	0.467352	1.25275	1.25275
PC ae C36:2	Phosphatidylcholine acyl-alkyl C36:2*	Glycerophospholipids	0.543556	0.868871	1.05574	0.947205
PC ae C36:3	Phosphatidylcholine acyl-alkyl C36:3*	Glycerophospholipids	0.65137	0.913769	1.05936	0.943962
PC ae C36:4	Phosphatidylcholine acyl-alkyl C36:4*	Glycerophospholipids	0.0250084	0.381834	1.1926	0.838504
PC ae C36:5	Phosphatidylcholine acyl-alkyl C36:5	Glycerophospholipids	0.0700074	0.467989	1.17139	0.853688
PC ae C38:0	Phosphatidylcholine acyl-alkyl C38:0*	Glycerophospholipids	0.639332	0.906705	1.05688	1.05688
PC ae C38:1	Phosphatidylcholine acyl-alkyl C38:1*	Glycerophospholipids	0.00830868	0.274763	2.06694	2.06694
PC ae C38:2	Phosphatidylcholine acyl-alkyl C38:2*	Glycerophospholipids	0.383796	0.817549	1.06738	1.06738
PC ae C38:3	Phosphatidylcholine acyl-alkyl C38:3*	Glycerophospholipids	0.00226242	0.233784	1.67066	1.67066
PC ae C38:4	Phosphatidylcholine acyl-alkyl C38:4*	Glycerophospholipids	0.184192	0.651326	1.13097	0.884199
PC ae C38:5	Phosphatidylcholine acyl-alkyl C38:5*	Glycerophospholipids	0.0307921	0.407342	1.19343	0.837924
PC ae C38:6	Phosphatidylcholine acyl-alkyl C38:6*	Glycerophospholipids	0.0360099	0.408405	1.17732	0.849389
PC ae C40:1	Phosphatidylcholine acyl-alkyl C40:1*	Glycerophospholipids	0.287262	0.745045	1.11112	1.11112
PC ae C40:2	Phosphatidylcholine acyl-alkyl C40:2*	Glycerophospholipids	0.0174762	0.327139	1.24822	1.24822
PC ae C40:3	Phosphatidylcholine acyl-alkyl C40:3*	Glycerophospholipids	0.0726843	0.467989	1.93053	1.93053
PC ae C40:4	Phosphatidylcholine acyl-alkyl C40:4*	Glycerophospholipids	0.250059	0.711177	1.16121	1.16121
PC ae C40:5	Phosphatidylcholine acyl-alkyl C40:5*	Glycerophospholipids	0.0358807	0.408405	1.34582	1.34582
PC ae C40:6	Phosphatidylcholine acyl-alkyl C40:6*	Glycerophospholipids	0.317173	0.762198	1.10291	0.90669
PC ae C42:0	Phosphatidylcholine acyl-alkyl C42:0*	Glycerophospholipids	0.363572	0.80619	1.08427	1.08427
PC ae C42:1	Phosphatidylcholine acyl-alkyl C42:1*	Glycerophospholipids	0.0417132	0.444654	1.57802	1.57802
PC ae C42:2	Phosphatidylcholine acyl-alkyl C42:2*	Glycerophospholipids	0.0134932	0.327139	1.50006	1.50006
PC ae C42:3	Phosphatidylcholine acyl-alkyl C42:3*	Glycerophospholipids	0.27755	0.741777	1.1524	1.1524
PC ae C42:4	Phosphatidylcholine acyl-alkyl C42:4*	Glycerophospholipids	0.0156133	0.327139	1.50076	1.50076
PC ae C42:5	Phosphatidylcholine acyl-alkyl C42:5	Glycerophospholipids	0.0689828	0.467989	1.64993	1.64993
PC ae C44:3	Phosphatidylcholine acyl-alkyl C44:3*	Glycerophospholipids	0.0368628	0.40935	1.73033	1.73033
PC ae C44:4	Phosphatidylcholine acyl-alkyl C44:4*	Glycerophospholipids	0.0370751	0.40935	1.45877	1.45877
PC ae C44:5	Phosphatidylcholine acyl-alkyl C44:5*	Glycerophospholipids	0.20748	0.67519	1.21116	1.21116
PC ae C44:6	Phosphatidylcholine acyl-alkyl C44:6*	Glycerophospholipids	0.216023	0.67519	1.21305	1.21305
p-Cresol-SO4	para-Cresol sulfate	Microbial metabolites metabolites	0.298275	0.749706	1.27072	1.27072
p-Cresol-SO4 Synthesis	para-Cresol Sulfate Synthesis	Microbial metabolites metabolites	0.405595	0.818666	1.25637	1.25637
PEA	Phenylethylamine	Neurotransmitters	0.735322	0.950805	1.02664	0.974055
Phe	Phenylalanine	Amino acid metabolism	0.399759	0.818666	1.04114	1.04114
PheAlaBetaine	PheAlaBetaine	Amino acid metabolism	0.405956	0.818666	1.34319	0.744494
PKU (NBS)	Phenylketonuria (NBS)	Amino acid metabolism	0.672145	0.923332	1.02978	0.971085
PLA2 Activity (1)	Phospholipase A2 Activity (1)	Glycerophospholipids	0.0070446	0.274763	1.1512	1.1512
Polyamine Synthesis	Polyamine Synthesis	Polyamines	0.242944	0.703856	1.3655	0.732333
Primary BA Conjugation	Ratio of Conjugated Primary Bile Acids to Unconjugated Primary Bile Acids	Bile acid metabolism	0.124873	0.565241	4.42923	0.225773
Pro	Proline	Amino acid metabolism	0.330307	0.77572	1.10377	1.10377
Pro Hydroxylation	Proline Hydroxylation	Amino acid metabolism	0.992085	0.998528	1.00231	0.997699
ProBetaine	ProBetaine	Amino acid metabolism	0.00168124	0.233784	1.48709	1.48709
Putrescine	Putrescine	Polyamines	0.248253	0.710384	1.21548	1.21548
Putrescine Synthesis	Putrescine Synthesis	Polyamines	0.79151	0.956385	1.05184	0.950718
Ratio of 12a-OH BAs to Non-12a-OH BAs	Ratio of 12-Alpha-Hydroxylated Bile Acids to Non-12-Alpha-Hydroxylated Bile Acids	Bile acid metabolism	0.100179	0.544834	1.65043	1.65043
Ratio of Acetylcarnitine to Carnitine	Ratio of Acetylcarnitine to Carnitine	FAO	0.981382	0.997252	1.00204	1.00204
Ratio of AC-OHs to ACs	Ratio of Hydroxylated Acylcarnitines to Acylcarnitines	FAO	0.00577426	0.274763	1.30503	0.766263
Ratio of CDCA to CA	Ratio of Chenodeoxycholic Acid to Cholic Acid	Bile acid metabolism	0.574126	0.877687	1.17352	0.852137
Ratio of DGs to TGs	Ratio of Diglycerides to Triglycerides	Storage lipids	0.240495	0.703856	1.31112	0.762704
Ratio of DHA to AA	Ratio of Docosahexaenoic Acid to Arachidonic Acid	FFA	0.273464	0.737165	1.1891	1.1891
Ratio of DHA to EPA	Ratio of Docosahexaenoic Acid to Eicosapentaenoic Acid	FFA	0.971303	0.996459	1.00631	1.00631
Ratio of EPA to AA	Ratio of Eicosapentaenoic Acid to Arachidonic Acid	FFA	0.467477	0.842564	1.18186	1.18186
Ratio of Glycosyl-Cer to Cer	Ratio of Glycosylceramides to Ceramides	Sphingolipids	0.11998	0.565241	1.30823	1.30823
Ratio of HArg to ADMA	Ratio of Homoarginine to Asymmetric Dimethylarginine	Amino acid metabolism	0.542551	0.868871	1.13977	1.13977
Ratio of HArg to SDMA	Ratio of Homoarginine to Symmetric Dimethylarginine	Amino acid metabolism	0.377067	0.810371	1.2386	1.2386
Ratio of HexCer to Cer	Ratio of Hexosylceramides to Ceramides	Sphingolipids	0.0784499	0.488147	1.34976	1.34976
Ratio of Medium-Chain to Long-Chain ACs	Ratio of Medium-Chain Acylcarnitines to Long-Chain Acylcarnitines	FAO	0.13855	0.580414	1.21473	1.21473
Ratio of MUFA-PCs to SFA-PCs	Ratio of Monounsaturated Fatty Acid Phosphatidylcholines to Saturated Fatty Acid Phosphatidylcholines	Glycerophospholipids	0.554621	0.868871	1.0872	1.0872
Ratio of MUFAs to FAs	Ratio of Monounsaturated Fatty Acids to Fatty Acids	FFA	0.0713342	0.467989	1.30707	0.765071
Ratio of Non-Essential to Essential AAs	Ratio of Non-Essential to Essential Amino Acids	Amino acid metabolism	0.748804	0.956195	1.01697	1.01697
Ratio of PCs (ae) to PCs (aa)	Ratio of Acyl-Alkyl-Phosphatidylcholines to Diacyl-Phosphatidylcholines	Glycerophospholipids	0.0149036	0.327139	1.20289	1.20289
Ratio of Primary BAs to BAs	Ratio of Primary Bile Acids to Bile Acids	Bile acid metabolism	0.327564	0.771413	1.00873	1.00873
Ratio of Pro to Cit	Ratio of Proline to Citrulline	Amino acid metabolism	0.740409	0.952392	1.03426	0.96687
Ratio of PUFA-PCs to MUFA-PCs	Ratio of Polyunsaturated Fatty Acid Phosphatidylcholines to Monounsaturated Fatty Acid Phosphatidylcholines	Glycerophospholipids	0.512965	0.868581	1.05319	0.949493
Ratio of PUFA-PCs to SFA-PCs	Ratio of Polyunsaturated Fatty Acid Phosphatidylcholines to Saturated Fatty Acid Phosphatidylcholines	Glycerophospholipids	0.934154	0.985388	1.01321	1.01321
Ratio of PUFAs to FAs	Ratio of Polyunsaturated Fatty Acids to Fatty Acids	FFA	0.0101876	0.302904	1.74395	0.573412
Ratio of Secondary BAs to BAs	Ratio of Secondary Bile Acids to Bile Acids	Bile acid metabolism	0.503554	0.867231	1.30499	0.766287
Ratio of SFAs to FAs	Ratio of Saturated Fatty Acids to Fatty Acids	FFA	0.0182916	0.327139	1.30185	1.30185
Ratio of Short-Chain to Long-Chain ACs	Ratio of Short-Chain Acylcarnitines to Long-Chain Acylcarnitines	FAO	0.0297461	0.407342	1.3445	1.3445
Ratio of Short-Chain to Medium-Chain ACs	Ratio of Short-Chain Acylcarnitines to Medium-Chain Acylcarnitines	FAO	0.21475	0.67519	1.10668	1.10668
Ratio of SM-OHs to SM-Non OHs	Ratio of Hydroxylated Sphingomyelins to Non-Hydroxylated Sphingomyelins	Glycerophospholipids	0.458445	0.842564	1.04071	0.96088
Ratio of SMs to Cer	Ratio of Sphingomyelins to Ceramides	Sphingolipids	0.419337	0.821428	1.08561	1.08561
Ratio of SMs to PCs	Ratio of Sphingomyelins to Phosphatidylcholines	Sphingolipids	0.35414	0.796199	1.11803	0.894427
Sarcosine	Sarcosine	Amino acid metabolism	0.921388	0.985388	1.0112	0.988921
Sarcosine Synthesis from Choline	Sarcosine Synthesis from Choline	Amino acid metabolism	0.783647	0.956385	1.04087	0.960739
Sarcosine Synthesis from Gly	Sarcosine Synthesis from Glycine	Amino acid metabolism	0.985832	0.997252	1.00135	1.00135
SBCAD Deficiency (NBS)	Short/Branched-Chain Acyl-Coenzyme A Dehydrogenase Deficiency (NBS)	FAO	0.524343	0.868581	1.08036	1.08036
SCAD Deficiency (NBS)	Short-Chain Acyl-Coenzyme A Dehydrogenase Deficiency (NBS)	FAO	0.0932949	0.528037	1.28592	1.28592
SDMA	Symmetric dimethylarginine	Amino acid metabolism	0.190545	0.658762	1.09412	0.913977
Secondary BA Conjugation	Ratio of Conjugated Secondary Bile Acids to Unconjugated Secondary Bile Acids	Bile acid metabolism	0.986529	0.997252	1.00792	1.00792
Secondary BA Synthesis	Secondary Bile Acid Synthesis	Bile acid metabolism	0.477293	0.844787	1.33214	0.75067
Ser	Serine	Amino acid metabolism	0.236663	0.703856	1.07818	1.07818
Serotonin	Serotonin	Polyamines	0.134279	0.572842	1.6355	0.611432
Serotonin Synthesis	Serotonin Synthesis	Neurotransmitters	0.23354	0.703159	1.45922	0.6853
SM (OH) C14:1	Hydroxysphingomyeline C14:1*	Sphingolipids	0.38426	0.817549	1.10958	0.90124
SM (OH) C16:1	Sphingomyeline C16:0*	Sphingolipids	0.190295	0.658762	1.18684	0.842573
SM (OH) C22:1	Sphingomyeline C16:1	Sphingolipids	0.0374137	0.40935	1.23557	0.80934
SM (OH) C22:2	Hydroxysphingomyeline C16:1*	Sphingolipids	0.055698	0.467352	1.23613	0.808974
SM (OH) C24:1	Sphingomyeline C18:0*	Sphingolipids	0.0787473	0.488147	1.26587	0.789972
SM C16:0	Sphingomyeline C18:1*	Sphingolipids	0.215743	0.67519	1.15559	0.865357
SM C16:1	Sphingomyeline C20:2*	Sphingolipids	0.429391	0.826779	1.05523	0.947661
SM C18:0	Sphingomyeline C22:3*	Sphingolipids	0.0868166	0.51756	1.26701	0.789262
SM C18:1	Hydroxysphingomyeline C22:1*	Sphingolipids	0.114232	0.565104	1.21095	0.825797
SM C20:2	Hydroxysphingomyeline C22:2*	Sphingolipids	0.116935	0.565104	1.68368	0.593939
SM C24:0	Sphingomyeline C24:1*	Sphingolipids	0.0134089	0.327139	1.2355	0.809386
SM C24:1	Hydroxysphingomyeline C24:1*	Sphingolipids	0.121134	0.565241	1.16082	0.861458
SM C26:0	Sphingomyeline C26:0*	Sphingolipids	0.0728666	0.467989	1.83097	0.54616
SM C26:1	Sphingomyeline C26:1*	Sphingolipids	0.000787	0.233784	1.6707	0.598552
Spermidine	Spermidine	Polyamines	0.77637	0.956385	1.05985	0.943532
Spermidine Synthesis	Spermidine Synthesis	Polyamines	0.203668	0.67519	1.29032	0.775004
Spermine	Spermine	Polyamines	0.256631	0.723801	1.20493	0.829922
Suc	Succinic acid	TCA	0.74378	0.952776	1.04223	1.04223
Sum of 12a-OH BAs	Sum of 12-Alpha-Hydroxylated Bile Acids	Bile acid metabolism	0.056613	0.467352	2.59196	2.59196
Sum of AAs	Sum of Amino Acids	Amino acid metabolism	0.127479	0.565241	1.06137	1.06137
Sum of ACs	Sum of Acylcarnitines	FAO	0.0341504	0.407342	1.20169	1.20169
Sum of Aminobutyric Acids	Sum of Aminobutyric Acids	Amino acid metabolism	0.522235	0.868581	1.21975	0.819837
Sum of Aromatic AAs	Sum of Aromatic Amino Acids	Amino acid metabolism	0.555375	0.868871	1.02251	0.977989
Sum of Asym. and Sym. Arg Methylation	Sum of Asymmetrical and Symmetrical Arginine Methylation	Amino acid metabolism	0.98029	0.997252	1.00318	1.00318
Sum of BAs	Sum of Bile Acids	Bile acid metabolism	0.0678392	0.467989	2.33445	2.33445
Sum of Betaine and Related Metabolites	Sum of Betaine and Related Metabolites	Amino acid metabolism	0.381904	0.816485	1.09435	1.09435
Sum of Betaine-Related Metabolites	Sum of Betaine-Related Metabolites	Amino acid metabolism	0.00164497	0.233784	1.48512	1.48512
Sum of Branched-Chain AAs	Sum of Branched-Chain Amino Acids	Amino acid metabolism	0.206927	0.67519	1.08021	1.08021
Sum of Cer	Sum of Ceramides	Sphingolipids	0.00515229	0.274763	1.29033	0.774996
Sum of CEs	Sum of Cholesteryl Esters	Chol S/T	0.174911	0.637032	1.12007	0.892801
Sum of Conjugated BAs	Sum of Conjugated Bile Acids	Bile acid metabolism	0.76485	0.956385	1.0851	1.0851
Sum of Conjugated Primary BAs	Sum of Conjugated Primary Bile Acids	Bile acid metabolism	0.792883	0.956385	1.07576	1.07576
Sum of Conjugated Secondary BAs	Sum of Conjugated Secondary Bile Acids	Bile acid metabolism	0.479269	0.844787	1.27001	1.27001
Sum of DGs	Sum of Diglycerides	Storage lipids	0.634502	0.906432	1.09773	0.910972
Sum of Dimethylated Arg	Sum of Dimethylated Arginines	Amino acid metabolism	0.252518	0.715981	1.07121	0.933525
Sum of Essential AAs	Sum of Essential Amino Acids	Amino acid metabolism	0.309119	0.755787	1.05347	1.05347
Sum of FAs	Sum of Fatty Acids	FFA	0.921397	0.985388	1.01592	1.01592
Sum of Gly-Conjugated BAs	Sum of Glycine-Conjugated Bile Acids	Bile acid metabolism	0.512653	0.868581	1.31103	1.31103
Sum of Glycosyl-Cer	Sum of Glycosylceramides	Sphingolipids	0.945592	0.985388	1.01261	1.01261
Sum of HexCer	Sum of Hexosylceramides	Sphingolipids	0.80381	0.961402	1.04572	1.04572
Sum of Indoles	Sum of Indole Metabolites	Microbial metabolites metabolites	0.0166461	0.327139	1.65924	1.65924
Sum of LCFA-Cer	Sum of Long-Chain Fatty Acid Ceramides	Sphingolipids	0.704337	0.936469	1.08388	0.922609
Sum of LCFA-CEs	Sum of Long-Chain Fatty Acid Cholesteryl Esters	Chol S/T	0.175355	0.637032	1.12216	0.891142
Sum of LCFA-Glycosyl-Cer	Sum of Long-Chain Fatty Acid Glycosylceramides	Sphingolipids	0.92425	0.985388	1.03067	0.970246
Sum of LCFA-LysoPCs	Sum of Long-Chain Fatty Acid Lysophosphatidylcholines	Glycerophospholipids	0.265024	0.733547	1.07589	1.07589
Sum of LCFA-SMs	Sum of Long-Chain Fatty Acid Sphingomyelins	Sphingolipids	0.116913	0.565104	1.1674	0.856603
Sum of Long-Chain ACs	Sum of Long-Chain Acylcarnitines	FAO	0.340728	0.78435	1.09695	0.911622
Sum of LysoPCs	Sum of Lysophosphatidylcholines	Glycerophospholipids	0.234113	0.703159	1.0816	1.0816
Sum of Measured w-3 FAs	Sum of Measured Omega-3 Fatty Acids	FFA	0.198904	0.672656	1.18663	0.842721
Sum of Medium-Chain ACs	Sum of Medium-Chain Acylcarnitines	FAO	0.393788	0.817549	1.10776	1.10776
Sum of MUFA-ACs	Sum of Monounsaturated Fatty Acid Acylcarnitines	FAO	0.412353	0.820494	1.06169	0.941893
Sum of MUFA-CEs	Sum of Monounsaturated Fatty Acid Cholesteryl Esters	Chol S/T	0.888142	0.985388	1.03815	1.03815
Sum of MUFA-LysoPCs	Sum of Monounsaturated Fatty Acid Lysophosphatidylcholines	Glycerophospholipids	0.21494	0.67519	1.15774	1.15774
Sum of MUFA-PCs	Sum of Monounsaturated Fatty Acid Phosphatidylcholines	Glycerophospholipids	0.867189	0.985388	1.01303	0.987139
Sum of MUFAs	Sum of Monounsaturated Fatty Acids	FFA	0.407056	0.818666	1.16952	0.855052
Sum of Neurotransmitters	Sum of Neurotransmitters	Neurotransmitters	0.133915	0.572842	1.63802	0.610494
Sum of Non-12a-OH BAs	Sum of Non-12-Alpha-Hydroxylated Bile Acids	Bile acid metabolism	0.234296	0.703159	1.57263	1.57263
Sum of Non-Essential AAs	Sum of Non-Essential Amino Acids	Amino acid metabolism	0.112615	0.565104	1.07229	1.07229
Sum of PCs	Sum of Phosphatidylcholines	Glycerophospholipids	0.374151	0.810371	1.0633	0.94047
Sum of PCs (aa)	Sum of Diacyl-Phosphatidylcholines	Glycerophospholipids	0.296399	0.749706	1.07655	0.928894
Sum of PCs (ae)	Sum of Acyl-Alkyl-Phosphatidylcholines	Glycerophospholipids	0.181276	0.64809	1.11402	1.11402
Sum of Polyamines	Sum of Polyamines	Polyamines	0.757216	0.956385	1.06615	0.937955
Sum of Primary BAs	Sum of Primary Bile Acids	Bile acid metabolism	0.0674054	0.467989	2.35663	2.35663
Sum of PUFA-ACs	Sum of Polyunsaturated Fatty Acid Acylcarnitines	FAO	0.50949	0.868581	1.07747	0.928104
Sum of PUFA-CEs	Sum of Polyunsaturated Fatty Acid Cholesteryl Esters	Chol S/T	0.117499	0.565104	1.13445	0.881486
Sum of PUFA-LysoPCs	Sum of Polyunsaturated Fatty Acid Lysophosphatidylcholines	Glycerophospholipids	0.129458	0.565241	1.16256	1.16256
Sum of PUFA-PCs	Sum of Polyunsaturated Fatty Acid Phosphatidylcholines	Glycerophospholipids	0.373031	0.810371	1.06694	0.937258
Sum of PUFAs	Sum of Polyunsaturated Fatty Acids	FFA	0.00834486	0.274763	1.71717	0.582354
Sum of Saturated CEs	Sum of Saturated Cholesteryl Esters	Chol S/T	0.737334	0.950805	1.05577	1.05577
Sum of Saturated DGs	Sum of Saturated Diglycerides	Storage lipids	0.452276	0.841845	1.18787	0.84184
Sum of Secondary BAs	Sum of Secondary Bile Acids	Bile acid metabolism	0.200487	0.67519	1.79246	1.79246
Sum of SFA-ACs	Sum of Saturated Fatty Acid Acylcarnitines	FAO	0.0269059	0.398063	1.22103	1.22103
Sum of SFA-LysoPCs	Sum of Saturated Fatty Acid Lysophosphatidylcholines	Glycerophospholipids	0.554298	0.868871	1.04009	1.04009
Sum of SFA-PCs	Sum of Saturated Fatty Acid Phosphatidylcholines	Glycerophospholipids	0.623876	0.900939	1.08182	0.924368
Sum of SFAs	Sum of Saturated Fatty Acids	FFA	0.140926	0.582494	1.32414	1.32414
Sum of Short-Chain ACs			0.0240247	0.381834	1.22566	1.22566
Sum of SM-Non OHs	Sum of Non-Hydroxylated Sphingomyelins	Sphingolipids	0.0555663	0.467352	1.18189	0.846101
Sum of SM-OHs	Sum of Hydroxylated Sphingomyelins	Sphingolipids	0.0283108	0.407342	1.23196	0.811713
Sum of SMs	Sum of Sphingomyelins	Sphingolipids	0.0454381	0.454381	1.19019	0.840204
Sum of Solely Glucogenic AAs	Sum of Solely Glucogenic Amino Acids	Amino acid metabolism	0.112846	0.565104	1.07483	1.07483
Sum of Solely Ketogenic AAs	Sum of Solely Ketogenic Amino Acids	Amino acid metabolism	0.352621	0.796199	1.06508	1.06508
Sum of Sulfur-Containing AAs	Sum of Sulfur-Containing Amino Acids	Amino acid metabolism	0.983381	0.997252	1.00092	0.999085
Sum of Taurine-Conjugated BAs	Sum of Taurine-Conjugated Bile Acids	Bile acid metabolism	0.83681	0.97768	1.06072	1.06072
Sum of TGs	Sum of Triglycerides	Storage lipids	0.654583	0.914408	1.156	1.156
Sum of Unconjugated BAs	Sum of Unconjugated Bile Acids	Bile acid metabolism	0.0799668	0.489271	4.818	4.818
Sum of Unconjugated Primary BAs	Sum of Unconjugated Primary Bile Acids	Bile acid metabolism	0.0792582	0.488147	5.03976	5.03976
Sum of Unsaturated DGs	Sum of Unsaturated Diglycerides	Storage lipids	0.729318	0.94971	1.09094	0.916643
Sum of Unsaturated TGs	Sum of Unsaturated Triglycerides	Storage lipids	0.65821	0.916369	1.15379	1.15379
Sum of VLCFA-Cer	Sum of Very Long-Chain Fatty Acid Ceramides	Sphingolipids	0.00348603	0.274763	1.29661	0.771242
Sum of VLCFA-CEs	Sum of Very Long-Chain Fatty Acid Cholesteryl Esters	Chol S/T	0.531339	0.868871	1.0633	0.940465
Sum of VLCFA-Glycosyl-Cer	Sum of Very Long-Chain Fatty Acid Glycosylceramides	Sphingolipids	0.911702	0.985388	1.02171	1.02171
Sum of VLCFA-LysoPCs	Sum of Very Long-Chain Fatty Acid Lysophosphatidylcholines	Glycerophospholipids	0.205093	0.67519	1.51901	1.51901
Sum of VLCFA-SMs	Sum of Very Long-Chain Fatty Acid Sphingomyelins	Sphingolipids	0.0318258	0.407342	1.20738	0.82824
Symmetrical Arg Methylation	Symmetrical Arginine Methylation	Amino acid metabolism	0.887799	0.985388	1.01818	0.982144
t4-OH-Pro	trans-4-Hydroxyproline	Amino acid metabolism	0.692723	0.931158	1.10243	1.10243
Taurine	Taurine	Amino acid metabolism	0.337186	0.780979	1.09444	0.913708
Taurine Conjugation of CA	Taurine Conjugation of Cholic Acid	Bile acid metabolism	0.136362	0.579071	4.22576	0.236644
Taurine Conjugation of CDCA	Taurine Conjugation of Chenodeoxycholic Acid	Bile acid metabolism	0.386502	0.817549	1.98767	0.503103
Taurine Conjugation of DCA	Taurine Conjugation of Deoxycholic Acid	Bile acid metabolism	0.298748	0.749706	1.97445	0.50647
Taurine Conjugation of Primary BAs	Taurine Conjugation of Primary Bile Acids	Bile acid metabolism	0.12579	0.565241	4.46142	0.224144
Taurine Synthesis	Taurine Synthesis	Amino acid metabolism	0.929342	0.985388	1.00882	1.00882
TCA	Taurocholic acid	Bile acid metabolism	0.68685	0.930498	1.12264	1.12264
TCDCA	Taurochenodeoxycholic acid	Bile acid metabolism	0.783852	0.956385	1.09675	0.911785
TDCA	Taurodeoxycholic acid	Bile acid metabolism	0.601926	0.893612	1.2599	0.793712
TDCA Synthesis from CA	Taurodeoxycholic Acid Synthesis from Cholic Acid	Bile acid metabolism	0.0496711	0.465356	6.38963	0.156504
TFP Deficiency (NBS)	Mitochondrial Trifunctional Protein Deficiency (NBS)	FAO	0.149235	0.587993	1.1568	0.864457
TG(14:0_34:0)	Triacylglceride (48:0) w/ FA (14:0)	Storage lipids	0.820045	0.969276	1.04778	1.04778
TG(14:0_34:1)	Triacylglceride (48:1) w/ FA (14:0)*	Storage lipids	0.53709	0.868871	1.23908	1.23908
TG(14:0_34:2)	Triacylglceride (48:2) w/ FA (14:0)	Storage lipids	0.415669	0.820747	1.35456	1.35456
TG(14:0_34:3)	Triacylglceride (48:3) w/ FA (14:0)	Storage lipids	0.373633	0.810371	1.20393	0.830613
TG(14:0_36:1)	Triacylglceride (50:1) w/ FA (14:0)*	Storage lipids	0.808749	0.963043	1.06651	0.937634
TG(14:0_36:2)	Triacylglceride (50:2) w/ FA (14:0)*	Storage lipids	0.425828	0.825906	1.33175	1.33175
TG(14:0_36:3)	Triacylglceride (50:3) w/ FA (14:0)*	Storage lipids	0.609329	0.895223	1.19063	1.19063
TG(14:0_36:4)	Triacylglceride (50:4) w/ FA (14:0)	Storage lipids	0.681421	0.92921	1.10074	0.908476
TG(16:0_32:0)	Triacylglceride (48:0) w/ FA (16:0)*	Storage lipids	0.364953	0.80619	1.30189	1.30189
TG(16:0_32:1)	Triacylglceride (48:1) w/ FA (16:0)*	Storage lipids	0.395588	0.817549	1.46329	1.46329
TG(16:0_32:2)	Triacylglceride (48:2) w/ FA (16:0)*	Storage lipids	0.407043	0.818666	1.43308	1.43308
TG(16:0_33:1)	Triacylglceride (49:1) w/ FA (16:0)*	Storage lipids	0.697115	0.93149	1.0982	1.0982
TG(16:0_33:2)	Triacylglceride (49:2) w/ FA (16:0)	Storage lipids	0.966481	0.994278	1.01058	1.01058
TG(16:0_34:0)	Triacylglceride (50:0) w/ FA (16:0)*	Storage lipids	0.311189	0.755787	1.41923	1.41923
TG(16:0_34:1)	Triacylglceride (50:1) w/ FA (16:0)*	Storage lipids	0.289625	0.748199	1.55882	1.55882
TG(16:0_34:2)	Triacylglceride (50:2) w/ FA (16:0)*	Storage lipids	0.439116	0.833424	1.35446	1.35446
TG(16:0_34:3)	Triacylglceride (50:3) w/ FA (16:0)*	Storage lipids	0.617992	0.898464	1.21257	1.21257
TG(16:0_34:4)	Triacylglceride (50:4) w/ FA (16:0)	Storage lipids	0.877613	0.985388	1.04481	1.04481
TG(16:0_35:1)	Triacylglceride (51:1) w/ FA (16:0)*	Storage lipids	0.37069	0.810371	1.33681	1.33681
TG(16:0_35:2)	Triacylglceride (51:2) w/ FA (16:0)*	Storage lipids	0.421434	0.821428	1.29285	1.29285
TG(16:0_35:3)	Triacylglceride (51:3) w/ FA (16:0)	Storage lipids	0.691243	0.931158	1.11211	0.899193
TG(16:0_36:2)	Triacylglceride (52:2) w/ FA (16:0)*	Storage lipids	0.469006	0.842564	1.28844	1.28844
TG(16:0_36:3)	Triacylglceride (52:3) w/ FA (16:0)*	Storage lipids	0.828341	0.973495	1.06184	1.06184
TG(16:0_36:4)	Triacylglceride (52:4) w/ FA (16:0)*	Storage lipids	0.762617	0.956385	1.08244	0.923835
TG(16:0_36:5)	Triacylglceride (52:5) w/ FA (16:0)*	Storage lipids	0.776554	0.956385	1.08039	0.925592
TG(16:0_36:6)	Triacylglceride (52:6) w/ FA (16:0)	Storage lipids	0.0477053	0.462145	1.53436	0.651737
TG(16:0_37:3)	Triacylglceride (53:3) w/ FA (16:0)	Storage lipids	0.825121	0.972575	1.06015	1.06015
TG(16:0_38:1)	Triacylglceride (54:1) w/ FA (16:0)*	Storage lipids	0.549285	0.868871	1.16063	0.861599
TG(16:0_38:2)	Triacylglceride (54:2) w/ FA (16:0)*	Storage lipids	0.304893	0.755787	1.32548	1.32548
TG(16:0_38:3)	Triacylglceride (54:3) w/ FA (16:0)*	Storage lipids	0.426274	0.825906	1.20842	1.20842
TG(16:0_38:4)	Triacylglceride (54:4) w/ FA (16:0)*	Storage lipids	0.682567	0.929411	1.09607	0.912354
TG(16:0_38:5)	Triacylglceride (54:5) w/ FA (16:0)*	Storage lipids	0.794114	0.956385	1.05643	0.946588
TG(16:0_38:6)	Triacylglceride (54:6) w/ FA (16:0)*	Storage lipids	0.392882	0.817549	1.21689	0.821764
TG(16:0_38:7)	Triacylglceride (54:7) w/ FA (16:0)	Storage lipids	0.465226	0.842564	1.23934	0.806883
TG(16:0_40:6)	Triacylglceride (56:6) w/ FA (16:0)*	Storage lipids	0.737295	0.950805	1.08623	0.920619
TG(16:0_40:7)	Triacylglceride (56:7) w/ FA (16:0)*	Storage lipids	0.750562	0.956195	1.10431	0.905541
TG(16:0_40:8)	Triacylglceride (56:8) w/ FA (16:0)	Storage lipids	0.52387	0.868581	1.22134	0.818775
TG(16:1_28:0)	Triacylglceride (44:1) w/ FA (16:1)	Storage lipids	0.725764	0.947776	1.04515	0.956801
TG(16:1_30:1)	Triacylglceride (46:2) w/ FA (16:1)	Storage lipids	0.936592	0.985388	1.00746	0.992593
TG(16:1_32:0)	Triacylglceride (48:1) w/ FA (16:1)*	Storage lipids	0.711226	0.937882	1.1253	1.1253
TG(16:1_32:1)	Triacylglceride (48:2) w/ FA (16:1)	Storage lipids	0.900808	0.985388	1.04165	1.04165
TG(16:1_32:2)	Triacylglceride (48:3) w/ FA (16:1)	Storage lipids	0.531746	0.868871	1.12651	0.887696
TG(16:1_33:1)	Triacylglceride (49:2) w/ FA (16:1)	Storage lipids	0.934346	0.985388	1.01398	0.98621
TG(16:1_34:0)	Triacylglceride (50:1) w/ FA (16:1)*	Storage lipids	0.896788	0.985388	1.04723	1.04723
TG(16:1_34:1)	Triacylglceride (50:2) w/ FA (16:1)*	Storage lipids	0.461989	0.842564	1.40798	1.40798
TG(16:1_34:2)	Triacylglceride (50:3) w/ FA (16:1)*	Storage lipids	0.597747	0.893612	1.2386	1.2386
TG(16:1_34:3)	Triacylglceride (50:4) w/ FA (16:1)	Storage lipids	0.929236	0.985388	1.03129	1.03129
TG(16:1_36:1)	Triacylglceride (52:2) w/ FA (16:1)*	Storage lipids	0.913631	0.985388	1.03255	1.03255
TG(16:1_36:2)	Triacylglceride (52:3) w/ FA (16:1)*	Storage lipids	0.441984	0.836283	1.33345	1.33345
TG(16:1_36:3)	Triacylglceride (52:4) w/ FA (16:1)*	Storage lipids	0.773532	0.956385	1.1099	1.1099
TG(16:1_36:4)	Triacylglceride (52:5) w/ FA (16:1)*	Storage lipids	0.945004	0.985388	1.02247	0.978021
TG(16:1_36:5)	Triacylglceride (52:6) w/ FA (16:1)	Storage lipids	0.0658636	0.467989	1.62187	0.616572
TG(16:1_38:3)	Triacylglceride (54:4) w/ FA (16:1)*	Storage lipids	0.886667	0.985388	1.02849	1.02849
TG(16:1_38:5)	Triacylglceride (54:6) w/ FA (16:1)	Storage lipids	0.549646	0.868871	1.16693	0.85695
TG(17:0_34:1)	Triacylglceride (51:1) w/ FA (17:0)*	Storage lipids	0.944336	0.985388	1.01921	1.01921
TG(17:0_34:2)	Triacylglceride (51:2) w/ FA (17:0)*	Storage lipids	0.840256	0.978021	1.05057	1.05057
TG(17:0_36:3)	Triacylglceride (53:3) w/ FA (17:0)*	Storage lipids	0.886622	0.985388	1.03598	1.03598
TG(17:0_36:4)	Triacylglceride (53:4) w/ FA (17:0)*	Storage lipids	0.521862	0.868581	1.17077	1.17077
TG(17:1_34:1)	Triacylglceride (51:2) w/ FA (17:1)*	Storage lipids	0.958216	0.990156	1.01524	0.984994
TG(17:1_34:2)	Triacylglceride (51:3) w/ FA (17:1)*	Storage lipids	0.88279	0.985388	1.03859	1.03859
TG(17:1_36:3)	Triacylglceride (53:4) w/ FA (17:1)*	Storage lipids	0.985883	0.997252	1.00479	1.00479
TG(17:1_36:4)	Triacylglceride (53:5) w/ FA (17:1)*	Storage lipids	0.166387	0.621444	1.45797	0.685886
TG(18:0_32:0)	Triacylglceride (50:0) w/ FA (18:0)*	Storage lipids	0.57495	0.877687	1.10486	1.10486
TG(18:0_32:1)	Triacylglceride (50:1) w/ FA (18:0)*	Storage lipids	0.960663	0.991583	1.01618	0.984081
TG(18:0_32:2)	Triacylglceride (50:2) w/ FA (18:0)*	Storage lipids	0.694577	0.931158	1.14118	1.14118
TG(18:0_34:2)	Triacylglceride (52:2) w/ FA (18:0)*	Storage lipids	0.466098	0.842564	1.27657	1.27657
TG(18:0_34:3)	Triacylglceride (52:3) w/ FA (18:0)*	Storage lipids	0.794931	0.956385	1.09225	1.09225
TG(18:0_36:1)	Triacylglceride (54:1) w/ FA (18:0)*	Storage lipids	0.576203	0.877687	1.13397	1.13397
TG(18:0_36:2)	Triacylglceride (54:2) w/ FA (18:0)*	Storage lipids	0.308588	0.755787	1.3474	1.3474
TG(18:0_36:3)	Triacylglceride (54:3) w/ FA (18:0)*	Storage lipids	0.584889	0.884466	1.15642	1.15642
TG(18:0_36:4)	Triacylglceride (54:4) w/ FA (18:0)*	Storage lipids	0.938679	0.985388	1.02059	0.979826
TG(18:0_36:5)	Triacylglceride (54:5) w/ FA (18:0)*	Storage lipids	0.241247	0.703856	1.42147	1.42147
TG(18:0_38:6)	Triacylglceride (56:6) w/ FA (18:0)*	Storage lipids	0.499201	0.867231	1.19096	0.839656
TG(18:1_28:1)	Triacylglceride (46:2) w/ FA (18:1)	Storage lipids	0.234386	0.703159	1.11316	0.89834
TG(18:1_30:0)	Triacylglceride (48:1) w/ FA (18:1)*	Storage lipids	0.283949	0.741777	1.45593	1.45593
TG(18:1_30:1)	Triacylglceride (48:2) w/ FA (18:1)*	Storage lipids	0.686898	0.930498	1.12034	0.89259
TG(18:1_31:0)	Triacylglceride (49:1) w/ FA (18:1)*	Storage lipids	0.771659	0.956385	1.06857	0.935834
TG(18:1_32:0)	Triacylglceride (50:1) w/ FA (18:1)*	Storage lipids	0.319719	0.764367	1.51143	1.51143
TG(18:1_32:1)	Triacylglceride (50:2) w/ FA (18:1)*	Storage lipids	0.409373	0.818666	1.4849	1.4849
TG(18:1_32:2)	Triacylglceride (50:3) w/ FA (18:1)*	Storage lipids	0.471111	0.842564	1.31426	1.31426
TG(18:1_33:0)	Triacylglceride (51:1) w/ FA (18:1)*	Storage lipids	0.620512	0.898464	1.14208	0.875592
TG(18:1_33:1)	Triacylglceride (51:2) w/ FA (18:1)*	Storage lipids	0.738151	0.950805	1.11145	1.11145
TG(18:1_33:2)	Triacylglceride (51:3) w/ FA (18:1)*	Storage lipids	0.990001	0.998528	1.00349	0.996519
TG(18:1_34:1)	Triacylglceride (52:2) w/ FA (18:1)*	Storage lipids	0.502405	0.867231	1.26634	1.26634
TG(18:1_34:2)	Triacylglceride (52:3) w/ FA (18:1)*	Storage lipids	0.80427	0.961402	1.07544	1.07544
TG(18:1_34:3)	Triacylglceride (52:4) w/ FA (18:1)*	Storage lipids	0.792638	0.956385	1.09086	1.09086
TG(18:1_34:4)	Triacylglceride (52:5) w/ FA (18:1)*	Storage lipids	0.777306	0.956385	1.08255	0.923742
TG(18:1_35:2)	Triacylglceride (53:3) w/ FA (18:1)*	Storage lipids	0.769983	0.956385	1.08082	1.08082
TG(18:1_35:3)	Triacylglceride (53:4) w/ FA (18:1)*	Storage lipids	0.964018	0.992842	1.01097	0.989147
TG(18:1_36:0)	Triacylglceride (54:1) w/ FA (18:1)*	Storage lipids	0.398592	0.818666	1.21282	1.21282
TG(18:1_36:1)	Triacylglceride (54:2) w/ FA (18:1)*	Storage lipids	0.272483	0.737165	1.42024	1.42024
TG(18:1_36:2)	Triacylglceride (54:3) w/ FA (18:1)*	Storage lipids	0.469174	0.842564	1.26178	1.26178
TG(18:1_36:3)	Triacylglceride (54:4) w/ FA (18:1)*	Storage lipids	0.776641	0.956385	1.09065	1.09065
TG(18:1_36:4)	Triacylglceride (54:5) w/ FA (18:1)*	Storage lipids	0.934608	0.985388	1.02431	0.976264
TG(18:1_36:5)	Triacylglceride (54:6) w/ FA (18:1)*	Storage lipids	0.997417	0.999567	1.00087	1.00087
TG(18:1_36:6)	Triacylglceride (54:7) w/ FA (18:1)	Storage lipids	0.599922	0.893612	1.20346	0.830937
TG(18:1_38:5)	Triacylglceride (56:6) w/ FA (18:1)*	Storage lipids	0.709133	0.937882	1.09421	0.913898
TG(18:1_38:6)	Triacylglceride (56:7) w/ FA (18:1)*	Storage lipids	0.780609	0.956385	1.08654	0.920351
TG(18:1_38:7)	Triacylglceride (56:8) w/ FA (18:1)	Storage lipids	0.434757	0.831227	1.24965	0.800226
TG(18:2_30:0)	Triacylglceride (48:2) w/ FA (18:2)*	Storage lipids	0.638458	0.906705	1.15947	1.15947
TG(18:2_30:1)	Triacylglceride (48:3) w/ FA (18:2)	Storage lipids	0.820237	0.969276	1.06225	1.06225
TG(18:2_31:0)	Triacylglceride (49:2) w/ FA (18:2)	Storage lipids	0.975599	0.997041	1.00654	0.993499
TG(18:2_32:0)	Triacylglceride (50:2) w/ FA (18:2)*	Storage lipids	0.596607	0.893612	1.1961	1.1961
TG(18:2_32:1)	Triacylglceride (50:3) w/ FA (18:2)*	Storage lipids	0.575361	0.877687	1.23004	1.23004
TG(18:2_32:2)	Triacylglceride (50:4) w/ FA (18:2)	Storage lipids	0.980437	0.997252	1.00789	0.992175
TG(18:2_33:0)	Triacylglceride (51:2) w/ FA (18:2)*	Storage lipids	0.639568	0.906705	1.13753	1.13753
TG(18:2_33:1)	Triacylglceride (51:3) w/ FA (18:2)*	Storage lipids	0.931198	0.985388	1.02518	1.02518
TG(18:2_33:2)	Triacylglceride (51:4) w/ FA (18:2)*	Storage lipids	0.720982	0.947052	1.08631	0.920552
TG(18:2_34:0)	Triacylglceride (52:2) w/ FA (18:2)*	Storage lipids	0.695866	0.931158	1.11551	1.11551
TG(18:2_34:1)	Triacylglceride (52:3) w/ FA (18:2)*	Storage lipids	0.92079	0.985388	1.02766	1.02766
TG(18:2_34:2)	Triacylglceride (52:4) w/ FA (18:2)*	Storage lipids	0.695341	0.931158	1.10832	0.902268
TG(18:2_34:3)	Triacylglceride (52:5) w/ FA (18:2)*	Storage lipids	0.725901	0.947776	1.11152	0.899667
TG(18:2_34:4)	Triacylglceride (52:6) w/ FA (18:2)	Storage lipids	0.342799	0.786078	1.3926	0.71808
TG(18:2_35:1)	Triacylglceride (53:3) w/ FA (18:2)*	Storage lipids	0.947007	0.985388	1.01743	0.982869
TG(18:2_35:2)	Triacylglceride (53:4) w/ FA (18:2)*	Storage lipids	0.957727	0.990156	1.01169	1.01169
TG(18:2_35:3)	Triacylglceride (53:5) w/ FA (18:2)	Storage lipids	0.763914	0.956385	1.0993	1.0993
TG(18:2_36:0)	Triacylglceride (54:2) w/ FA (18:2)*	Storage lipids	0.963356	0.992842	1.01064	0.989476
TG(18:2_36:1)	Triacylglceride (54:3) w/ FA (18:2)*	Storage lipids	0.452373	0.841845	1.24492	1.24492
TG(18:2_36:2)	Triacylglceride (54:4) w/ FA (18:2)*	Storage lipids	0.888719	0.985388	1.04168	1.04168
TG(18:2_36:3)	Triacylglceride (54:5) w/ FA (18:2)*	Storage lipids	0.88813	0.985388	1.0452	0.956755
TG(18:2_36:4)	Triacylglceride (54:6) w/ FA (18:2)*	Storage lipids	0.860653	0.985388	1.06108	0.942434
TG(18:2_36:5)	Triacylglceride (54:7) w/ FA (18:2)	Storage lipids	0.502709	0.867231	1.21267	0.824624
TG(18:2_38:4)	Triacylglceride (56:6) w/ FA (18:2)*	Storage lipids	0.82944	0.973495	1.05329	0.94941
TG(18:2_38:5)	Triacylglceride (56:7) w/ FA (18:2)*	Storage lipids	0.501126	0.867231	1.20244	0.831641
TG(18:2_38:6)	Triacylglceride (56:8) w/ FA (18:2)*	Storage lipids	0.421476	0.821428	1.28344	0.779153
TG(18:3_32:0)	Triacylglceride (50:3) w/ FA (18:3)*	Storage lipids	0.678427	0.927591	1.12137	0.891769
TG(18:3_32:1)	Triacylglceride (50:4) w/ FA (18:3)	Storage lipids	0.893804	0.985388	1.03708	1.03708
TG(18:3_34:0)	Triacylglceride (52:3) w/ FA (18:3)*	Storage lipids	0.707223	0.937119	1.10022	0.908908
TG(18:3_34:1)	Triacylglceride (52:4) w/ FA (18:3)*	Storage lipids	0.956426	0.990156	1.01546	0.984773
TG(18:3_34:2)	Triacylglceride (52:5) w/ FA (18:3)*	Storage lipids	0.631767	0.906432	1.13801	0.878724
TG(18:3_36:1)	Triacylglceride (54:4) w/ FA (18:3)*	Storage lipids	0.806988	0.963043	1.06765	0.936637
TG(18:3_36:2)	Triacylglceride (54:5) w/ FA (18:3)*	Storage lipids	0.818693	0.969276	1.06563	1.06563
TG(18:3_36:3)	Triacylglceride (54:6) w/ FA (18:3)*	Storage lipids	0.875757	0.985388	1.04309	0.958692
TG(18:3_36:4)	Triacylglceride (54:7) w/ FA (18:3)	Storage lipids	0.731175	0.94971	1.10334	0.906339
TG(18:3_38:5)	Triacylglceride (56:8) w/ FA (18:3)*	Storage lipids	0.878859	0.985388	1.03166	1.03166
TG(20:1_31:0)	Triacylglceride (51:1) w/ FA (20:1)	Storage lipids	0.0571303	0.467352	1.2213	0.8188
TG(20:1_32:1)	Triacylglceride (52:2) w/ FA (20:1)*	Storage lipids	0.564525	0.877687	1.15093	0.868861
TG(20:1_34:0)	Triacylglceride (54:1) w/ FA (20:1)*	Storage lipids	0.617744	0.898464	1.18458	1.18458
TG(20:1_34:1)	Triacylglceride (54:2) w/ FA (20:1)*	Storage lipids	0.457502	0.842564	1.22194	1.22194
TG(20:1_34:2)	Triacylglceride (54:3) w/ FA (20:1)*	Storage lipids	0.544927	0.868871	1.16151	1.16151
TG(20:1_34:3)	Triacylglceride (54:4) w/ FA (20:1)*	Storage lipids	0.64635	0.913535	1.15526	1.15526
TG(20:2_32:1)	Triacylglceride (52:3) w/ FA (20:2)*	Storage lipids	0.638212	0.906705	1.1303	0.884719
TG(20:2_34:1)	Triacylglceride (54:3) w/ FA (20:2)*	Storage lipids	0.505151	0.868375	1.17365	1.17365
TG(20:2_34:2)	Triacylglceride (54:4) w/ FA (20:2)*	Storage lipids	0.59992	0.893612	1.1342	1.1342
TG(20:2_34:3)	Triacylglceride (54:5) w/ FA (20:2)*	Storage lipids	0.477525	0.844787	1.20685	1.20685
TG(20:3_32:1)	Triacylglceride (52:4) w/ FA (20:3)*	Storage lipids	0.787549	0.956385	1.09878	0.910098
TG(20:3_34:0)	Triacylglceride (54:3) w/ FA (20:3)*	Storage lipids	0.51809	0.868581	1.13959	1.13959
TG(20:3_34:1)	Triacylglceride (54:4) w/ FA (20:3)*	Storage lipids	0.621196	0.898464	1.10561	1.10561
TG(20:3_34:2)	Triacylglceride (54:5) w/ FA (20:3)*	Storage lipids	0.608059	0.895223	1.12906	0.885692
TG(20:3_34:3)	Triacylglceride (54:6) w/ FA (20:3)*	Storage lipids	0.434316	0.831227	1.27006	1.27006
TG(20:3_36:3)	Triacylglceride (56:6) w/ FA (20:3)*	Storage lipids	0.620732	0.898464	1.12436	0.889393
TG(20:3_36:4)	Triacylglceride (56:7) w/ FA (20:3)*	Storage lipids	0.192883	0.664373	1.47945	0.675928
TG(20:4_32:0)	Triacylglceride (52:4) w/ FA (20:4)*	Storage lipids	0.916868	0.985388	1.02478	1.02478
TG(20:4_32:1)	Triacylglceride (52:5) w/ FA (20:4)*	Storage lipids	0.927816	0.985388	1.02106	0.979371
TG(20:4_32:2)	Triacylglceride (52:6) w/ FA (20:4)	Storage lipids	0.769479	0.956385	1.09688	0.911679
TG(20:4_33:2)	Triacylglceride (53:6) w/ FA (20:4)	Storage lipids	0.991833	0.998528	1.00262	0.997386
TG(20:4_34:0)	Triacylglceride (54:4) w/ FA (20:4)*	Storage lipids	0.282467	0.741777	1.20533	0.82965
TG(20:4_34:1)	Triacylglceride (54:5) w/ FA (20:4)*	Storage lipids	0.831535	0.973495	1.04698	0.95513
TG(20:4_34:2)	Triacylglceride (54:6) w/ FA (20:4)*	Storage lipids	0.352446	0.796199	1.22608	0.81561
TG(20:4_34:3)	Triacylglceride (54:7) w/ FA (20:4)	Storage lipids	0.780126	0.956385	1.07134	0.933407
TG(20:4_36:2)	Triacylglceride (56:6) w/ FA (20:4)*	Storage lipids	0.564393	0.877687	1.13393	0.881889
TG(20:4_36:3)	Triacylglceride (56:7) w/ FA (20:4)*	Storage lipids	0.354437	0.796199	1.21748	0.82137
TG(20:4_36:4)	Triacylglceride (56:8) w/ FA (20:4)*	Storage lipids	0.198199	0.672656	1.24711	0.801856
TG(20:5_34:0)	Triacylglceride (54:5) w/ FA (20:5)*	Storage lipids	0.763633	0.956385	1.0547	0.948133
TG(20:5_34:1)	Triacylglceride (54:6) w/ FA (20:5)*	Storage lipids	0.389735	0.817549	1.28329	0.779246
TG(20:5_34:2)	Triacylglceride (54:7) w/ FA (20:5)	Storage lipids	0.39485	0.817549	1.32035	0.757375
TG(20:5_36:2)	Triacylglceride (56:7) w/ FA (20:5)*	Storage lipids	0.214341	0.67519	1.36565	0.732252
TG(20:5_36:3)	Triacylglceride (56:8) w/ FA (20:5)	Storage lipids	0.414802	0.820747	1.26793	0.788686
TG(22:4_34:2)	Triacylglceride (56:6) w/ FA (22:4)*	Storage lipids	0.97185	0.996459	1.00761	0.992452
TG(22:5_32:0)	Triacylglceride (54:5) w/ FA (22:5)*	Storage lipids	0.887304	0.985388	1.02716	0.973561
TG(22:5_32:1)	Triacylglceride (54:6) w/ FA (22:5)*	Storage lipids	0.780746	0.956385	1.10571	1.10571
TG(22:5_34:1)	Triacylglceride (56:6) w/ FA (22:5)*	Storage lipids	0.904896	0.985388	1.03378	0.967323
TG(22:5_34:2)	Triacylglceride (56:7) w/ FA (22:5)*	Storage lipids	0.664341	0.921628	1.1449	0.873438
TG(22:5_34:3)	Triacylglceride (56:8) w/ FA (22:5)*	Storage lipids	0.64956	0.913769	1.17844	0.84858
TG(22:6_32:0)	Triacylglceride (54:6) w/ FA (22:6)*	Storage lipids	0.704869	0.936469	1.11276	1.11276
TG(22:6_32:1)	Triacylglceride (54:7) w/ FA (22:6)	Storage lipids	0.811122	0.964634	1.08725	0.919754
TG(22:6_34:1)	Triacylglceride (56:7) w/ FA (22:6)*	Storage lipids	0.957273	0.990156	1.01678	0.983493
TG(22:6_34:2)	Triacylglceride (56:8) w/ FA (22:6)*	Storage lipids	0.651429	0.913769	1.17241	0.852947
TG(22:6_34:3)	Triacylglceride (56:9) w/ FA (22:6)	Storage lipids	0.469877	0.842564	1.26101	0.793014
Thr	Threonine	Amino acid metabolism	0.484142	0.849532	1.07093	1.07093
TLCA	Taurolithocholic acid	Bile acid metabolism	0.242225	0.703856	1.4032	1.4032
TMAO	Trimethylamine N-oxide	Microbial metabolites metabolites	0.480895	0.84543	1.12382	1.12382
TMAO Synthesis (direct)	Trimethylamine N-Oxide Synthesis (direct)	Microbial metabolites metabolites	0.60838	0.895223	1.09214	1.09214
TMCA	Tauromuricholic acid	Bile acid metabolism	0.598772	0.893612	1.1374	0.879197
Trigonelline	Trigonelline	Alkaloids	0.025045	0.381834	1.31615	1.31615
Trp	Tryptophan	Amino acid metabolism	0.113222	0.565104	1.12459	0.889215
TrpBetaine	Tryptophan-betaine	Amino acid metabolism	0.808539	0.963043	1.04438	0.957502
Tyr	Tyrosine	Amino acid metabolism	0.89984	0.985388	1.01063	1.01063
Val	Valine	Amino acid metabolism	0.13965	0.582397	1.09842	1.09842
Valinemia (NBS)	Valinemia (NBS)	Amino acid metabolism	0.235369	0.703836	1.05571	1.05571
VLCAD Deficiency (NBS)	VLCAD Deficiency (NBS)	FAO	0.82179	0.969879	1.02517	1.02517
w-Oxidation	Omega-Oxidation	FAO	0.0316729	0.407342	1.28396	0.778841
Xanthine	Xanthine	Purine metabolism	0.264295	0.733547	1.12246	1.12246
TMAO Synthesis	Trimethylamine N-Oxide Synthesis	Microbial metabolites metabolites	0.690053	0.931158	1.0528	1.0528
Asn Synthesis	Asparagine Synthesis	Amino acid metabolism	0.114676	0.565104	1.27548	0.78402
Cys Synthesis	Cysteine Synthesis	Amino acid metabolism	0.0806305	0.490107	1.17961	0.847736
DLD (NBS)	Dihydrolipoamide Dehydrogenase Deficiency (NBS)	Amino acid metabolism	0.566699	0.877687	1.06015	1.06015
Fischer Ratio	Fischer Ratio	Amino acid metabolism	0.0488108	0.465356	1.10397	1.10397
GABR	Global Arginine Bioavailability Ratio	Amino acid metabolism	0.158636	0.600422	1.2851	0.778151
Glutaminase Activity	Glutaminase Activity	Amino acid metabolism	0.0584198	0.467352	1.27082	1.27082
Glutaminolysis Rate	Glutaminolysis Rate	Amino acid metabolism	0.555891	0.868871	1.07791	1.07791
Gly Synthesis	Glycine Synthesis	Amino acid metabolism	0.579044	0.879459	1.09228	0.915519
GSH Constituents	Glutathione Constituents	Amino acid metabolism	0.0734976	0.467989	1.22275	1.22275
MTHFR Deficiency (NBS)	Methylenetetrahydrofolate Reductase Deficiency (NBS)	Amino acid metabolism	0.607299	0.895223	1.02377	0.976779
PKU (NBS)	Phenylketonuria (NBS)	Amino acid metabolism	0.667495	0.921628	1.03019	0.97069
Sum of AAs	Sum of Amino Acids	Amino acid metabolism	0.129157	0.565241	1.0602	1.0602
Sum of Aromatic AAs	Sum of Aromatic Amino Acids	Amino acid metabolism	0.549934	0.868871	1.02278	0.97773
Sum of Branched-Chain AAs	Sum of Branched-Chain Amino Acids	Amino acid metabolism	0.211312	0.67519	1.07939	1.07939
Sum of Essential AAs	Sum of Essential Amino Acids	Amino acid metabolism	0.326597	0.771413	1.05144	1.05144
Sum of Non-Essential AAs	Sum of Non-Essential Amino Acids	Amino acid metabolism	0.117882	0.565104	1.07088	1.07088
Sum of Solely Glucogenic AAs	Sum of Solely Glucogenic Amino Acids	Amino acid metabolism	0.112238	0.565104	1.07252	1.07252
Sum of Solely Ketogenic AAs	Sum of Solely Ketogenic Amino Acids	Amino acid metabolism	0.351977	0.796199	1.06508	1.06508
Sum of Sulfur-Containing AAs	Sum of Sulfur-Containing Amino Acids	Amino acid metabolism	0.996686	0.999567	1.00018	0.999816
Valinemia (NBS)	Valinemia (NBS)	Amino acid metabolism	0.239809	0.703856	1.05501	1.05501
Ratio of Non-Essential to Essential AAs	Ratio of Non-Essential to Essential Amino Acids	Amino acid metabolism	1	1	1	1
Ratio of Pro to Cit	Ratio of Proline to Citrulline	Amino acid metabolism	0.737328	0.950805	1.03461	0.966549
1-Met-His Synthesis	1-Methylhistidine Synthesis	Amino acid metabolism	0.552106	0.868871	1.16802	0.856149
3-Met-His Synthesis	3-Methylhistidine Synthesis	Amino acid metabolism	0.896953	0.985388	1.01093	1.01093
AABA Synthesis	Alpha-Aminobutyric Acid Synthesis	Amino acid metabolism	0.436171	0.831227	1.30467	0.766475
Anserine Synthesis	Anserine Synthesis	Amino acid metabolism	0.916983	0.985388	1.02367	0.976881
Asymmetrical Arg Methylation	Asymmetrical Arginine Methylation	Amino acid metabolism	0.639305	0.906705	1.06641	1.06641
BABA Synthesis	Beta-Aminobutyric Acid Synthesis	Amino acid metabolism	0.00839708	0.274763	1.47797	0.676604
Betaine Synthesis	Betaine Synthesis	Amino acid metabolism	0.711984	0.937882	1.04436	1.04436
Carnosine Synthesis	Carnosine Synthesis	Amino acid metabolism	0.687368	0.930498	1.07552	1.07552
Cit Synthesis	Citrulline Synthesis	Amino acid metabolism	0.409764	0.818666	1.1207	0.892303
CPS Deficiency (NBS)	Carbamoyl Phosphate Synthase Deficiency (NBS)	Amino acid metabolism	0.298752	0.749706	1.09684	1.09684
Cystine Synthesis	Cystine Synthesis	Amino acid metabolism	0.512884	0.868581	1.13404	0.881805
DOPA Synthesis	Dihydroxyphenylalanine Synthesis	Amino acid metabolism	0.0170067	0.327139	1.33693	1.33693
HArg Synthesis	Homoarginine Synthesis	Amino acid metabolism	0.535313	0.868871	1.09764	1.09764
HCys Synthesis	Homocysteine Synthesis	Amino acid metabolism	0.147547	0.587993	1.14846	0.870731
IDO Activity	Indoleamine 2,3-Dioxygenase Activity	Amino acid metabolism	0.452605	0.841845	1.1695	1.1695
Met Oxidation	Methionine Oxidation	Amino acid metabolism	0.0683264	0.467989	1.22599	1.22599
Muscle Protein Degradation	Muscle Protein Degradation	Amino acid metabolism	0.18412	0.651326	1.124	1.124
NO-Synthase Activity	Nitric Oxide-Synthase Activity	Amino acid metabolism	0.158821	0.600422	1.22538	1.22538
Orn Synthesis	Ornithine Synthesis	Amino acid metabolism	0.197181	0.672656	1.37327	1.37327
OTC Deficiency (NBS)	Ornithine Transcarbamylase Deficiency (NBS)	Amino acid metabolism	0.409764	0.818666	1.1207	1.1207
Pro Hydroxylation	Proline Hydroxylation	Amino acid metabolism	0.997154	0.999567	1.00083	0.999172
Ratio of HArg to ADMA	Ratio of Homoarginine to Asymmetric Dimethylarginine	Amino acid metabolism	0.544448	0.868871	1.13917	1.13917
Ratio of HArg to SDMA	Ratio of Homoarginine to Symmetric Dimethylarginine	Amino acid metabolism	0.377302	0.810371	1.2387	1.2387
Sarcosine Synthesis from Gly	Sarcosine Synthesis from Glycine	Amino acid metabolism	0.980511	0.997252	1.00185	1.00185
Sarcosine Synthesis from Choline	Sarcosine Synthesis from Choline	Amino acid metabolism	0.790696	0.956385	1.03962	0.961892
Sum of Aminobutyric Acids	Sum of Aminobutyric Acids	Amino acid metabolism	0.52331	0.868581	1.21899	0.820352
Sum of Asym. and Sym. Arg Methylation	Sum of Asymmetrical and Symmetrical Arginine Methylation	Amino acid metabolism	0.983557	0.997252	1.00265	1.00265
Sum of Betaine and Related Metabolites	Sum of Betaine and Related Metabolites	Amino acid metabolism	0.388209	0.817549	1.09308	1.09308
Sum of Betaine-Related Metabolites	Sum of Betaine-Related Metabolites	Amino acid metabolism	0.00172707	0.233784	1.47477	1.47477
Sum of Dimethylated Arg	Sum of Dimethylated Arginines	Amino acid metabolism	0.259614	0.724877	1.0702	0.934401
Symmetrical Arg Methylation	Symmetrical Arginine Methylation	Amino acid metabolism	0.878973	0.985388	1.01965	0.98073
Taurine Synthesis	Taurine Synthesis	Amino acid metabolism	0.931071	0.985388	1.00859	1.00859
Tyr Nitration	Tyrosine Nitration	Amino acid metabolism	0.707374	0.937119	1.03455	0.966604
Sum of 12a-OH BAs	Sum of 12-Alpha-Hydroxylated Bile Acids	Bile acid metabolism	0.0571799	0.467352	2.57039	2.57039
Sum of BAs	Sum of Bile Acids	Bile acid metabolism	0.0689234	0.467989	2.30658	2.30658
Sum of Conjugated BAs	Sum of Conjugated Bile Acids	Bile acid metabolism	0.770017	0.956385	1.08243	1.08243
Sum of Conjugated Primary BAs	Sum of Conjugated Primary Bile Acids	Bile acid metabolism	0.789479	0.956385	1.0771	1.0771
Sum of Conjugated Secondary BAs	Sum of Conjugated Secondary Bile Acids	Bile acid metabolism	0.626624	0.90269	1.14782	1.14782
Sum of Non-12a-OH BAs	Sum of Non-12-Alpha-Hydroxylated Bile Acids	Bile acid metabolism	0.246718	0.710333	1.5443	1.5443
Sum of Primary BAs	Sum of Primary Bile Acids	Bile acid metabolism	0.0682958	0.467989	2.34177	2.34177
Sum of Secondary BAs	Sum of Secondary Bile Acids	Bile acid metabolism	0.210904	0.67519	1.5082	1.5082
Sum of Taurine-Conjugated BAs	Sum of Taurine-Conjugated Bile Acids	Bile acid metabolism	0.83958	0.978021	1.05941	1.05941
Sum of Unconjugated BAs	Sum of Unconjugated Bile Acids	Bile acid metabolism	0.0558687	0.467352	5.3232	5.3232
Sum of Unconjugated Primary BAs	Sum of Unconjugated Primary Bile Acids	Bile acid metabolism	0.0543004	0.467352	5.75536	5.75536
7a-Dehydroxylation of CA	7-Alpha-Dehydroxylation of Cholic Acid	Bile acid metabolism	0.115935	0.565104	3.07599	0.325099
GDCA Synthesis from CA	Glycodeoxycholic Acid Synthesis from Cholic Acid	Bile acid metabolism	0.281088	0.741777	3.22592	0.309989
GLCA Synthesis from CDCA	Glycolithocholic Acid Synthesis from Chenodeoxycholic Acid	Bile acid metabolism	0.232117	0.703159	3.09236	0.323378
Gly Conjugation of CA	Glycine Conjugation of Cholic Acid	Bile acid metabolism	0.111019	0.565104	5.19908	0.192342
Gly Conjugation of CDCA	Glycine Conjugation of Chenodeoxycholic Acid	Bile acid metabolism	0.158411	0.600422	2.5053	0.399153
Gly Conjugation of DCA	Glycine Conjugation of Deoxycholic Acid	Bile acid metabolism	0.899565	0.985388	1.0599	0.943489
Gly Conjugation of Primary BAs	Glycine Conjugation of Primary Bile Acids	Bile acid metabolism	0.122006	0.565241	4.48989	0.222723
Primary BA Conjugation	Ratio of Conjugated Primary Bile Acids to Unconjugated Primary Bile Acids	Bile acid metabolism	0.0882427	0.522711	5.34338	0.187147
Ratio of 12a-OH BAs to Non-12a-OH BAs	Ratio of 12-Alpha-Hydroxylated Bile Acids to Non-12-Alpha-Hydroxylated Bile Acids	Bile acid metabolism	0.0974585	0.533447	1.66444	1.66444
Ratio of CDCA to CA	Ratio of Chenodeoxycholic Acid to Cholic Acid	Bile acid metabolism	0.13376	0.572842	1.71034	0.584678
Ratio of Primary BAs to BAs	Ratio of Primary Bile Acids to Bile Acids	Bile acid metabolism	0.125991	0.565241	2.14147	0.466969
Ratio of Secondary BAs to BAs	Ratio of Secondary Bile Acids to Bile Acids	Bile acid metabolism	0.249278	0.711131	1.52936	0.653868
Secondary BA Conjugation	Ratio of Conjugated Secondary Bile Acids to Unconjugated Secondary Bile Acids	Bile acid metabolism	0.0953874	0.528037	1.78704	0.559585
Secondary BA Synthesis	Secondary Bile Acid Synthesis	Bile acid metabolism	0.245336	0.708579	1.5527	0.644041
Taurine Conjugation of CA	Taurine Conjugation of Cholic Acid	Bile acid metabolism	0.0939993	0.528037	5.62019	0.17793
Taurine Conjugation of CDCA	Taurine Conjugation of Chenodeoxycholic Acid	Bile acid metabolism	0.0933453	0.528037	4.04592	0.247162
Taurine Conjugation of DCA	Taurine Conjugation of Deoxycholic Acid	Bile acid metabolism	0.0428438	0.447694	2.58432	0.386949
Taurine Conjugation of Primary BAs	Taurine Conjugation of Primary Bile Acids	Bile acid metabolism	0.0888438	0.522941	5.43383	0.184032
TDCA Synthesis from CA	Taurodeoxycholic Acid Synthesis from Cholic Acid	Bile acid metabolism	0.0438142	0.452747	7.94932	0.125797
TLCA Synthesis from CDCA	Taurolithocholic Acid Synthesis from Chenodeoxycholic Acid	Bile acid metabolism	0.216652	0.67519	2.629	0.380373
Sum of FAs	Sum of Fatty Acids	FFA	0.233215	0.703159	1.1389	1.1389
Sum of Measured w-3 FAs	Sum of Measured Omega-3 Fatty Acids	FFA	0.205389	0.67519	1.18419	0.844457
Sum of MUFAs	Sum of Monounsaturated Fatty Acids	FFA	0.337585	0.780979	1.21053	0.826084
Sum of PUFAs	Sum of Polyunsaturated Fatty Acids	FFA	0.00901196	0.279371	1.64732	0.607045
Sum of SFAs	Sum of Saturated Fatty Acids	FFA	0.0503532	0.465356	1.25708	1.25708
Ratio of DHA to EPA	Ratio of Docosahexaenoic Acid to Eicosapentaenoic Acid	FFA	0.899575	0.985388	1.02315	0.977378
Ratio of EPA to AA	Ratio of Eicosapentaenoic Acid to Arachidonic Acid	FFA	0.399409	0.818666	1.21503	1.21503
Ratio of MUFAs to FAs	Ratio of Monounsaturated Fatty Acids to Fatty Acids	FFA	0.0464212	0.458934	1.37867	0.725338
Ratio of PUFAs to FAs	Ratio of Polyunsaturated Fatty Acids to Fatty Acids	FFA	0.00198442	0.233784	1.87613	0.533012
Ratio of SFAs to FAs	Ratio of Saturated Fatty Acids to Fatty Acids	FFA	0.00473473	0.274763	1.10377	1.10377
Sum of Choline Lipids	Sum of Choline and Choline-Based Lipids	Glycerophospholipids	0.973199	0.996459	1.00195	1.00195
b-Ala Synthesis	Beta-Alanine Synthesis	Biogenic amines	0.287603	0.745045	1.22576	0.815821
GABA Synthesis	Gamma-Aminobutyric Acid Synthesis	Neurotransmitters	0.173748	0.636163	1.22294	0.817701
Histamine Synthesis	Histamine Synthesis	Neurotransmitters	0.642544	0.909537	1.06962	0.93491
PEA Synthesis	Phenylethylamine Synthesis	Neurotransmitters	0.356776	0.799523	1.06888	0.935563
Polyamine Synthesis	Polyamine Synthesis	Polyamines	0.229965	0.703159	1.36088	0.734817
Putrescine Synthesis	Putrescine Synthesis	Polyamines	0.787827	0.956385	1.05292	0.949743
Serotonin Synthesis	Serotonin Synthesis	Neurotransmitters	0.238131	0.703856	1.45431	0.68761
Spermidine Synthesis	Spermidine Synthesis	Polyamines	0.206538	0.67519	1.28823	0.776261
Spermine Synthesis	Spermine Synthesis	Polyamines	0.395559	0.817549	1.13689	0.879592
Sum of Neurotransmitters	Sum of Neurotransmitters	Neurotransmitters	0.131504	0.570568	1.60263	0.623973
Sum of Polyamines	Sum of Polyamines	Polyamines	0.749165	0.956195	1.06335	0.940421
HipAcid Synthesis	Hippuric Acid Synthesis	Microbial metabolites metabolites	0.0952804	0.528037	1.78152	1.78152
LDH Activity	Lactate Dehydrogenase Activity	Glycolysis	0.352225	0.796199	1.11841	1.11841
p-Cresol-SO4 Synthesis	para-Cresol Sulfate Synthesis	Microbial metabolites metabolites	0.401841	0.818666	1.25736	1.25736
Cortisone Synthesis	Cortisone Synthesis	Steroid hormones	0.548107	0.868871	1.36701	1.36701
Sum of Steroid Hormones	Sum of Steroid Hormones	Steroid hormones	0.186886	0.65622	1.38546	0.721781
3-IAA Synthesis	3-Indoleacetic Acid Synthesis	Microbial metabolites metabolites	0.95797	0.990156	1.01271	1.01271
3-IPA Synthesis	3-Indolepropionic Acid Synthesis	Microbial metabolites metabolites	0.654834	0.914408	1.10964	1.10964
Indole Sulfonation	Indole Sulfonation	Microbial metabolites metabolites	0.271634	0.737165	1.43701	1.43701
Indole Synthesis	Indole Synthesis	Microbial metabolites metabolites	0.186987	0.65622	1.32406	1.32406
Sum of Indoles	Sum of Indole Metabolites	Microbial metabolites metabolites	0.0169441	0.327139	1.65772	1.65772
Sum of Purines	Sum of Purine Derivatives	Purine metabolism	0.784386	0.956385	1.06979	1.06979
Xanthine Synthesis	Xanthine Synthesis	Purine metabolism	0.742305	0.952776	1.07839	1.07839
2M3HBA (NBS)	2-Methyl-3-Hydroxybutyric Aciduria (NBS)	FAO	0.602468	0.893612	1.06298	0.940755
2MBG (NBS)	2-Methylbutyrylglycinuria (NBS)	FAO	0.618154	0.898464	1.04966	1.04966
3MGA (NBS)	3-Methylglutaconic Aciduria (NBS)	FAO	0.069136	0.467989	1.1795	0.847819
BKT Deficiency (NBS)	Beta-Ketothiolase Deficiency (NBS)	FAO	0.069136	0.467989	1.1795	1.1795
b-Oxidation	Beta-Oxidation	FAO	0.911844	0.985388	1.01084	1.01084
CACT Deficiency (NBS)	Carnitine Acylcarnitine Translocase Deficiency (NBS)	FAO	0.260332	0.724877	1.23797	1.23797
Carnitine Esterification	Carnitine Esterification	FAO	0.574973	0.877687	1.05147	1.05147
Carnitine Uptake Defect (NBS)	Carnitine Uptake Defect (NBS)	FAO	0.987607	0.997258	1.00202	1.00202
CPT-1 Deficiency (NBS)	Carnitine Palmitoyltransferase-1 Deficiency (NBS)	FAO	0.260332	0.724877	1.23797	0.807774
CPT-2 Deficiency (NBS)	Carnitine Palmitoyltransferase-2 Deficiency (NBS)	FAO	0.319225	0.764367	1.16825	0.85598
EMA (NBS)	Ethylmalonic Encephalopathy (NBS)	FAO	0.0332885	0.407342	1.47031	1.47031
HMG-CoA Lyase Deficiency (NBS)	3-Hydroxy-3-Methylglutaryl-Coenzyme A Lyase Deficiency (NBS)	FAO	0.602468	0.893612	1.06298	1.06298
IBD Deficiency (NBS)	Isobutyryl-Coenzyme A Dehydrogenase Deficiency (NBS)	FAO	0.0732229	0.467989	1.32128	1.32128
IVA (NBS)	Isovaleric Acidemia (NBS)	FAO	0.444542	0.836283	1.07852	1.07852
LCHAD Deficiency (NBS)	Long-Chain 3-Hydroxyacyl-Coenzyme A Dehydrogenase Deficiency (NBS)	FAO	0.145629	0.587993	1.15715	1.15715
MA (NBS)	Malonic Aciduria (NBS)	FAO	0.765275	0.956385	1.0275	1.0275
MC Deficiency (NBS)	Multiple Carboxylase Deficiency (NBS)	FAO	0.0153718	0.327139	1.38013	0.724569
MCAD Deficiency (NBS)	Medium-Chain Acyl-Coenzyme A Dehydrogenase Deficiency (NBS)	FAO	0.242739	0.703856	1.11279	0.898639
MCKAT Deficiency (NBS)	Medium-Chain Ketoacyl-Coenzyme A Thiolase Deficiency (NBS)	FAO	0.944629	0.985388	1.00645	0.993593
MMA (NBS)	Methylmalonic Acidemia (NBS)	FAO	0.844907	0.980978	1.03044	1.03044
PA (NBS)	Propionic Acidemia (NBS)	FAO	0.0153717	0.327139	1.38013	1.38013
SBCAD Deficiency (NBS)	Short/Branched-Chain Acyl-Coenzyme A Dehydrogenase Deficiency (NBS)	FAO	0.518969	0.868581	1.08161	1.08161
SCAD Deficiency (NBS)	Short-Chain Acyl-Coenzyme A Dehydrogenase Deficiency (NBS)	FAO	0.0935991	0.528037	1.28591	1.28591
Sum of ACs	Sum of Acylcarnitines	FAO	0.0243645	0.381834	1.19896	1.19896
Sum of Short-Chain Acs	Sum of Short-Chain Acylcarnitines	FAO	0.0235258	0.381834	1.22923	1.22923
Sum of Long-Chain ACs	Sum of Long-Chain Acylcarnitines	FAO	0.0327185	0.407342	1.10358	0.906143
Sum of Medium-Chain ACs	Sum of Medium-Chain Acylcarnitines	FAO	0.0667437	0.467989	1.19306	1.19306
Sum of MUFA-ACs	Sum of Monounsaturated Fatty Acid Acylcarnitines	FAO	0.565895	0.877687	1.02843	0.972351
Sum of PUFA-ACs	Sum of Polyunsaturated Fatty Acid Acylcarnitines	FAO	0.465894	0.842564	1.04021	1.04021
Sum of SFA-ACs	Sum of Saturated Fatty Acid Acylcarnitines	FAO	0.022726	0.381834	1.21227	1.21227
TFP Deficiency (NBS)	Mitochondrial Trifunctional Protein Deficiency (NBS)	FAO	0.145628	0.587993	1.15715	0.864194
VLCAD Deficiency (NBS)	VLCAD Deficiency (NBS)	FAO	0.790952	0.956385	1.02949	1.02949
w-Oxidation	Omega-Oxidation	FAO	0.140374	0.582494	1.12088	0.892153
Ratio of Acetylcarnitine to Carnitine	Ratio of Acetylcarnitine to Carnitine	FAO	0.973958	0.996459	1.00286	1.00286
Ratio of AC-OHs to ACs	Ratio of Hydroxylated Acylcarnitines to Acylcarnitines	FAO	0.0182424	0.327139	1.24652	0.802235
Ratio of ACs to FAs	Ratio of Acylcarnitines to Fatty Acids	FAO	0.39543	0.817549	1.18017	1.18017
Ratio of Medium-Chain to Long-Chain ACs	Ratio of Medium-Chain Acylcarnitines to Long-Chain Acylcarnitines	FAO	0.008512	0.274763	1.31663	1.31663
Ratio of Short-Chain to Long-Chain ACs	Ratio of Short-Chain Acylcarnitines to Long-Chain Acylcarnitines	FAO	0.00212717	0.233784	1.35655	1.35655
Ratio of Short-Chain to Medium-Chain ACs	Ratio of Short-Chain Acylcarnitines to Medium-Chain Acylcarnitines	FAO	0.679236	0.927591	1.03032	1.03032
PLA2 Activity (1)	Phospholipase A2 Activity (1)	Glycerophospholipids	0.00714263	0.274763	1.1506	1.1506
PLA2 Activity (2)	Phospholipase A2 Activity (2)	Glycerophospholipids	0.0754932	0.474383	1.11707	1.11707
PLA2 Activity (3)	Phospholipase A2 Activity (3)	Glycerophospholipids	0.732467	0.950062	1.04191	1.04191
PLA2 Activity (4)	Phospholipase A2 Activity (4)	Glycerophospholipids	0.0587959	0.467352	1.1317	1.1317
PLA2 Activity (5)	Phospholipase A2 Activity (5)	Glycerophospholipids	0.104317	0.560782	1.19399	1.19399
PLA2 Activity (6)	Phospholipase A2 Activity (6)	Glycerophospholipids	0.0246346	0.381834	1.26549	1.26549
Sum of LCFA-LysoPCs	Sum of Long-Chain Fatty Acid Lysophosphatidylcholines	Glycerophospholipids	0.256833	0.723801	1.07729	1.07729
Sum of LysoPCs	Sum of Lysophosphatidylcholines	Glycerophospholipids	0.241235	0.703856	1.08065	1.08065
Sum of MUFA-LysoPCs	Sum of Monounsaturated Fatty Acid Lysophosphatidylcholines	Glycerophospholipids	0.211716	0.67519	1.15883	1.15883
Sum of PUFA-LysoPCs	Sum of Polyunsaturated Fatty Acid Lysophosphatidylcholines	Glycerophospholipids	0.128666	0.565241	1.16302	1.16302
Sum of SFA-LysoPCs	Sum of Saturated Fatty Acid Lysophosphatidylcholines	Glycerophospholipids	0.552666	0.868871	1.04038	1.04038
Sum of VLCFA-LysoPCs	Sum of Very Long-Chain Fatty Acid Lysophosphatidylcholines	Glycerophospholipids	0.176149	0.637428	1.53729	1.53729
Sum of MUFA-PCs	Sum of Monounsaturated Fatty Acid Phosphatidylcholines	Glycerophospholipids	0.876798	0.985388	1.01195	0.988187
Sum of PCs	Sum of Phosphatidylcholines	Glycerophospholipids	0.364734	0.80619	1.06473	0.939203
Sum of PCs (aa)	Sum of Diacyl-Phosphatidylcholines	Glycerophospholipids	0.295035	0.749706	1.07694	0.928554
Sum of PCs (ae)	Sum of Acyl-Alkyl-Phosphatidylcholines	Glycerophospholipids	0.189377	0.658762	1.11086	1.11086
Sum of PUFA-PCs	Sum of Polyunsaturated Fatty Acid Phosphatidylcholines	Glycerophospholipids	0.372894	0.810371	1.06673	0.93744
Sum of SFA-PCs	Sum of Saturated Fatty Acid Phosphatidylcholines	Glycerophospholipids	0.570598	0.877687	1.09254	0.9153
Ratio of MUFA-PCs to SFA-PCs	Ratio of Monounsaturated Fatty Acid Phosphatidylcholines to Saturated Fatty Acid Phosphatidylcholines	Glycerophospholipids	0.575048	0.877687	1.07963	1.07963
Ratio of PCs (aa) to Choline	Ratio of Diacyl-Phosphatidylcholines to Choline	Glycerophospholipids	0.337415	0.780979	1.10721	0.903175
Ratio of PCs (ae) to Choline	Ratio of Acyl-Alkyl-Phosphatidylcholines to Choline	Glycerophospholipids	0.445118	0.836283	1.0805	1.0805
Ratio of PCs (ae) to PCs (aa)	Ratio of Acyl-Alkyl-Phosphatidylcholines to Diacyl-Phosphatidylcholines	Glycerophospholipids	0.0181474	0.327139	1.19633	1.19633
Ratio of PCs to Choline	Ratio of Phosphatidylcholines to Choline	Glycerophospholipids	0.38631	0.817549	1.09465	0.913533
Ratio of PUFA-PCs to MUFA-PCs	Ratio of Polyunsaturated Fatty Acid Phosphatidylcholines to Monounsaturated Fatty Acid Phosphatidylcholines	Glycerophospholipids	0.503272	0.867231	1.05413	0.948647
Ratio of PUFA-PCs to SFA-PCs	Ratio of Polyunsaturated Fatty Acid Phosphatidylcholines to Saturated Fatty Acid Phosphatidylcholines	Glycerophospholipids	0.876465	0.985388	1.02419	1.02419
Sum of LCFA-SMs	Sum of Long-Chain Fatty Acid Sphingomyelins	Sphingolipids	0.124173	0.565241	1.1639	0.859184
Sum of SM-Non OHs	Sum of Non-Hydroxylated Sphingomyelins	Sphingolipids	0.053854	0.467352	1.18443	0.84429
Sum of SM-OHs	Sum of Hydroxylated Sphingomyelins	Sphingolipids	0.0317628	0.407342	1.22733	0.814778
Sum of SMs	Sum of Sphingomyelins	Sphingolipids	0.0468804	0.458934	1.18778	0.841908
Sum of VLCFA-SMs	Sum of Very Long-Chain Fatty Acid Sphingomyelins	Sphingolipids	0.0323237	0.407342	1.20667	0.828726
Ratio of SM-OHs to SM-Non OHs	Ratio of Hydroxylated Sphingomyelins to Non-Hydroxylated Sphingomyelins	Glycerophospholipids	0.503536	0.867231	1.03622	0.965046
Ratio of SMs to Cer	Ratio of Sphingomyelins to Ceramides	Sphingolipids	0.327594	0.771413	1.10555	1.10555
Ratio of SMs to PCs	Ratio of Sphingomyelins to Phosphatidylcholines	Sphingolipids	0.364208	0.80619	1.11556	0.896408
Sum of Cer	Sum of Ceramides	Sphingolipids	0.00278489	0.258995	1.30749	0.764822
Sum of Glycosyl-Cer	Sum of Glycosylceramides	Sphingolipids	0.947802	0.985388	1.01214	1.01214
Sum of HexCer	Sum of Hexosylceramides	Sphingolipids	0.799936	0.959923	1.04673	1.04673
Sum of LCFA-Cer	Sum of Long-Chain Fatty Acid Ceramides	Sphingolipids	0.943097	0.985388	1.01576	1.01576
Sum of LCFA-Glycosyl-Cer	Sum of Long-Chain Fatty Acid Glycosylceramides	Sphingolipids	0.923754	0.985388	1.03086	0.970061
Sum of VLCFA-Cer	Sum of Very Long-Chain Fatty Acid Ceramides	Sphingolipids	0.00467019	0.274763	1.25568	0.79638
Sum of VLCFA-Glycosyl-Cer	Sum of Very Long-Chain Fatty Acid Glycosylceramides	Sphingolipids	0.914678	0.985388	1.02102	1.02102
Ratio of Glycosyl-Cer to Cer	Ratio of Glycosylceramides to Ceramides	Sphingolipids	0.103939	0.560782	1.32337	1.32337
Ratio of HexCer to Cer	Ratio of Hexosylceramides to Ceramides	Sphingolipids	0.0643923	0.467989	1.3686	1.3686
Sum of CEs	Sum of Cholesteryl Esters	Chol S/T	0.173196	0.636163	1.11698	0.895274
Sum of LCFA-CEs	Sum of Long-Chain Fatty Acid Cholesteryl Esters	Chol S/T	0.170269	0.631898	1.11998	0.892869
Sum of MUFA-CEs	Sum of Monounsaturated Fatty Acid Cholesteryl Esters	Chol S/T	0.855132	0.985388	1.03578	1.03578
Sum of PUFA-CEs	Sum of Polyunsaturated Fatty Acid Cholesteryl Esters	Chol S/T	0.121628	0.565241	1.13295	0.882653
Sum of Saturated CEs	Sum of Saturated Cholesteryl Esters	Chol S/T	0.723143	0.947776	1.05177	1.05177
Sum of VLCFA-CEs	Sum of Very Long-Chain Fatty Acid Cholesteryl Esters	Chol S/T	0.524884	0.868581	1.06404	0.939816
Sum of DGs	Sum of Diglycerides	Storage lipids	0.695201	0.931158	1.05283	1.05283
Sum of Saturated DGs	Sum of Saturated Diglycerides	Storage lipids	0.278314	0.741777	1.09739	1.09739
Sum of Unsaturated DGs	Sum of Unsaturated Diglycerides	Storage lipids	0.891073	0.985388	1.02577	1.02577
Ratio of DGs to FAs	Ratio of Diglycerides to Fatty Acids	Storage lipids	0.549487	0.868871	1.08175	0.924428
Sum of Saturated TGs	Sum of Saturated Trigylcerides	Storage lipids	0.437808	0.832641	1.24647	1.24647
Sum of TGs	Sum of Triglycerides	Storage lipids	0.68584	0.930498	1.12672	1.12672
Sum of Unsaturated TGs	Sum of Unsaturated Triglycerides	Storage lipids	0.689851	0.931158	1.1252	1.1252
Ratio of TGs to FAs	Ratio of Triglycerides to Fatty Acids	Storage lipids	0.970764	0.996459	1.01081	0.989308

## Sheet: 6month_Plasma_F_TGvsWT
Metabolite	Metabolite name	Pathway	P_Value	BH_Q	Absolute Effect Size	Directed Effect Size
LA	Lactic acid	Glycolysis	0.0505856	0.325382	1.28029	1.28029
HA	Hippuric acid	Microbial metabolites metabolites	0.180265	0.418285	1.61719	0.618356
Gluc	Glucose	Glycolysis	0.736899	0.846725	1.07272	1.07272
G6P	Glucose-6-phosphate	Glycolysis	0.782519	0.875981	1.05851	1.05851
F6P	Fructose-6-phosphate	Glycolysis	0.665963	0.803038	1.09293	1.09293
2PG_3PG	2-phosphoglyceric acid / 3-phosphoglyceric acid	Glycolysis	0.81518	0.883574	1.03344	0.967639
PEP	Phosphoenolpyruvic acid	Glycolysis	0.366558	0.586063	1.45486	0.68735
Ac-coA + succinyl-coA	Acetyl coenzyme a/succinyl coenzyme a	Cofactors	0.888372	0.925062	1.02602	0.974638
CitricA	Citric acid	TCA	0.837614	0.895703	1.01865	1.01865
cis-aco	Cis-aconitic acid	TCA	0.40861	0.62501	1.10899	1.10899
aKG	Alphaketoglutaric acid	TCA	0.102403	0.363179	1.23379	1.23379
SA	Succinic acid	TCA	0.0696712	0.354199	1.33784	1.33784
FA	Fumaric acid	TCA	0.3351	0.556173	1.13077	1.13077
MA	Malic acid	TCA	0.433776	0.634082	1.10595	1.10595
6PG	6-phosphogluconic acid	PPP	0.155753	0.392798	1.44217	0.693399
ribo5P + ribu5P	Ribose 5 phosphate	PPP	0.666847	0.803038	1.05931	1.05931
S7P	Sedoheptulose 7 phosphate	PPP	0.742103	0.84913	1.0775	0.928072
AMP	Adenosine monophosphate	Nucleotides	0.845294	0.900892	1.03998	1.03998
ADP	Adenosine diphosphate	Nucleotides	0.735915	0.846725	1.09821	0.910573
ATP	Adenosine triphosphate	Nucleotides	0.388142	0.6093	1.20325	0.831084
cAMP	Cyclic adenosine monophosphate	Nucleotides	0.0666886	0.349878	1.32721	1.32721
dATP	Deoxy adenosine triphosphate	Nucleotides	0.40368	0.623563	1.17205	0.853205
GMP	Guanosine monophosphate	Nucleotides	0.630125	0.771391	1.09742	1.09742
GDP	Guanosine diphosphate	Nucleotides	0.897514	0.930611	1.03782	0.96356
GTP	Guanosine triphosphate	Nucleotides	0.246484	0.484854	1.32666	0.753773
cGMP	Cyclic guanosine monophosphate	Nucleotides	0.130101	0.384192	1.53797	1.53797
dGTP	Deoxy guanosine triphosphate	Nucleotides	0.672983	0.807937	1.13753	0.879101
dGDP	Deoxy guanosine diphosphate	Nucleotides	0.290103	0.515958	1.36962	0.730128
UMP	Uridine monophosphate	Nucleotides	0.552507	0.7182	1.13419	1.13419
UDP	Uridine diphosphate	Nucleotides	0.886836	0.925062	1.03078	1.03078
UTP	Uridine triphosphate	Nucleotides	0.255967	0.493945	1.2586	0.794532
CMP	Cytidine monophosphate	Nucleotides	0.57169	0.731641	1.15524	1.15524
CDP	Cytidine diphosphate	Nucleotides	0.286415	0.513667	1.36218	0.734117
TDP	Thymidine diphosphate	Nucleotides	0.823813	0.889694	1.05312	0.949555
TTP	Thymidine triphosphate	Nucleotides	0.316774	0.539476	1.24287	0.804588
QA	Quinolinic acid	Amino acid metabolism	0.174854	0.413764	1.44821	1.44821
KYNA	Kynurenic acid	Amino acid metabolism	0.13246	0.384192	1.37987	1.37987
UDP_GlcNac	Uridine 5'-diphospho-n-acetylglucosamine	Nucleotide Sugars	0.610573	0.76202	1.23696	1.23696
UDP_Glc	Uridine 5'-diphosphoglucose	Nucleotide Sugars	0.283748	0.511817	1.24556	1.24556
UA	Uric acid	Purine metabolism	0.0469995	0.325382	1.17063	1.17063
3Ph-PA	3-Phenylpropionic acid	Microbial metabolites metabolites	0.990352	0.992428	1.00555	1.00555
3(3OHPh)-PA	3-(3-hydroxyphenyl)propionic acid	Microbial metabolites metabolites	0.460859	0.657584	1.68093	1.68093
IPA	3-Indolepropionic acid	Microbial metabolites metabolites	0.768355	0.867234	1.05567	1.05567
pOH-PhLA	p-Hydroxyphenyllactic acid	Microbial metabolites metabolites	0.195103	0.441986	1.22664	1.22664
4OH Ph AA	4-Hydroxyphenylacetic acid	Microbial metabolites metabolites	0.146365	0.388782	1.34725	0.742253
indol-3-carb	Indole-3-Carboxylic acid	Microbial metabolites metabolites	0.0759081	0.354199	1.3113	1.3113
indole-3-LA	Indole-3-Lactic acid	Microbial metabolites metabolites	0.113705	0.369753	1.41372	1.41372
Propionic	Propionic acid	Microbial metabolites metabolites	0.094206	0.357529	1.83628	1.83628
SA/FA	Ratio of Succinate to fumarate	TCA	0.311534	0.536043	1.18312	1.18312
QA/KYNA	Ratio of quinolinic acid to kynurenic acid	Amino acid metabolism	0.870497	0.917525	1.04953	1.04953
AMP/ATP	Ratio of adenosine monophosphate to adenosine triphosphate	Nucleotides	0.15419	0.392798	1.25136	1.25136
(AMP+ADP)/ATP	Ratio of (adenosine monophosphate+ adenosine diphosphate) to adenosine triphosphate	Nucleotides	0.406393	0.624616	1.11682	1.11682
UMP/UTP	Ratio of uridine monophosphate to uridine triphosphate	Nucleotides	0.00950914	0.238551	1.42749	1.42749
UDP/UTP	Ratio of uridine diphosphate to guanosine triphosphate	Nucleotides	0.135989	0.384192	1.29735	1.29735
GMP/GTP	Ratio of guanosine monophosphate to guanosine triphosphate	Nucleotides	0.135547	0.384192	1.52619	1.52619
GDP/GTP	Ratio of guanosine diphosphate to guanosine triphosphate	Nucleotides	0.10343	0.363179	1.27832	1.27832
dGDP/dGTP	Ratio of 2'- deoxyguanosine 5'-diphosphate to 2'- deoxyguanosine 5'-triphosphate	Nucleotides	0.211951	0.452289	1.20404	0.83054
S7P/ribo5P + ribu5P	Ratio of S7P to the sum of (ribo5P + ribu5P)	PPP	0.496039	0.683304	1.14141	0.876108
1-Met-His	1-mehylhistidine	Amino acid metabolism	0.242003	0.484854	1.06251	1.06251
1-Met-His Synthesis	1-Methylhistidine Synthesis	Amino acid metabolism	0.0122292	0.238951	1.78721	0.559531
2M3HBA (NBS)	2-Methyl-3-Hydroxybutyric Aciduria (NBS)	FAO	0.989083	0.992197	1.00099	1.00099
2MBG (NBS)	2-Methylbutyrylglycinuria (NBS)	FAO	0.545487	0.715712	1.06358	0.940224
3-IAA	3-Indoleacetic acid	Microbial metabolites metabolites	0.25879	0.494812	1.15382	1.15382
3-IPA	3-Indolepropionic acid	Microbial metabolites metabolites	0.969831	0.982839	1.00628	1.00628
3-Met-His	3-mehylhistidine	Amino acid metabolism	0.00906676	0.237178	1.19949	1.19949
3-Met-His Synthesis	3-Methylhistidine Synthesis	Amino acid metabolism	0.0739971	0.354199	1.15783	1.15783
3MGA (NBS)	3-Methylglutaconic Aciduria (NBS)	FAO	0.0336169	0.309885	1.22521	1.22521
5-AVA	5-Aminovaleric acid	Amino acid metabolism	0.286923	0.513667	1.27066	1.27066
7a-Dehydroxylation of CA	7-Alpha-Dehydroxylation of Cholic Acid	Bile acid metabolism	0.547454	0.715712	1.58846	1.58846
AA	Anthranilic acid	Amino acid metabolism	0.658185	0.797497	1.05561	0.947323
AABA	2-Aminobutanoic acid	Amino acid metabolism	0.443882	0.642303	1.27569	1.27569
AABA Synthesis	Alpha-Aminobutyric Acid Synthesis	Amino acid metabolism	0.471931	0.667405	1.2782	1.2782
AconAcid	Aconitic acid	TCA	0.0198997	0.261738	1.39923	1.39923
Ac-Orn	Acetylornithine	Amino acid metabolism	0.142642	0.386306	1.60449	1.60449
ADMA	Asymmetric dimethylarginine	Amino acid metabolism	0.39042	0.61087	1.04656	0.95551
Ala	Alanine	Amino acid metabolism	0.0155258	0.260398	1.25139	1.25139
alpha-AAA	alpha-Aminoadipic acid	Amino acid metabolism	0.329115	0.551416	1.17937	1.17937
Anserine	Anserine	Amino acid metabolism	0.00434794	0.169252	1.90077	1.90077
Arg	Arginine	Amino acid metabolism	0.81117	0.882052	1.01432	1.01432
Asn	Asparagine	Amino acid metabolism	0.628434	0.771391	1.03755	1.03755
Asn Synthesis	Asparagine Synthesis	Amino acid metabolism	0.0597498	0.340973	1.17591	0.850406
Asp	Aspartate	Amino acid metabolism	0.0474658	0.325382	1.21865	1.21865
Asymmetrical Arg Methylation	Asymmetrical Arginine Methylation	Amino acid metabolism	0.373065	0.591459	1.06625	0.937864
BABA	3-Aminobutanoic acid	Amino acid metabolism	0.806003	0.878608	1.05798	0.945202
BABA Synthesis	Beta-Aminobutyric Acid Synthesis	Amino acid metabolism	0.646403	0.786993	1.12167	0.891528
beta-Ala	beta-Alanine	Biogenic amines	0.0058927	0.181723	1.30312	1.30312
Betaine	Betaine	Amino acid metabolism	0.893329	0.927278	1.01865	0.98169
Betaine Synthesis	Betaine Synthesis	Amino acid metabolism	0.233448	0.475855	1.20689	0.828575
BKT Deficiency (NBS)	Beta-Ketothiolase Deficiency (NBS)	FAO	0.0354376	0.309885	1.22096	0.819025
b-Oxidation	Beta-Oxidation	FAO	0.0025024	0.169252	1.35865	1.35865
C0	Carnitine	FAO	0.292474	0.515958	1.1022	0.907278
C10	Decanoylcarnitine*	FAO	0.0056244	0.181723	1.19661	1.19661
C10:1	Decenoylcarnitine*	FAO	0.337482	0.557224	1.05943	1.05943
C10:2	Decadienylcarnitine	FAO	0.196735	0.443075	1.19832	1.19832
C12	Dodecanoylcarnitine*	FAO	0.473706	0.668926	1.05231	1.05231
C12:1	Dodecenoylcarnitine*	FAO	0.0336426	0.309885	1.16797	1.16797
C12-DC	Dodecanedioylcarnitine*	FAO	0.349786	0.56662	1.0526	1.0526
C14	Tetradecanoylcarnitine*	FAO	0.199964	0.445606	1.11668	1.11668
C14:1	Tetradecenoylcarnitine*	FAO	0.0217099	0.266086	1.36949	1.36949
C14:1-OH	Hydroxytetradecenoylcarnitine*	FAO	0.222141	0.468801	1.1165	0.895657
C14:2	Tetradecadienylcarnitine	FAO	0.0357543	0.309885	1.2081	1.2081
C14:2-OH	Hydroxytetradecadienylcarnitine	FAO	0.166823	0.401785	1.15305	1.15305
C16	Hexadecanoylcarnitine*	FAO	0.498176	0.684277	1.06707	0.937143
C16:1	Hexadecenoylcarnitine*	FAO	0.349582	0.56662	1.08398	1.08398
C16:1-OH	Hydroxyhexadecenoylcarnitine*	FAO	0.20617	0.45008	1.14722	1.14722
C16:2	Hexadecadienylcarnitine	FAO	0.269201	0.500916	1.06949	1.06949
C16:2-OH	Hydroxyhexadecadienylcarnitine	FAO	0.0652434	0.345486	1.21983	1.21983
C16-OH	Hydroxyhexadecanoylcarnitine*	FAO	0.274863	0.508257	1.09438	1.09438
C18	Octadecanoylcarnitine*	FAO	0.204301	0.450026	1.16675	1.16675
C18:1	Octadecenoylcarnitine*	FAO	0.688712	0.817899	1.0537	1.0537
C18:1-OH	Hydroxyoctadecenoylcarnitine	FAO	0.619162	0.766569	1.05611	1.05611
C18:2	Octadecadienylcarnitine	FAO	0.479962	0.673778	1.05456	0.948262
C2	Acetylcarnitine	FAO	0.134646	0.384192	1.16088	1.16088
C3	Propionylcarnitine*	FAO	0.0091795	0.237178	1.50043	1.50043
C3:1	Propenoylcarnitine	FAO	0.954944	0.972233	1.00812	0.991945
C3-DC (C4-OH)	Hydroxybutyrylcarnitine*	FAO	0.0757094	0.354199	1.14023	1.14023
C3-OH	Hydroxypropionylcarnitine*	FAO	0.0847259	0.354199	1.14924	0.870142
C4	Butyrylcarnitine*	FAO	0.0152215	0.259852	1.94684	1.94684
C4:1	Butenylcarnitine	FAO	0.199776	0.445606	1.07361	1.07361
c4-OH-Pro	cis-4-Hydroxyproline	Amino acid metabolism	0.211172	0.451633	1.39382	1.39382
C5	Valerylcarnitine*	FAO	0.0385735	0.309885	1.4104	1.4104
C5:1	Tiglylcarnitine	FAO	0.265463	0.499572	1.09844	1.09844
C5:1-DC	Glutaconylcarnitine	FAO	0.105611	0.363179	1.26904	1.26904
C5-DC (C6-OH)	Glutarylcarnitine* (Hydroxyhexanoylcarnitine)	FAO	0.252864	0.492337	1.15317	1.15317
C5-M-DC	Methylglutarylcarnitine	FAO	0.315821	0.539476	1.13705	1.13705
C5-OH (C3-DC-M)	Hydroxyvalerylcarnitine* (Methylmalonylcarnitine)	FAO	0.0438876	0.317853	1.10894	1.10894
C6 (C4:1-DC)	Hexanoylcarnitine* (Fumarylcarnitine)	FAO	0.00587708	0.181723	2.80461	2.80461
C6:1	Hexenoylcarnitine	FAO	0.0127474	0.238951	1.22752	1.22752
C7-DC	Pimelylcarnitine*	FAO	0.389779	0.610867	1.06763	0.936653
C8	Octanoylcarnitine*	FAO	0.141118	0.385616	1.10606	1.10606
C9	Nonaylcarnitine*	FAO	0.240682	0.483386	1.13193	1.13193
CA	Cholic acid	Bile acid metabolism	0.431477	0.6336	1.74549	0.572906
CACT Deficiency (NBS)	Carnitine Acylcarnitine Translocase Deficiency (NBS)	FAO	0.617826	0.766569	1.08706	0.919914
Carnitine Esterification	Carnitine Esterification	FAO	0.0013942	0.169252	1.5826	1.5826
Carnosine	Carnosine	Amino acid metabolism	0.0118046	0.238951	1.63599	1.63599
CDCA	Chenodeoxycholic acid	Bile acid metabolism	0.208191	0.450295	2.36945	0.422039
CE(14:0)	Cholesterol ester (14:0)*	Chol S/T	0.781368	0.875718	1.03068	1.03068
CE(15:0)	Cholesterol ester (15:0)*	Chol S/T	0.719096	0.838736	1.02725	1.02725
CE(16:0)	Cholesterol ester (16:0)*	Chol S/T	0.220323	0.465992	1.13152	1.13152
CE(16:1)	Cholesterol ester (16:1)	Chol S/T	0.395278	0.61565	1.13366	1.13366
CE(17:0)	Cholesterol ester (17:0)*	Chol S/T	0.0176789	0.262	1.36928	1.36928
CE(17:1)	Cholesterol ester (17:1)	Chol S/T	0.168763	0.403685	1.25213	1.25213
CE(18:0)	Cholesterol ester (18:0)*	Chol S/T	0.0103344	0.238951	1.30411	1.30411
CE(18:1)	Cholesterol ester (18:1)*	Chol S/T	0.0320512	0.309885	1.26886	1.26886
CE(18:2)	Cholesterol ester (18:2)*	Chol S/T	0.280451	0.509124	1.11362	1.11362
CE(18:3)	Cholesterol ester (18:3)	Chol S/T	0.146769	0.388782	1.18655	1.18655
CE(20:0)	Cholesterol ester (20:0)*	Chol S/T	0.109819	0.367354	1.30356	1.30356
CE(20:3)	Cholesterol ester (20:3)*	Chol S/T	0.454771	0.652549	1.17536	1.17536
CE(20:4)	Cholesterol ester (20:4)*	Chol S/T	0.405055	0.623563	1.07683	1.07683
CE(20:5)	Cholesterol ester (20:5)	Chol S/T	0.0377179	0.309885	1.41731	1.41731
CE(22:2)	Cholesterol ester (22:2)	Chol S/T	0.21333	0.453787	1.27479	1.27479
CE(22:5)	Cholesterol ester (22:5)*	Chol S/T	0.693366	0.819354	1.04755	0.954605
CE(22:6)	Cholesterol ester (22:6)	Chol S/T	0.609375	0.76152	1.07283	1.07283
Cer(d18:1/16:0)	Ceramide (d18:1/16:0)*	Sphingolipids	0.644826	0.786292	1.06871	0.935708
Cer(d18:1/22:0)	Ceramide (d18:1/22:0)*	Sphingolipids	0.20283	0.448856	1.10549	1.10549
Cer(d18:1/23:0)	Ceramide (d18:1/23:0)*	Sphingolipids	0.290291	0.515958	1.10057	1.10057
Cer(d18:1/24:0)	Ceramide (d18:1/24:0)*	Sphingolipids	0.0384154	0.309885	1.23184	1.23184
Cer(d18:1/24:1)	Ceramide (d18:1/24:1)*	Sphingolipids	0.00189336	0.169252	1.32309	1.32309
Cer(d18:1/25:0)	Ceramide (d18:1/25:0)	Sphingolipids	0.796675	0.878386	1.03491	0.966271
Cer(d18:2/24:0)	Ceramide (d18:2/24:0)	Sphingolipids	0.0684143	0.353536	1.30443	1.30443
Choline	Choline	Cofactors	0.0275162	0.307988	1.18713	1.18713
Cit	Citrulline	Amino acid metabolism	0.532266	0.708194	1.05691	0.946157
Cit Synthesis	Citrulline Synthesis	Amino acid metabolism	0.148042	0.388782	1.19258	0.838521
Cortisol	Cortisol	Steroid hormones	0.0891968	0.354199	1.5098	1.5098
Cortisone	Cortisone	Steroid hormones	0.619692	0.766569	1.11405	1.11405
CPS Deficiency (NBS)	Carbamoyl Phosphate Synthase Deficiency (NBS)	Amino acid metabolism	0.022646	0.270619	1.19091	0.839696
CPT-1 Deficiency (NBS)	Carnitine Palmitoyltransferase-1 Deficiency (NBS)	FAO	0.628869	0.771391	1.08372	1.08372
CPT-2 Deficiency (NBS)	Carnitine Palmitoyltransferase-2 Deficiency (NBS)	FAO	0.508633	0.690701	1.11875	0.893853
Creatinine	Creatinine	Amino acid metabolism	0.182157	0.420632	1.06613	1.06613
Cys	Cysteine	Amino acid metabolism	0.0251989	0.293782	1.15637	1.15637
Cys Synthesis	Cysteine Synthesis	Amino acid metabolism	0.0357456	0.309885	1.21317	1.21317
Cystine	Cystine	Amino acid metabolism	0.344565	0.562359	1.19374	1.19374
Cystine Synthesis	Cystine Synthesis	Amino acid metabolism	0.874767	0.918606	1.03336	1.03336
DCA	Deoxycholic acid	Bile acid metabolism	0.532627	0.708194	1.25475	1.25475
DG(16:0_16:0)	Diacylglyceride (16:0_16:0)*	Storage lipids	0.90481	0.93716	1.00928	0.990809
DG(16:0_18:1)	Diacylglyceride (16:0_18:1)*	Storage lipids	0.492438	0.680304	1.12468	1.12468
DG(16:0_18:2)	Diacylglyceride (16:0_18:2)*	Storage lipids	0.205943	0.45008	1.26936	1.26936
DG(16:1_18:1)	Diacylglyceride (16:1_18:1)*	Storage lipids	0.0720469	0.354199	1.29013	1.29013
DG(18:1_18:1)	Diacylglyceride (18:1_18:1)*	Storage lipids	0.0950419	0.357529	1.31709	1.31709
DG(18:1_18:2)	Diacylglyceride (18:1_18:2)*	Storage lipids	0.143592	0.38778	1.26286	1.26286
DG(18:2_18:2)	Diacylglyceride (18:2_18:2)*	Storage lipids	0.266542	0.499635	1.21759	1.21759
DHA	Docosahexaenoic acid	FFA	0.78393	0.876535	1.04434	1.04434
DiCA(12:0)	Dodecanedioic acid	FAO	0.0547606	0.329308	1.13033	1.13033
DiCA(14:0)	Tetradecanedioic acid	FAO	0.004699	0.172779	1.21001	1.21001
DLD (NBS)	Dihydrolipoamide Dehydrogenase Deficiency (NBS)	Amino acid metabolism	0.760068	0.865029	1.02185	1.02185
DOPA	Dihydroxyphenylalanine	Amino acid metabolism	0.320795	0.542649	1.24229	1.24229
Dopamine	Dopamine	Neurotransmitters	0.700255	0.824437	1.09888	1.09888
EMA (NBS)	Ethylmalonic Encephalopathy (NBS)	FAO	0.0333085	0.309885	1.76017	1.76017
EPA	Eisosapentaenoic acid	FFA	0.179256	0.417345	1.24232	1.24232
FA(12:0)	Dodecanoic acid	FFA	0.674531	0.808084	1.05082	1.05082
FA(14:0)	Tetradecanoic acid	FFA	0.644753	0.786292	1.07273	0.932204
FA(16:0)	Hexadecanoic acid	FFA	0.415498	0.625525	1.03208	1.03208
FA(18:0)	Octadecanoic acid	FFA	0.991488	0.992526	1.00049	1.00049
FA(18:1)	Octadecenoic acid	FFA	0.521371	0.699061	1.13258	1.13258
FA(18:2)	Octadecadienoic acid	FFA	0.346859	0.564901	1.1983	1.1983
FA(20:1)	Icosenoic acid	FFA	0.259311	0.494812	1.14153	1.14153
FA(20:2)	Icosadienoic acid	FFA	0.618702	0.766569	1.05058	1.05058
FA(20:3)	Icosatrienid acid	FFA	0.864884	0.916103	1.03304	1.03304
Fischer Ratio	Fischer Ratio	Amino acid metabolism	0.706394	0.828678	1.01009	0.990009
GABA	gama-Aminobutyric acid	Neurotransmitters	0.0462322	0.322613	1.26837	1.26837
GABA Synthesis	Gamma-Aminobutyric Acid Synthesis	Neurotransmitters	0.130962	0.384192	1.19801	1.19801
GABR	Global Arginine Bioavailability Ratio	Amino acid metabolism	0.888375	0.925062	1.01245	1.01245
GCA	Glycocholic acid	Bile acid metabolism	0.307755	0.532859	1.50698	0.663579
GCDCA	Glycochenodeoxycholic acid	Bile acid metabolism	0.350693	0.56662	1.65825	0.603047
GDCA	Glycodeoxycholic acid	Bile acid metabolism	0.476095	0.671308	1.51081	1.51081
GLCA	Glycolithocholic acid	Bile acid metabolism	0.956204	0.972479	1.02684	0.973858
Gln	Glutamine	Amino acid metabolism	0.338092	0.557268	1.0503	0.952106
Glu	Glutamate	Amino acid metabolism	0.557602	0.721604	1.06127	1.06127
Glutaminase Activity	Glutaminase Activity	Amino acid metabolism	0.24296	0.484854	1.11485	1.11485
Glutaminolysis Rate	Glutaminolysis Rate	Amino acid metabolism	0.000948381	0.169252	1.40628	1.40628
Gly	Glycine	Amino acid metabolism	0.0934481	0.357529	1.14979	0.869721
Gly Conjugation of CA	Glycine Conjugation of Cholic Acid	Bile acid metabolism	0.831829	0.892512	1.15288	1.15288
Gly Conjugation of CDCA	Glycine Conjugation of Chenodeoxycholic Acid	Bile acid metabolism	0.675553	0.808	1.29728	1.29728
Gly Conjugation of Primary BAs	Glycine Conjugation of Primary Bile Acids	Bile acid metabolism	0.817115	0.885	1.16081	1.16081
Gly Synthesis	Glycine Synthesis	Amino acid metabolism	0.279568	0.509124	1.09632	0.912146
GSH Constituents	Glutathione Constituents	Amino acid metabolism	0.599146	0.752672	1.04736	1.04736
GUDCA	Glycylursodeoxycholic acid	Bile acid metabolism	0.197931	0.443822	1.77853	0.562263
H1	Hexose	Glycolysis	0.0867885	0.354199	1.125	1.125
HArg	Homoaginine	Amino acid metabolism	0.819071	0.885782	1.03706	0.964264
HArg Synthesis	Homoarginine Synthesis	Amino acid metabolism	0.33366	0.556173	1.12497	0.88891
HCys	Homocysteine	Amino acid metabolism	0.598119	0.752672	1.04414	1.04414
HCys Synthesis	Homocysteine Synthesis	Amino acid metabolism	0.540742	0.714576	1.06388	1.06388
HexCer(d18:1/16:0)	Hexosylceramide (d18:1/16:0)*	Sphingolipids	0.129097	0.384192	1.25103	1.25103
HexCer(d18:1/22:0)	Hexosylceramide (d18:1/22:0)*	Sphingolipids	0.444103	0.642303	1.08679	1.08679
HexCer(d18:1/23:0)	Hexosylceramide (d18:1/23:0)*	Sphingolipids	0.677319	0.8093	1.03408	0.967047
HexCer(d18:1/24:0)	Hexosylceramide (d18:1/24:0)*	Sphingolipids	0.56162	0.722622	1.04748	1.04748
HexCer(d18:1/24:1)	Hexosylceramide (d18:1/24:1)	Sphingolipids	0.0164732	0.261738	1.19131	1.19131
HipAcid	Hippuric acid	Microbial metabolites metabolites	0.789651	0.87713	1.08502	1.08502
HipAcid Synthesis	Hippuric Acid Synthesis	Microbial metabolites metabolites	0.418139	0.625573	1.25074	1.25074
His	Histidine	Amino acid metabolism	0.864045	0.916103	1.01113	0.988988
Histamine	Histamine	Neurotransmitters	0.132842	0.384192	1.1987	1.1987
HMG-CoA Lyase Deficiency (NBS)	3-Hydroxy-3-Methylglutaryl-Coenzyme A Lyase Deficiency (NBS)	FAO	0.976713	0.984994	1.00212	0.997883
Hypoxanthine	Hypoxanthine	Purine metabolism	0.00355698	0.169252	1.75801	1.75801
IBD Deficiency (NBS)	Isobutyryl-Coenzyme A Dehydrogenase Deficiency (NBS)	FAO	0.0300001	0.309885	1.67815	1.67815
IDO Activity	Indoleamine 2,3-Dioxygenase Activity	Amino acid metabolism	0.237987	0.47898	1.11712	1.11712
Ile	Isoleucine	Amino acid metabolism	0.210879	0.451633	1.06693	1.06693
Indole	Indole	Microbial metabolites metabolites	0.431593	0.6336	1.1732	0.852369
Ind-SO4	Indole sulfate	Microbial metabolites metabolites	0.777635	0.873582	1.0367	1.0367
IVA (NBS)	Isovaleric Acidemia (NBS)	FAO	0.157703	0.392798	1.2144	1.2144
Kynurenine	Kynurenine	Amino acid metabolism	0.203466	0.449222	1.13319	1.13319
Lac	Lactic acid	Glycolysis	0.00194598	0.169252	1.25989	1.25989
LCHAD Deficiency (NBS)	Long-Chain 3-Hydroxyacyl-Coenzyme A Dehydrogenase Deficiency (NBS)	FAO	0.308002	0.532859	1.13939	1.13939
Leu	Leucine	Amino acid metabolism	0.0416974	0.31388	1.10499	1.10499
Lys	Lysine	Amino acid metabolism	0.245104	0.484854	1.11038	1.11038
lysoPC a C14:0	lysoPhosphatidylcholine acyl C14:0	Glycerophospholipids	0.615697	0.766569	1.0403	1.0403
lysoPC a C16:0	lysoPhosphatidylcholine acyl C16:0*	Glycerophospholipids	0.75949	0.865029	1.02355	1.02355
lysoPC a C16:1	lysoPhosphatidylcholine acyl C16:1	Glycerophospholipids	0.594536	0.752672	1.05678	1.05678
lysoPC a C17:0	lysoPhosphatidylcholine acyl C17:0	Glycerophospholipids	0.447466	0.644243	1.08642	0.920457
lysoPC a C18:0	lysoPhosphatidylcholine acyl C18:0*	Glycerophospholipids	0.290953	0.515958	1.08578	1.08578
lysoPC a C18:1	lysoPhosphatidylcholine acyl C18:1*	Glycerophospholipids	0.361807	0.581988	1.0705	1.0705
lysoPC a C18:2	lysoPhosphatidylcholine acyl C18:2	Glycerophospholipids	0.0235689	0.278171	1.27238	1.27238
lysoPC a C20:3	lysoPhosphatidylcholine acyl C20:3*	Glycerophospholipids	0.206676	0.45008	1.19994	1.19994
lysoPC a C20:4	lysoPhosphatidylcholine acyl C20:4	Glycerophospholipids	0.0434764	0.317853	1.24016	1.24016
lysoPC a C24:0	lysoPhosphatidylcholine acyl C24:0	Glycerophospholipids	0.065411	0.345486	1.40881	0.709818
lysoPC a C26:0	lysoPhosphatidylcholine acyl C26:0*	Glycerophospholipids	0.176411	0.414371	1.3472	0.742278
lysoPC a C26:1	lysoPhosphatidylcholine acyl C26:1	Glycerophospholipids	0.133203	0.384192	1.38712	0.720919
lysoPC a C28:0	lysoPhosphatidylcholine acyl C28:0*	Glycerophospholipids	0.142032	0.385745	1.37607	0.726707
lysoPC a C28:1	lysoPhosphatidylcholine acyl C28:1	Glycerophospholipids	0.0304654	0.309885	1.68285	0.594232
MA (NBS)	Malonic Aciduria (NBS)	FAO	0.0215967	0.266086	1.29244	1.29244
MC Deficiency (NBS)	Multiple Carboxylase Deficiency (NBS)	FAO	0.00381427	0.169252	1.6057	0.622782
MCAD Deficiency (NBS)	Medium-Chain Acyl-Coenzyme A Dehydrogenase Deficiency (NBS)	FAO	0.72658	0.841952	1.03993	0.961606
MCKAT Deficiency (NBS)	Medium-Chain Ketoacyl-Coenzyme A Thiolase Deficiency (NBS)	FAO	0.42559	0.631493	1.08708	0.919899
Met	Methionine	Amino acid metabolism	0.692917	0.819354	1.02142	1.02142
Met Oxidation	Methionine Oxidation	Amino acid metabolism	0.09509	0.357529	1.16991	1.16991
Met-SO	Methioninesulfoxide	Amino acid metabolism	0.0814607	0.354199	1.19775	1.19775
MMA (NBS)	Methylmalonic Acidemia (NBS)	FAO	0.00321879	0.169252	1.6531	1.6531
MTHFR Deficiency (NBS)	Methylenetetrahydrofolate Reductase Deficiency (NBS)	Amino acid metabolism	0.0122636	0.238951	1.1035	0.906205
Muscle Protein Degradation	Muscle Protein Degradation	Amino acid metabolism	0.123947	0.37844	1.12528	1.12528
NO-Synthase Activity	Nitric Oxide-Synthase Activity	Amino acid metabolism	0.416799	0.625525	1.07093	0.933772
OH-GlutAcid	Hydroxyglutaric acid	TCA	0.110174	0.367354	1.13297	1.13297
Orn	Ornithine	Amino acid metabolism	0.344709	0.562359	1.12725	1.12725
Orn Synthesis	Ornithine Synthesis	Amino acid metabolism	0.432509	0.6336	1.11069	1.11069
OTC Deficiency (NBS)	Ornithine Transcarbamylase Deficiency (NBS)	Amino acid metabolism	0.15177	0.392139	1.19046	1.19046
PA (NBS)	Propionic Acidemia (NBS)	FAO	0.00373053	0.169252	1.60344	1.60344
PAG	Phenylacetylglycine	Amino acid metabolism	0.386293	0.608396	1.1928	0.83836
PC aa C24:0	Phosphatidylcholine diacyl C24:0	Glycerophospholipids	0.080081	0.354199	1.43218	0.698236
PC aa C26:0	Phosphatidylcholine diacyl C26:0	Glycerophospholipids	0.0641543	0.345486	1.49027	0.671021
PC aa C28:1	Phosphatidylcholine diacyl C28:1	Glycerophospholipids	0.280341	0.509124	1.21332	0.824188
PC aa C30:0	Phosphatidylcholine diacyl C30:0*	Glycerophospholipids	0.804994	0.878608	1.03489	0.966289
PC aa C32:0	Phosphatidylcholine diacyl C32:0*	Glycerophospholipids	0.788578	0.87713	1.04992	0.952453
PC aa C32:1	Phosphatidylcholine diacyl C32:1*	Glycerophospholipids	0.963289	0.977605	1.007	1.007
PC aa C32:2	Phosphatidylcholine diacyl C32:2*	Glycerophospholipids	0.302272	0.528285	1.134	1.134
PC aa C32:3	Phosphatidylcholine diacyl C32:3	Glycerophospholipids	0.372339	0.591288	1.13916	0.877838
PC aa C34:1	Phosphatidylcholine diacyl C34:1*	Glycerophospholipids	0.875366	0.918606	1.01678	1.01678
PC aa C34:2	Phosphatidylcholine diacyl C34:2*	Glycerophospholipids	0.115258	0.369753	1.16303	1.16303
PC aa C34:3	Phosphatidylcholine diacyl C34:3*	Glycerophospholipids	0.159582	0.393196	1.13436	1.13436
PC aa C34:4	Phosphatidylcholine diacyl C34:4	Glycerophospholipids	0.484716	0.675332	1.08045	1.08045
PC aa C36:0	Phosphatidylcholine diacyl C36:0*	Glycerophospholipids	0.0458819	0.322523	1.22572	1.22572
PC aa C36:1	Phosphatidylcholine diacyl C36:1*	Glycerophospholipids	0.512012	0.693319	1.06626	1.06626
PC aa C36:2	Phosphatidylcholine diacyl C36:2*	Glycerophospholipids	0.0291175	0.309885	1.23761	1.23761
PC aa C36:3	Phosphatidylcholine diacyl C36:3*	Glycerophospholipids	0.0190275	0.261738	1.20694	1.20694
PC aa C36:4	Phosphatidylcholine diacyl C36:4*	Glycerophospholipids	0.269054	0.500916	1.10615	1.10615
PC aa C36:5	Phosphatidylcholine diacyl C36:5*	Glycerophospholipids	0.0645465	0.345486	1.28456	1.28456
PC aa C36:6	Phosphatidylcholine diacyl C36:6*	Glycerophospholipids	0.404128	0.623563	1.09824	1.09824
PC aa C38:0	Phosphatidylcholine diacyl C38:0*	Glycerophospholipids	0.270581	0.502283	1.10364	1.10364
PC aa C38:1	Phosphatidylcholine diacyl C38:1*	Glycerophospholipids	0.256094	0.493945	1.29686	0.771091
PC aa C38:3	Phosphatidylcholine diacyl C38:3*	Glycerophospholipids	0.739977	0.84913	1.04719	1.04719
PC aa C38:4	Phosphatidylcholine diacyl C38:4*	Glycerophospholipids	0.0287226	0.309885	1.24568	1.24568
PC aa C38:5	Phosphatidylcholine diacyl C38:5*	Glycerophospholipids	0.0652765	0.345486	1.21165	1.21165
PC aa C38:6	Phosphatidylcholine diacyl C38:6*	Glycerophospholipids	0.20806	0.450295	1.23632	1.23632
PC aa C40:1	Phosphatidylcholine diacyl C40:1*	Glycerophospholipids	0.88926	0.925062	1.00875	1.00875
PC aa C40:2	Phosphatidylcholine diacyl C40:2*	Glycerophospholipids	0.077269	0.354199	1.24871	1.24871
PC aa C40:3	Phosphatidylcholine diacyl C40:3*	Glycerophospholipids	0.350878	0.56662	1.09178	1.09178
PC aa C40:4	Phosphatidylcholine diacyl C40:4*	Glycerophospholipids	0.682834	0.812938	1.0486	1.0486
PC aa C40:5	Phosphatidylcholine diacyl C40:5*	Glycerophospholipids	0.456576	0.653423	1.08904	0.918239
PC aa C40:6	Phosphatidylcholine diacyl C40:6*	Glycerophospholipids	0.104156	0.363179	1.25619	1.25619
PC aa C42:0	Phosphatidylcholine diacyl C42:0*	Glycerophospholipids	0.885925	0.925062	1.0318	0.969178
PC aa C42:1	Phosphatidylcholine diacyl C42:1*	Glycerophospholipids	0.840581	0.897872	1.02919	1.02919
PC aa C42:2	Phosphatidylcholine diacyl C42:2*	Glycerophospholipids	0.0615716	0.340982	1.25799	1.25799
PC aa C42:4	Phosphatidylcholine diacyl C42:4*	Glycerophospholipids	0.55809	0.721604	1.10346	1.10346
PC aa C42:5	Phosphatidylcholine diacyl C42:5*	Glycerophospholipids	0.304316	0.529921	1.10457	1.10457
PC aa C42:6	Phosphatidylcholine diacyl C42:6*	Glycerophospholipids	0.979724	0.984994	1.00304	0.996967
PC ae C30:0	Phosphatidylcholine acyl-alkyl C30:0*	Glycerophospholipids	0.362221	0.581988	1.10627	0.903939
PC ae C30:1	Phosphatidylcholine acyl-alkyl C30:1*	Glycerophospholipids	0.0850783	0.354199	1.48698	0.672506
PC ae C30:2	Phosphatidylcholine acyl-alkyl C30:2	Glycerophospholipids	0.0846541	0.354199	1.54437	0.647514
PC ae C32:1	Phosphatidylcholine acyl-alkyl C32:1*	Glycerophospholipids	0.229651	0.474213	1.15014	0.869459
PC ae C32:2	Phosphatidylcholine acyl-alkyl C32:2	Glycerophospholipids	0.0880975	0.354199	1.25607	0.796131
PC ae C34:0	Phosphatidylcholine acyl-alkyl C34:0*	Glycerophospholipids	0.790864	0.87713	1.03719	0.964147
PC ae C34:1	Phosphatidylcholine acyl-alkyl C34:1*	Glycerophospholipids	0.798747	0.878386	1.02429	0.976286
PC ae C34:2	Phosphatidylcholine acyl-alkyl C34:2*	Glycerophospholipids	0.912209	0.940027	1.00898	1.00898
PC ae C34:3	Phosphatidylcholine acyl-alkyl C34:3	Glycerophospholipids	0.318762	0.541273	1.11445	0.897305
PC ae C36:0	Phosphatidylcholine acyl-alkyl C36:0*	Glycerophospholipids	0.601254	0.75397	1.03466	1.03466
PC ae C36:1	Phosphatidylcholine acyl-alkyl C36:1*	Glycerophospholipids	0.722677	0.841509	1.03461	0.966548
PC ae C36:2	Phosphatidylcholine acyl-alkyl C36:2*	Glycerophospholipids	0.459436	0.656532	1.0699	1.0699
PC ae C36:3	Phosphatidylcholine acyl-alkyl C36:3*	Glycerophospholipids	0.803219	0.878608	1.021	1.021
PC ae C36:4	Phosphatidylcholine acyl-alkyl C36:4*	Glycerophospholipids	0.746095	0.852171	1.02056	0.979856
PC ae C36:5	Phosphatidylcholine acyl-alkyl C36:5	Glycerophospholipids	0.0374126	0.309885	1.13896	1.13896
PC ae C38:0	Phosphatidylcholine acyl-alkyl C38:0*	Glycerophospholipids	0.162313	0.396856	1.18367	1.18367
PC ae C38:1	Phosphatidylcholine acyl-alkyl C38:1*	Glycerophospholipids	0.547493	0.715712	1.13055	1.13055
PC ae C38:2	Phosphatidylcholine acyl-alkyl C38:2*	Glycerophospholipids	0.111256	0.36814	1.16237	1.16237
PC ae C38:3	Phosphatidylcholine acyl-alkyl C38:3*	Glycerophospholipids	0.44246	0.642303	1.11414	1.11414
PC ae C38:4	Phosphatidylcholine acyl-alkyl C38:4*	Glycerophospholipids	0.558564	0.721604	1.06046	1.06046
PC ae C38:5	Phosphatidylcholine acyl-alkyl C38:5*	Glycerophospholipids	0.319706	0.541912	1.07041	1.07041
PC ae C38:6	Phosphatidylcholine acyl-alkyl C38:6*	Glycerophospholipids	0.413888	0.625525	1.06726	1.06726
PC ae C40:1	Phosphatidylcholine acyl-alkyl C40:1*	Glycerophospholipids	0.379508	0.600213	1.10218	1.10218
PC ae C40:2	Phosphatidylcholine acyl-alkyl C40:2*	Glycerophospholipids	0.257718	0.494735	1.11943	1.11943
PC ae C40:3	Phosphatidylcholine acyl-alkyl C40:3*	Glycerophospholipids	0.259307	0.494812	1.29292	1.29292
PC ae C40:4	Phosphatidylcholine acyl-alkyl C40:4*	Glycerophospholipids	0.269321	0.500916	1.11258	1.11258
PC ae C40:5	Phosphatidylcholine acyl-alkyl C40:5*	Glycerophospholipids	0.467538	0.66414	1.09821	1.09821
PC ae C40:6	Phosphatidylcholine acyl-alkyl C40:6*	Glycerophospholipids	0.519461	0.697478	1.07306	1.07306
PC ae C42:0	Phosphatidylcholine acyl-alkyl C42:0*	Glycerophospholipids	0.471252	0.667405	1.05919	1.05919
PC ae C42:1	Phosphatidylcholine acyl-alkyl C42:1*	Glycerophospholipids	0.412313	0.625525	1.13967	0.877451
PC ae C42:2	Phosphatidylcholine acyl-alkyl C42:2*	Glycerophospholipids	0.678932	0.8093	1.05625	0.946747
PC ae C42:3	Phosphatidylcholine acyl-alkyl C42:3*	Glycerophospholipids	0.46261	0.659098	1.12473	1.12473
PC ae C42:4	Phosphatidylcholine acyl-alkyl C42:4*	Glycerophospholipids	0.693361	0.819354	1.05317	1.05317
PC ae C42:5	Phosphatidylcholine acyl-alkyl C42:5	Glycerophospholipids	0.282616	0.510739	1.22899	1.22899
PC ae C44:3	Phosphatidylcholine acyl-alkyl C44:3*	Glycerophospholipids	0.585131	0.743863	1.10183	0.907582
PC ae C44:4	Phosphatidylcholine acyl-alkyl C44:4*	Glycerophospholipids	0.623173	0.768714	1.06844	1.06844
PC ae C44:5	Phosphatidylcholine acyl-alkyl C44:5*	Glycerophospholipids	0.123486	0.378373	1.1883	1.1883
PC ae C44:6	Phosphatidylcholine acyl-alkyl C44:6*	Glycerophospholipids	0.516637	0.696373	1.06991	0.934655
p-Cresol-SO4	para-Cresol sulfate	Microbial metabolites metabolites	0.547183	0.715712	1.24762	1.24762
p-Cresol-SO4 Synthesis	para-Cresol Sulfate Synthesis	Microbial metabolites metabolites	0.79246	0.87713	1.10177	1.10177
PEA	Phenylethylamine	Neurotransmitters	0.277596	0.509124	1.1701	1.1701
Phe	Phenylalanine	Amino acid metabolism	0.0116442	0.238951	1.12664	1.12664
PheAlaBetaine	PheAlaBetaine	Amino acid metabolism	0.736639	0.846725	1.142	1.142
PKU (NBS)	Phenylketonuria (NBS)	Amino acid metabolism	0.925976	0.949124	1.00375	1.00375
PLA2 Activity (1)	Phospholipase A2 Activity (1)	Glycerophospholipids	0.339789	0.558394	1.05545	0.947463
Polyamine Synthesis	Polyamine Synthesis	Polyamines	0.486174	0.675332	1.14654	1.14654
Primary BA Conjugation	Ratio of Conjugated Primary Bile Acids to Unconjugated Primary Bile Acids	Bile acid metabolism	0.0794664	0.354199	3.57132	3.57132
Pro	Proline	Amino acid metabolism	0.138103	0.384192	1.15101	1.15101
Pro Hydroxylation	Proline Hydroxylation	Amino acid metabolism	0.0294999	0.309885	1.19503	0.8368
ProBetaine	ProBetaine	Amino acid metabolism	0.253777	0.493111	1.10673	1.10673
Putrescine	Putrescine	Polyamines	0.00681779	0.197509	1.37228	1.37228
Putrescine Synthesis	Putrescine Synthesis	Polyamines	0.126401	0.380924	1.21608	1.21608
Ratio of 12a-OH BAs to Non-12a-OH BAs	Ratio of 12-Alpha-Hydroxylated Bile Acids to Non-12-Alpha-Hydroxylated Bile Acids	Bile acid metabolism	0.542736	0.714676	1.1418	0.875811
Ratio of Acetylcarnitine to Carnitine	Ratio of Acetylcarnitine to Carnitine	FAO	0.0041824	0.169252	1.27884	1.27884
Ratio of AC-OHs to ACs	Ratio of Hydroxylated Acylcarnitines to Acylcarnitines	FAO	0.0799987	0.354199	1.36933	0.730282
Ratio of CDCA to CA	Ratio of Chenodeoxycholic Acid to Cholic Acid	Bile acid metabolism	0.307456	0.532859	1.38033	0.724466
Ratio of DGs to TGs	Ratio of Diglycerides to Triglycerides	Storage lipids	0.416783	0.625525	1.16588	0.85772
Ratio of DHA to AA	Ratio of Docosahexaenoic Acid to Arachidonic Acid	FFA	0.48672	0.675332	1.1053	1.1053
Ratio of DHA to EPA	Ratio of Docosahexaenoic Acid to Eicosapentaenoic Acid	FFA	0.0873915	0.354199	1.20723	0.82834
Ratio of EPA to AA	Ratio of Eicosapentaenoic Acid to Arachidonic Acid	FFA	0.027637	0.307988	1.33385	1.33385
Ratio of Glycosyl-Cer to Cer	Ratio of Glycosylceramides to Ceramides	Sphingolipids	0.479305	0.673778	1.08782	0.919273
Ratio of HArg to ADMA	Ratio of Homoarginine to Asymmetric Dimethylarginine	Amino acid metabolism	0.957719	0.972986	1.0077	1.0077
Ratio of HArg to SDMA	Ratio of Homoarginine to Symmetric Dimethylarginine	Amino acid metabolism	0.794666	0.877252	1.04732	0.954814
Ratio of Hex2Cer to Cer	Ratio of Dihexosylceramides to Ceramides	Sphingolipids	0.869792	0.917525	1.04464	1.04464
Ratio of Hex2Cer to HexCer	Ratio of Dihexosylceramides to Hexosylceramides	Sphingolipids	0.923797	0.948603	1.02431	0.976265
Ratio of Hex3Cer to Cer	Ratio of Trihexosylceramides to Ceramides	Sphingolipids	0.278355	0.509124	1.38636	1.38636
Ratio of Hex3Cer to HexCer	Ratio of Trihexosylceramides to Hexosylceramides	Sphingolipids	0.0931865	0.357529	1.648	1.648
Ratio of HexCer to Cer	Ratio of Hexosylceramides to Ceramides	Sphingolipids	0.4137	0.625525	1.10285	0.906745
Ratio of Medium-Chain to Long-Chain ACs	Ratio of Medium-Chain Acylcarnitines to Long-Chain Acylcarnitines	FAO	0.109144	0.367354	1.36393	1.36393
Ratio of MUFA-PCs to SFA-PCs	Ratio of Monounsaturated Fatty Acid Phosphatidylcholines to Saturated Fatty Acid Phosphatidylcholines	Glycerophospholipids	0.625821	0.770985	1.03965	1.03965
Ratio of MUFAs to FAs	Ratio of Monounsaturated Fatty Acids to Fatty Acids	FFA	0.748494	0.85389	1.03696	1.03696
Ratio of Non-Essential to Essential AAs	Ratio of Non-Essential to Essential Amino Acids	Amino acid metabolism	0.616724	0.766569	1.02176	0.978708
Ratio of PCs (ae) to PCs (aa)	Ratio of Acyl-Alkyl-Phosphatidylcholines to Diacyl-Phosphatidylcholines	Glycerophospholipids	0.00669532	0.197509	1.1201	0.89278
Ratio of Primary BAs to BAs	Ratio of Primary Bile Acids to Bile Acids	Bile acid metabolism	0.587614	0.745503	1.00445	0.995569
Ratio of Pro to Cit	Ratio of Proline to Citrulline	Amino acid metabolism	0.0853371	0.354199	1.21593	1.21593
Ratio of PUFA-PCs to MUFA-PCs	Ratio of Polyunsaturated Fatty Acid Phosphatidylcholines to Monounsaturated Fatty Acid Phosphatidylcholines	Glycerophospholipids	0.0198837	0.261738	1.17214	1.17214
Ratio of PUFA-PCs to SFA-PCs	Ratio of Polyunsaturated Fatty Acid Phosphatidylcholines to Saturated Fatty Acid Phosphatidylcholines	Glycerophospholipids	0.093472	0.357529	1.22779	1.22779
Ratio of PUFAs to FAs	Ratio of Polyunsaturated Fatty Acids to Fatty Acids	FFA	0.443522	0.642303	1.08258	1.08258
Ratio of Secondary BAs to BAs	Ratio of Secondary Bile Acids to Bile Acids	Bile acid metabolism	0.500375	0.685327	1.34676	1.34676
Ratio of SFAs to FAs	Ratio of Saturated Fatty Acids to Fatty Acids	FFA	0.595415	0.752672	1.06602	0.938065
Ratio of Short-Chain to Long-Chain ACs	Ratio of Short-Chain Acylcarnitines to Long-Chain Acylcarnitines	FAO	0.311757	0.536043	1.18631	1.18631
Ratio of Short-Chain to Medium-Chain ACs	Ratio of Short-Chain Acylcarnitines to Medium-Chain Acylcarnitines	FAO	0.421647	0.627873	1.1491	0.870248
Ratio of SM-OHs to SM-Non OHs	Ratio of Hydroxylated Sphingomyelins to Non-Hydroxylated Sphingomyelins	Glycerophospholipids	0.368365	0.587908	1.04307	0.95871
Ratio of SMs to Cer	Ratio of Sphingomyelins to Ceramides	Sphingolipids	0.0755992	0.354199	1.18906	0.841004
Ratio of SMs to PCs	Ratio of Sphingomyelins to Phosphatidylcholines	Sphingolipids	0.0502271	0.325382	1.19812	0.834643
Sarcosine	Sarcosine	Amino acid metabolism	0.70758	0.828678	1.03152	1.03152
Sarcosine Synthesis from Choline	Sarcosine Synthesis from Choline	Amino acid metabolism	0.165037	0.400199	1.15081	0.868951
Sarcosine Synthesis from Gly	Sarcosine Synthesis from Glycine	Amino acid metabolism	0.0408814	0.31388	1.18566	1.18566
SBCAD Deficiency (NBS)	Short/Branched-Chain Acyl-Coenzyme A Dehydrogenase Deficiency (NBS)	FAO	0.0119725	0.238951	1.55532	1.55532
SCAD Deficiency (NBS)	Short-Chain Acyl-Coenzyme A Dehydrogenase Deficiency (NBS)	FAO	0.141344	0.385616	1.29713	1.29713
SDMA	Symmetric dimethylarginine	Amino acid metabolism	0.874795	0.918606	1.01038	1.01038
Secondary BA Conjugation	Ratio of Conjugated Secondary Bile Acids to Unconjugated Secondary Bile Acids	Bile acid metabolism	0.923702	0.948603	1.03046	0.970444
Secondary BA Synthesis	Secondary Bile Acid Synthesis	Bile acid metabolism	0.485655	0.675332	1.36877	1.36877
Ser	Serine	Amino acid metabolism	0.455283	0.652549	1.04788	0.954309
Serotonin	Serotonin	Polyamines	0.762738	0.865657	1.0784	0.927304
Serotonin Synthesis	Serotonin Synthesis	Neurotransmitters	0.70819	0.828678	1.09413	0.913971
SM (OH) C14:1	Hydroxysphingomyeline C14:1*	Sphingolipids	0.158594	0.392798	1.12864	0.886024
SM (OH) C16:1	Sphingomyeline C16:0*	Sphingolipids	0.404676	0.623563	1.07798	0.927662
SM (OH) C22:1	Sphingomyeline C16:1	Sphingolipids	0.447028	0.644243	1.06703	0.937177
SM (OH) C22:2	Hydroxysphingomyeline C16:1*	Sphingolipids	0.581	0.741638	1.06007	0.943335
SM (OH) C24:1	Sphingomyeline C18:0*	Sphingolipids	0.72912	0.842852	1.03137	0.969587
SM C16:0	Sphingomyeline C18:1*	Sphingolipids	0.728523	0.842852	1.02955	0.971302
SM C16:1	Sphingomyeline C20:2*	Sphingolipids	0.869362	0.917525	1.01573	0.98451
SM C18:0	Sphingomyeline C22:3*	Sphingolipids	0.791196	0.87713	1.04093	1.04093
SM C18:1	Hydroxysphingomyeline C22:1*	Sphingolipids	0.865316	0.916103	1.02918	1.02918
SM C20:2	Hydroxysphingomyeline C22:2*	Sphingolipids	0.771995	0.869234	1.08106	0.925016
SM C24:0	Sphingomyeline C24:1*	Sphingolipids	0.522454	0.699533	1.05423	0.948564
SM C24:1	Hydroxysphingomyeline C24:1*	Sphingolipids	0.951483	0.970776	1.00605	0.993986
SM C26:0	Sphingomyeline C26:0*	Sphingolipids	0.187834	0.430236	1.28692	0.777047
SM C26:1	Sphingomyeline C26:1*	Sphingolipids	0.534153	0.709237	1.09477	0.913433
Spermidine	Spermidine	Polyamines	0.211049	0.451633	1.25623	1.25623
Spermidine Synthesis	Spermidine Synthesis	Polyamines	0.596139	0.752672	1.09044	0.917057
Spermine	Spermine	Polyamines	0.274243	0.508093	1.20702	1.20702
Spermine Synthesis	Spermine Synthesis	Polyamines	0.740823	0.84913	1.07324	0.931761
Suc	Succinic acid	TCA	0.00580933	0.181723	1.36342	1.36342
Sum of 12a-OH BAs	Sum of 12-Alpha-Hydroxylated Bile Acids	Bile acid metabolism	0.699793	0.824437	1.17722	1.17722
Sum of AAs	Sum of Amino Acids	Amino acid metabolism	0.341476	0.559951	1.04929	1.04929
Sum of ACs	Sum of Acylcarnitines	FAO	0.00973169	0.238551	1.4356	1.4356
Sum of Aminobutyric Acids	Sum of Aminobutyric Acids	Amino acid metabolism	0.435995	0.635383	1.27428	1.27428
Sum of Aromatic AAs	Sum of Aromatic Amino Acids	Amino acid metabolism	0.0171005	0.261738	1.08785	1.08785
Sum of Asym. and Sym. Arg Methylation	Sum of Asymmetrical and Symmetrical Arginine Methylation	Amino acid metabolism	0.811931	0.882052	1.01482	0.985394
Sum of BAs	Sum of Bile Acids	Bile acid metabolism	0.62209	0.768369	1.21881	1.21881
Sum of Betaine and Related Metabolites	Sum of Betaine and Related Metabolites	Amino acid metabolism	0.935383	0.956391	1.01081	0.989309
Sum of Betaine-Related Metabolites	Sum of Betaine-Related Metabolites	Amino acid metabolism	0.228457	0.474213	1.11687	1.11687
Sum of Branched-Chain AAs	Sum of Branched-Chain Amino Acids	Amino acid metabolism	0.119259	0.377522	1.07885	1.07885
Sum of Carboxylic Acids			0.00396978	0.169252	1.33448	1.33448
Sum of Cer	Sum of Ceramides	Sphingolipids	0.16727	0.401785	1.15738	1.15738
Sum of CEs	Sum of Cholesteryl Esters	Chol S/T	0.235001	0.478002	1.11098	1.11098
Sum of Conjugated BAs	Sum of Conjugated Bile Acids	Bile acid metabolism	0.0483363	0.325382	1.97858	1.97858
Sum of Conjugated Primary BAs	Sum of Conjugated Primary Bile Acids	Bile acid metabolism	0.0497992	0.325382	1.98049	1.98049
Sum of Conjugated Secondary BAs	Sum of Conjugated Secondary Bile Acids	Bile acid metabolism	0.202259	0.448856	1.64073	1.64073
Sum of DGs	Sum of Diglycerides	Storage lipids	0.146382	0.388782	1.27708	1.27708
Sum of Dimethylated Arg	Sum of Dimethylated Arginines	Amino acid metabolism	0.979464	0.984994	1.00146	0.998539
Sum of Essential AAs	Sum of Essential Amino Acids	Amino acid metabolism	0.33663	0.556779	1.05991	1.05991
Sum of FAs	Sum of Fatty Acids	FFA	0.419662	0.626807	1.09428	1.09428
Sum of Gly-Conjugated BAs	Sum of Glycine-Conjugated Bile Acids	Bile acid metabolism	0.290314	0.515958	1.56344	0.639613
Sum of Glycosyl-Cer	Sum of Glycosylceramides	Sphingolipids	0.407163	0.624795	1.06419	1.06419
Sum of Hex2Cer	Sum of Dihexosylceramides	Sphingolipids	0.71121	0.831194	1.09388	1.09388
Sum of Hex3Cer	Sum of Trihexosylceramides	Sphingolipids	0.0374034	0.309885	1.82639	1.82639
Sum of HexCer	Sum of Hexosylceramides	Sphingolipids	0.51791	0.696373	1.05061	1.05061
Sum of Indoles	Sum of Indole Metabolites	Microbial metabolites metabolites	0.742545	0.84913	1.03939	1.03939
Sum of LCFA-Cer	Sum of Long-Chain Fatty Acid Ceramides	Sphingolipids	0.264547	0.499572	1.37529	0.727118
Sum of LCFA-CEs	Sum of Long-Chain Fatty Acid Cholesteryl Esters	Chol S/T	0.223648	0.468969	1.1119	1.1119
Sum of LCFA-Glycosyl-Cer	Sum of Long-Chain Fatty Acid Glycosylceramides	Sphingolipids	0.791252	0.87713	1.07931	0.926521
Sum of LCFA-LysoPCs	Sum of Long-Chain Fatty Acid Lysophosphatidylcholines	Glycerophospholipids	0.176056	0.414371	1.10858	1.10858
Sum of LCFA-SMs	Sum of Long-Chain Fatty Acid Sphingomyelins	Sphingolipids	0.834418	0.893353	1.01943	0.980944
Sum of Long-Chain ACs	Sum of Long-Chain Acylcarnitines	FAO	0.0726564	0.354199	1.20715	1.20715
Sum of LysoPCs	Sum of Lysophosphatidylcholines	Glycerophospholipids	0.190509	0.434671	1.10449	1.10449
Sum of Measured w-3 FAs	Sum of Measured Omega-3 Fatty Acids	FFA	0.654278	0.793769	1.07264	1.07264
Sum of Medium-Chain ACs	Sum of Medium-Chain Acylcarnitines	FAO	0.0147951	0.259656	1.64663	1.64663
Sum of MUFA-ACs	Sum of Monounsaturated Fatty Acid Acylcarnitines	FAO	0.0149384	0.259656	1.26685	1.26685
Sum of MUFA-CEs	Sum of Monounsaturated Fatty Acid Cholesteryl Esters	Chol S/T	0.0605798	0.340982	1.40131	1.40131
Sum of MUFA-LysoPCs	Sum of Monounsaturated Fatty Acid Lysophosphatidylcholines	Glycerophospholipids	0.51139	0.693319	1.04956	1.04956
Sum of MUFA-PCs	Sum of Monounsaturated Fatty Acid Phosphatidylcholines	Glycerophospholipids	0.878894	0.920288	1.01551	1.01551
Sum of MUFAs	Sum of Monounsaturated Fatty Acids	FFA	0.51309	0.693398	1.1343	1.1343
Sum of Neurotransmitters	Sum of Neurotransmitters	Neurotransmitters	0.797532	0.878386	1.06622	0.937895
Sum of Non-12a-OH BAs	Sum of Non-12-Alpha-Hydroxylated Bile Acids	Bile acid metabolism	0.416562	0.625525	1.34537	1.34537
Sum of Non-Essential AAs	Sum of Non-Essential Amino Acids	Amino acid metabolism	0.427079	0.631641	1.03964	1.03964
Sum of PCs	Sum of Phosphatidylcholines	Glycerophospholipids	0.0669745	0.349878	1.16593	1.16593
Sum of PCs (aa)	Sum of Diacyl-Phosphatidylcholines	Glycerophospholipids	0.0590337	0.340973	1.17317	1.17317
Sum of PCs (ae)	Sum of Acyl-Alkyl-Phosphatidylcholines	Glycerophospholipids	0.541266	0.714576	1.04745	1.04745
Sum of Polyamines	Sum of Polyamines	Polyamines	0.158271	0.392798	1.29436	1.29436
Sum of Primary BAs	Sum of Primary Bile Acids	Bile acid metabolism	0.629555	0.771391	1.21597	1.21597
Sum of PUFA-ACs	Sum of Polyunsaturated Fatty Acid Acylcarnitines	FAO	0.0189402	0.261738	1.40346	1.40346
Sum of PUFA-CEs	Sum of Polyunsaturated Fatty Acid Cholesteryl Esters	Chol S/T	0.285183	0.513436	1.09767	1.09767
Sum of PUFA-LysoPCs	Sum of Polyunsaturated Fatty Acid Lysophosphatidylcholines	Glycerophospholipids	0.0197608	0.261738	1.25047	1.25047
Sum of PUFA-PCs	Sum of Polyunsaturated Fatty Acid Phosphatidylcholines	Glycerophospholipids	0.0412192	0.31388	1.18896	1.18896
Sum of PUFAs	Sum of Polyunsaturated Fatty Acids	FFA	0.366396	0.586063	1.18412	1.18412
Sum of Saturated CEs	Sum of Saturated Cholesteryl Esters	Chol S/T	0.14695	0.388782	1.17279	1.17279
Sum of Saturated DGs	Sum of Saturated Diglycerides	Storage lipids	0.167195	0.401785	1.65796	1.65796
Sum of Secondary BAs	Sum of Secondary Bile Acids	Bile acid metabolism	0.308689	0.532859	1.60882	1.60882
Sum of SFA-ACs	Sum of Saturated Fatty Acid Acylcarnitines	FAO	0.0114008	0.238951	1.44227	1.44227
Sum of SFA-LysoPCs	Sum of Saturated Fatty Acid Lysophosphatidylcholines	Glycerophospholipids	0.489187	0.676791	1.05137	1.05137
Sum of SFA-PCs	Sum of Saturated Fatty Acid Phosphatidylcholines	Glycerophospholipids	0.831043	0.892512	1.03006	0.970816
Sum of SFAs	Sum of Saturated Fatty Acids	FFA	0.799369	0.878386	1.02634	1.02634
Sum of Short-Chain ACs			0.0137278	0.25238	1.43346	1.43346
Sum of SM-Non OHs	Sum of Non-Hydroxylated Sphingomyelins	Sphingolipids	0.812956	0.882163	1.02111	0.979324
Sum of SM-OHs	Sum of Hydroxylated Sphingomyelins	Sphingolipids	0.441085	0.641822	1.06364	0.940167
Sum of SMs	Sum of Sphingomyelins	Sphingolipids	0.764241	0.865657	1.02607	0.974594
Sum of Solely Glucogenic AAs	Sum of Solely Glucogenic Amino Acids	Amino acid metabolism	0.649959	0.789531	1.02427	1.02427
Sum of Solely Ketogenic AAs	Sum of Solely Ketogenic Amino Acids	Amino acid metabolism	0.134482	0.384192	1.11028	1.11028
Sum of Sulfur-Containing AAs	Sum of Sulfur-Containing Amino Acids	Amino acid metabolism	0.34423	0.562359	1.04338	1.04338
Sum of Taurine-Conjugated BAs	Sum of Taurine-Conjugated Bile Acids	Bile acid metabolism	0.0351453	0.309885	2.27812	2.27812
Sum of TGs	Sum of Triglycerides	Storage lipids	0.103034	0.363179	1.47263	1.47263
Sum of Unconjugated BAs	Sum of Unconjugated Bile Acids	Bile acid metabolism	0.4014	0.622952	1.79712	0.556445
Sum of Unconjugated Primary BAs	Sum of Unconjugated Primary Bile Acids	Bile acid metabolism	0.403401	0.623563	1.80459	0.554144
Sum of Unsaturated DGs	Sum of Unsaturated Diglycerides	Storage lipids	0.256273	0.493945	1.22811	1.22811
Sum of Unsaturated TGs	Sum of Unsaturated Triglycerides	Storage lipids	0.102586	0.363179	1.47278	1.47278
Sum of VLCFA-Cer	Sum of Very Long-Chain Fatty Acid Ceramides	Sphingolipids	0.101961	0.363179	1.19389	1.19389
Sum of VLCFA-CEs	Sum of Very Long-Chain Fatty Acid Cholesteryl Esters	Chol S/T	0.56557	0.725751	1.08101	1.08101
Sum of VLCFA-Glycosyl-Cer	Sum of Very Long-Chain Fatty Acid Glycosylceramides	Sphingolipids	0.279893	0.509124	1.07488	1.07488
Sum of VLCFA-LysoPCs	Sum of Very Long-Chain Fatty Acid Lysophosphatidylcholines	Glycerophospholipids	0.0509849	0.325382	1.54981	0.645241
Sum of VLCFA-SMs	Sum of Very Long-Chain Fatty Acid Sphingomyelins	Sphingolipids	0.725391	0.841595	1.031	0.969932
Symmetrical Arg Methylation	Symmetrical Arginine Methylation	Amino acid metabolism	0.986982	0.991129	1.00108	0.998922
t4-OH-Pro	trans-4-Hydroxyproline	Amino acid metabolism	0.647047	0.786993	1.03753	0.963829
Taurine	Taurine	Amino acid metabolism	0.0379758	0.309885	1.18896	1.18896
Taurine Conjugation of CA	Taurine Conjugation of Cholic Acid	Bile acid metabolism	0.0631571	0.345018	4.09653	4.09653
Taurine Conjugation of CDCA	Taurine Conjugation of Chenodeoxycholic Acid	Bile acid metabolism	0.0551143	0.329308	3.5661	3.5661
Taurine Conjugation of DCA	Taurine Conjugation of Deoxycholic Acid	Bile acid metabolism	0.872843	0.918606	1.05489	1.05489
Taurine Conjugation of Primary BAs	Taurine Conjugation of Primary Bile Acids	Bile acid metabolism	0.0599199	0.340973	4.10807	4.10807
Taurine Synthesis	Taurine Synthesis	Amino acid metabolism	0.766227	0.866879	1.02826	1.02826
TCA	Taurocholic acid	Bile acid metabolism	0.0408652	0.31388	2.35175	2.35175
TCDCA	Taurochenodeoxycholic acid	Bile acid metabolism	0.0385481	0.309885	2.11021	2.11021
TDCA	Taurodeoxycholic acid	Bile acid metabolism	0.0715525	0.354199	2.09944	2.09944
TDCA Synthesis from CA	Taurodeoxycholic Acid Synthesis from Cholic Acid	Bile acid metabolism	0.140708	0.385616	3.37618	3.37618
TFP Deficiency (NBS)	Mitochondrial Trifunctional Protein Deficiency (NBS)	FAO	0.308791	0.532859	1.13931	0.877722
TG(14:0_34:0)	Triacylglceride (48:0) w/ FA (14:0)	Storage lipids	0.678563	0.8093	1.07224	1.07224
TG(14:0_34:1)	Triacylglceride (48:1) w/ FA (14:0)*	Storage lipids	0.415102	0.625525	1.1966	1.1966
TG(14:0_34:2)	Triacylglceride (48:2) w/ FA (14:0)	Storage lipids	0.248472	0.485383	1.34591	1.34591
TG(14:0_34:3)	Triacylglceride (48:3) w/ FA (14:0)	Storage lipids	0.725168	0.841595	1.0807	1.0807
TG(14:0_36:1)	Triacylglceride (50:1) w/ FA (14:0)*	Storage lipids	0.392485	0.613097	1.20274	1.20274
TG(14:0_36:2)	Triacylglceride (50:2) w/ FA (14:0)*	Storage lipids	0.170901	0.407435	1.40516	1.40516
TG(14:0_36:3)	Triacylglceride (50:3) w/ FA (14:0)*	Storage lipids	0.0749698	0.354199	1.50168	1.50168
TG(14:0_36:4)	Triacylglceride (50:4) w/ FA (14:0)	Storage lipids	0.112206	0.369645	1.40268	1.40268
TG(16:0_28:1)	Triacylglceride (44:1) w/ FA (16:0)*	Storage lipids	0.071605	0.354199	1.19845	0.834409
TG(16:0_32:0)	Triacylglceride (48:0) w/ FA (16:0)*	Storage lipids	0.371504	0.590944	1.20223	1.20223
TG(16:0_32:1)	Triacylglceride (48:1) w/ FA (16:0)*	Storage lipids	0.324945	0.545954	1.32359	1.32359
TG(16:0_32:2)	Triacylglceride (48:2) w/ FA (16:0)*	Storage lipids	0.206679	0.45008	1.38572	1.38572
TG(16:0_33:1)	Triacylglceride (49:1) w/ FA (16:0)*	Storage lipids	0.266314	0.499635	1.24915	1.24915
TG(16:0_33:2)	Triacylglceride (49:2) w/ FA (16:0)	Storage lipids	0.477116	0.671757	1.21934	1.21934
TG(16:0_34:0)	Triacylglceride (50:0) w/ FA (16:0)*	Storage lipids	0.164107	0.399201	1.42934	1.42934
TG(16:0_34:1)	Triacylglceride (50:1) w/ FA (16:0)*	Storage lipids	0.202546	0.448856	1.43013	1.43013
TG(16:0_34:2)	Triacylglceride (50:2) w/ FA (16:0)*	Storage lipids	0.152618	0.392798	1.47791	1.47791
TG(16:0_34:3)	Triacylglceride (50:3) w/ FA (16:0)*	Storage lipids	0.154779	0.392798	1.43708	1.43708
TG(16:0_34:4)	Triacylglceride (50:4) w/ FA (16:0)	Storage lipids	0.0966233	0.358388	1.57809	1.57809
TG(16:0_35:1)	Triacylglceride (51:1) w/ FA (16:0)*	Storage lipids	0.126709	0.380924	1.42612	1.42612
TG(16:0_35:2)	Triacylglceride (51:2) w/ FA (16:0)*	Storage lipids	0.247521	0.485147	1.31395	1.31395
TG(16:0_35:3)	Triacylglceride (51:3) w/ FA (16:0)	Storage lipids	0.156019	0.392798	1.37276	1.37276
TG(16:0_36:2)	Triacylglceride (52:2) w/ FA (16:0)*	Storage lipids	0.156352	0.392798	1.41034	1.41034
TG(16:0_36:3)	Triacylglceride (52:3) w/ FA (16:0)*	Storage lipids	0.0937483	0.357529	1.45368	1.45368
TG(16:0_36:4)	Triacylglceride (52:4) w/ FA (16:0)*	Storage lipids	0.0876098	0.354199	1.47089	1.47089
TG(16:0_36:5)	Triacylglceride (52:5) w/ FA (16:0)*	Storage lipids	0.0436659	0.317853	1.60962	1.60962
TG(16:0_36:6)	Triacylglceride (52:6) w/ FA (16:0)	Storage lipids	0.276618	0.509124	1.41274	1.41274
TG(16:0_37:3)	Triacylglceride (53:3) w/ FA (16:0)	Storage lipids	0.209581	0.451259	1.31199	1.31199
TG(16:0_38:1)	Triacylglceride (54:1) w/ FA (16:0)*	Storage lipids	0.315145	0.539476	1.24589	1.24589
TG(16:0_38:2)	Triacylglceride (54:2) w/ FA (16:0)*	Storage lipids	0.0680489	0.353536	1.51391	1.51391
TG(16:0_38:3)	Triacylglceride (54:3) w/ FA (16:0)*	Storage lipids	0.0523547	0.325382	1.51821	1.51821
TG(16:0_38:4)	Triacylglceride (54:4) w/ FA (16:0)*	Storage lipids	0.0718428	0.354199	1.40121	1.40121
TG(16:0_38:5)	Triacylglceride (54:5) w/ FA (16:0)*	Storage lipids	0.083765	0.354199	1.36822	1.36822
TG(16:0_38:6)	Triacylglceride (54:6) w/ FA (16:0)*	Storage lipids	0.10964	0.367354	1.33554	1.33554
TG(16:0_38:7)	Triacylglceride (54:7) w/ FA (16:0)	Storage lipids	0.316114	0.539476	1.25524	1.25524
TG(16:0_40:6)	Triacylglceride (56:6) w/ FA (16:0)*	Storage lipids	0.0527511	0.325382	1.42631	1.42631
TG(16:0_40:7)	Triacylglceride (56:7) w/ FA (16:0)*	Storage lipids	0.129867	0.384192	1.35855	1.35855
TG(16:0_40:8)	Triacylglceride (56:8) w/ FA (16:0)	Storage lipids	0.122279	0.378373	1.37332	1.37332
TG(16:1_28:0)	Triacylglceride (44:1) w/ FA (16:1)	Storage lipids	0.672091	0.807937	1.0608	1.0608
TG(16:1_30:1)	Triacylglceride (46:2) w/ FA (16:1)	Storage lipids	0.173082	0.410586	1.15289	1.15289
TG(16:1_32:0)	Triacylglceride (48:1) w/ FA (16:1)*	Storage lipids	0.41328	0.625525	1.17755	1.17755
TG(16:1_32:1)	Triacylglceride (48:2) w/ FA (16:1)	Storage lipids	0.499055	0.684499	1.14619	1.14619
TG(16:1_32:2)	Triacylglceride (48:3) w/ FA (16:1)	Storage lipids	0.868221	0.917525	1.02281	1.02281
TG(16:1_33:1)	Triacylglceride (49:2) w/ FA (16:1)	Storage lipids	0.0745304	0.354199	1.2725	1.2725
TG(16:1_34:0)	Triacylglceride (50:1) w/ FA (16:1)*	Storage lipids	0.103968	0.363179	1.46307	1.46307
TG(16:1_34:1)	Triacylglceride (50:2) w/ FA (16:1)*	Storage lipids	0.267173	0.499838	1.38754	1.38754
TG(16:1_34:2)	Triacylglceride (50:3) w/ FA (16:1)*	Storage lipids	0.165354	0.400199	1.47236	1.47236
TG(16:1_34:3)	Triacylglceride (50:4) w/ FA (16:1)	Storage lipids	0.132191	0.384192	1.47371	1.47371
TG(16:1_36:1)	Triacylglceride (52:2) w/ FA (16:1)*	Storage lipids	0.0705018	0.354199	1.56136	1.56136
TG(16:1_36:2)	Triacylglceride (52:3) w/ FA (16:1)*	Storage lipids	0.158236	0.392798	1.51836	1.51836
TG(16:1_36:3)	Triacylglceride (52:4) w/ FA (16:1)*	Storage lipids	0.112517	0.369645	1.55862	1.55862
TG(16:1_36:4)	Triacylglceride (52:5) w/ FA (16:1)*	Storage lipids	0.0741445	0.354199	1.57277	1.57277
TG(16:1_36:5)	Triacylglceride (52:6) w/ FA (16:1)	Storage lipids	0.33435	0.556173	1.29905	1.29905
TG(16:1_38:3)	Triacylglceride (54:4) w/ FA (16:1)*	Storage lipids	0.0580469	0.340447	1.52306	1.52306
TG(16:1_38:4)	Triacylglceride (54:5) w/ FA (16:1)*	Storage lipids	0.115182	0.369753	1.39199	1.39199
TG(16:1_38:5)	Triacylglceride (54:6) w/ FA (16:1)	Storage lipids	0.930728	0.95265	1.01865	1.01865
TG(17:0_34:1)	Triacylglceride (51:1) w/ FA (17:0)*	Storage lipids	0.255777	0.493945	1.24834	1.24834
TG(17:0_34:2)	Triacylglceride (51:2) w/ FA (17:0)*	Storage lipids	0.0967198	0.358388	1.40412	1.40412
TG(17:0_34:3)	Triacylglceride (51:3) w/ FA (17:0)*	Storage lipids	0.146393	0.388782	1.59824	1.59824
TG(17:0_36:3)	Triacylglceride (53:3) w/ FA (17:0)*	Storage lipids	0.0283239	0.309885	1.55593	1.55593
TG(17:0_36:4)	Triacylglceride (53:4) w/ FA (17:0)*	Storage lipids	0.0159964	0.261738	1.68469	1.68469
TG(17:1_34:1)	Triacylglceride (51:2) w/ FA (17:1)*	Storage lipids	0.331233	0.553599	1.27371	1.27371
TG(17:1_34:2)	Triacylglceride (51:3) w/ FA (17:1)*	Storage lipids	0.0458299	0.322523	1.60068	1.60068
TG(17:1_34:3)	Triacylglceride (51:4) w/ FA (17:1)*	Storage lipids	0.0105039	0.238951	1.93318	1.93318
TG(17:1_36:3)	Triacylglceride (53:4) w/ FA (17:1)*	Storage lipids	0.262892	0.499572	1.25334	1.25334
TG(17:1_36:4)	Triacylglceride (53:5) w/ FA (17:1)*	Storage lipids	0.181592	0.420345	1.57706	1.57706
TG(18:0_30:0)	Triacylglceride (48:0) w/ FA (18:0)*	Storage lipids	0.805801	0.878608	1.04415	1.04415
TG(18:0_32:0)	Triacylglceride (50:0) w/ FA (18:0)*	Storage lipids	0.236229	0.47898	1.19344	1.19344
TG(18:0_32:1)	Triacylglceride (50:1) w/ FA (18:0)*	Storage lipids	0.207403	0.450295	1.25242	1.25242
TG(18:0_32:2)	Triacylglceride (50:2) w/ FA (18:0)*	Storage lipids	0.464112	0.660254	1.20833	1.20833
TG(18:0_34:2)	Triacylglceride (52:2) w/ FA (18:0)*	Storage lipids	0.0839762	0.354199	1.57314	1.57314
TG(18:0_34:3)	Triacylglceride (52:3) w/ FA (18:0)*	Storage lipids	0.244794	0.484854	1.29678	1.29678
TG(18:0_36:1)	Triacylglceride (54:1) w/ FA (18:0)*	Storage lipids	0.601756	0.75397	1.14307	1.14307
TG(18:0_36:2)	Triacylglceride (54:2) w/ FA (18:0)*	Storage lipids	0.114374	0.369753	1.50639	1.50639
TG(18:0_36:3)	Triacylglceride (54:3) w/ FA (18:0)*	Storage lipids	0.0513499	0.325382	1.67044	1.67044
TG(18:0_36:4)	Triacylglceride (54:4) w/ FA (18:0)*	Storage lipids	0.0550956	0.329308	1.58562	1.58562
TG(18:0_36:5)	Triacylglceride (54:5) w/ FA (18:0)*	Storage lipids	0.175443	0.414132	1.3533	1.3533
TG(18:0_38:6)	Triacylglceride (56:6) w/ FA (18:0)*	Storage lipids	0.0819351	0.354199	1.31561	1.31561
TG(18:1_28:1)	Triacylglceride (46:2) w/ FA (18:1)	Storage lipids	0.551198	0.717909	1.08625	1.08625
TG(18:1_30:0)	Triacylglceride (48:1) w/ FA (18:1)*	Storage lipids	0.387448	0.60921	1.23844	1.23844
TG(18:1_30:1)	Triacylglceride (48:2) w/ FA (18:1)*	Storage lipids	0.527533	0.703378	1.12935	0.885467
TG(18:1_31:0)	Triacylglceride (49:1) w/ FA (18:1)*	Storage lipids	0.31714	0.539476	1.1829	1.1829
TG(18:1_32:0)	Triacylglceride (50:1) w/ FA (18:1)*	Storage lipids	0.232119	0.474213	1.39163	1.39163
TG(18:1_32:1)	Triacylglceride (50:2) w/ FA (18:1)*	Storage lipids	0.264069	0.499572	1.37948	1.37948
TG(18:1_32:2)	Triacylglceride (50:3) w/ FA (18:1)*	Storage lipids	0.132952	0.384192	1.45618	1.45618
TG(18:1_32:3)	Triacylglceride (50:4) w/ FA (18:1)	Storage lipids	0.206512	0.45008	1.24778	1.24778
TG(18:1_33:0)	Triacylglceride (51:1) w/ FA (18:1)*	Storage lipids	0.0768638	0.354199	1.47444	1.47444
TG(18:1_33:1)	Triacylglceride (51:2) w/ FA (18:1)*	Storage lipids	0.228282	0.474213	1.34145	1.34145
TG(18:1_33:2)	Triacylglceride (51:3) w/ FA (18:1)*	Storage lipids	0.0782307	0.354199	1.46304	1.46304
TG(18:1_33:3)	Triacylglceride (51:4) w/ FA (18:1)	Storage lipids	0.497459	0.684274	1.1472	1.1472
TG(18:1_34:1)	Triacylglceride (52:2) w/ FA (18:1)*	Storage lipids	0.146792	0.388782	1.41647	1.41647
TG(18:1_34:2)	Triacylglceride (52:3) w/ FA (18:1)*	Storage lipids	0.0892907	0.354199	1.4605	1.4605
TG(18:1_34:3)	Triacylglceride (52:4) w/ FA (18:1)*	Storage lipids	0.102704	0.363179	1.53182	1.53182
TG(18:1_34:4)	Triacylglceride (52:5) w/ FA (18:1)*	Storage lipids	0.24625	0.484854	1.31193	1.31193
TG(18:1_35:2)	Triacylglceride (53:3) w/ FA (18:1)*	Storage lipids	0.114149	0.369753	1.4399	1.4399
TG(18:1_35:3)	Triacylglceride (53:4) w/ FA (18:1)*	Storage lipids	0.339943	0.558394	1.28281	1.28281
TG(18:1_36:0)	Triacylglceride (54:1) w/ FA (18:1)*	Storage lipids	0.155355	0.392798	1.3603	1.3603
TG(18:1_36:1)	Triacylglceride (54:2) w/ FA (18:1)*	Storage lipids	0.0978043	0.360576	1.55208	1.55208
TG(18:1_36:2)	Triacylglceride (54:3) w/ FA (18:1)*	Storage lipids	0.158901	0.392798	1.53508	1.53508
TG(18:1_36:3)	Triacylglceride (54:4) w/ FA (18:1)*	Storage lipids	0.154832	0.392798	1.50287	1.50287
TG(18:1_36:4)	Triacylglceride (54:5) w/ FA (18:1)*	Storage lipids	0.0774958	0.354199	1.55587	1.55587
TG(18:1_36:5)	Triacylglceride (54:6) w/ FA (18:1)*	Storage lipids	0.106221	0.36397	1.44295	1.44295
TG(18:1_36:6)	Triacylglceride (54:7) w/ FA (18:1)	Storage lipids	0.0522586	0.325382	1.4522	1.4522
TG(18:1_38:5)	Triacylglceride (56:6) w/ FA (18:1)*	Storage lipids	0.159009	0.392798	1.29709	1.29709
TG(18:1_38:6)	Triacylglceride (56:7) w/ FA (18:1)*	Storage lipids	0.280243	0.509124	1.24229	1.24229
TG(18:1_38:7)	Triacylglceride (56:8) w/ FA (18:1)	Storage lipids	0.0367588	0.309885	1.57253	1.57253
TG(18:2_30:0)	Triacylglceride (48:2) w/ FA (18:2)*	Storage lipids	0.209054	0.451141	1.38687	1.38687
TG(18:2_30:1)	Triacylglceride (48:3) w/ FA (18:2)	Storage lipids	0.907221	0.93864	1.02151	1.02151
TG(18:2_31:0)	Triacylglceride (49:2) w/ FA (18:2)	Storage lipids	0.0277061	0.307988	1.45513	1.45513
TG(18:2_32:0)	Triacylglceride (50:2) w/ FA (18:2)*	Storage lipids	0.104674	0.363179	1.51378	1.51378
TG(18:2_32:1)	Triacylglceride (50:3) w/ FA (18:2)*	Storage lipids	0.148437	0.388782	1.44751	1.44751
TG(18:2_32:2)	Triacylglceride (50:4) w/ FA (18:2)	Storage lipids	0.0831395	0.354199	1.46182	1.46182
TG(18:2_33:0)	Triacylglceride (51:2) w/ FA (18:2)*	Storage lipids	0.262872	0.499572	1.25232	1.25232
TG(18:2_33:1)	Triacylglceride (51:3) w/ FA (18:2)*	Storage lipids	0.148129	0.388782	1.40851	1.40851
TG(18:2_33:2)	Triacylglceride (51:4) w/ FA (18:2)*	Storage lipids	0.108252	0.367354	1.44687	1.44687
TG(18:2_34:0)	Triacylglceride (52:2) w/ FA (18:2)*	Storage lipids	0.0852848	0.354199	1.45959	1.45959
TG(18:2_34:1)	Triacylglceride (52:3) w/ FA (18:2)*	Storage lipids	0.095366	0.357529	1.43633	1.43633
TG(18:2_34:2)	Triacylglceride (52:4) w/ FA (18:2)*	Storage lipids	0.0773356	0.354199	1.48879	1.48879
TG(18:2_34:3)	Triacylglceride (52:5) w/ FA (18:2)*	Storage lipids	0.0899684	0.355412	1.50741	1.50741
TG(18:2_34:4)	Triacylglceride (52:6) w/ FA (18:2)	Storage lipids	0.0889841	0.354199	1.45648	1.45648
TG(18:2_35:1)	Triacylglceride (53:3) w/ FA (18:2)*	Storage lipids	0.0772818	0.354199	1.47951	1.47951
TG(18:2_35:2)	Triacylglceride (53:4) w/ FA (18:2)*	Storage lipids	0.0329232	0.309885	1.61081	1.61081
TG(18:2_35:3)	Triacylglceride (53:5) w/ FA (18:2)	Storage lipids	0.0730693	0.354199	1.46789	1.46789
TG(18:2_36:0)	Triacylglceride (54:2) w/ FA (18:2)*	Storage lipids	0.123026	0.378373	1.46171	1.46171
TG(18:2_36:1)	Triacylglceride (54:3) w/ FA (18:2)*	Storage lipids	0.0595594	0.340973	1.59216	1.59216
TG(18:2_36:2)	Triacylglceride (54:4) w/ FA (18:2)*	Storage lipids	0.120453	0.378373	1.50429	1.50429
TG(18:2_36:3)	Triacylglceride (54:5) w/ FA (18:2)*	Storage lipids	0.109938	0.367354	1.52881	1.52881
TG(18:2_36:4)	Triacylglceride (54:6) w/ FA (18:2)*	Storage lipids	0.077238	0.354199	1.56277	1.56277
TG(18:2_36:5)	Triacylglceride (54:7) w/ FA (18:2)	Storage lipids	0.0192129	0.261738	1.62019	1.62019
TG(18:2_38:4)	Triacylglceride (56:6) w/ FA (18:2)*	Storage lipids	0.0864671	0.354199	1.37855	1.37855
TG(18:2_38:5)	Triacylglceride (56:7) w/ FA (18:2)*	Storage lipids	0.160449	0.394059	1.31932	1.31932
TG(18:2_38:6)	Triacylglceride (56:8) w/ FA (18:2)*	Storage lipids	0.137937	0.384192	1.32389	1.32389
TG(18:3_32:0)	Triacylglceride (50:3) w/ FA (18:3)*	Storage lipids	0.505007	0.689696	1.14635	1.14635
TG(18:3_32:1)	Triacylglceride (50:4) w/ FA (18:3)	Storage lipids	0.598495	0.752672	1.14088	1.14088
TG(18:3_34:0)	Triacylglceride (52:3) w/ FA (18:3)*	Storage lipids	0.257582	0.494735	1.27305	1.27305
TG(18:3_34:1)	Triacylglceride (52:4) w/ FA (18:3)*	Storage lipids	0.0953344	0.357529	1.43746	1.43746
TG(18:3_34:2)	Triacylglceride (52:5) w/ FA (18:3)*	Storage lipids	0.0980647	0.360576	1.42719	1.42719
TG(18:3_34:3)	Triacylglceride (52:6) w/ FA (18:3)	Storage lipids	0.126295	0.380924	1.4259	1.4259
TG(18:3_36:1)	Triacylglceride (54:4) w/ FA (18:3)*	Storage lipids	0.0734782	0.354199	1.49943	1.49943
TG(18:3_36:2)	Triacylglceride (54:5) w/ FA (18:3)*	Storage lipids	0.123463	0.378373	1.40265	1.40265
TG(18:3_36:3)	Triacylglceride (54:6) w/ FA (18:3)*	Storage lipids	0.089218	0.354199	1.52408	1.52408
TG(18:3_36:4)	Triacylglceride (54:7) w/ FA (18:3)	Storage lipids	0.0904135	0.355701	1.4242	1.4242
TG(20:0_32:3)	Triacylglceride (52:3) w/ FA (20:0)*	Storage lipids	0.384855	0.607131	1.19884	1.19884
TG(20:0_32:4)	Triacylglceride (52:4) w/ FA (20:0)	Storage lipids	0.77061	0.868754	1.08374	1.08374
TG(20:0_34:1)	Triacylglceride (54:1) w/ FA (20:0)*	Storage lipids	0.195012	0.441986	1.42228	1.42228
TG(20:1_32:1)	Triacylglceride (52:2) w/ FA (20:1)*	Storage lipids	0.230437	0.474213	1.28433	1.28433
TG(20:1_32:2)	Triacylglceride (52:3) w/ FA (20:1)*	Storage lipids	0.732164	0.845348	1.06757	1.06757
TG(20:1_34:1)	Triacylglceride (54:2) w/ FA (20:1)*	Storage lipids	0.0565552	0.335818	1.55999	1.55999
TG(20:1_34:2)	Triacylglceride (54:3) w/ FA (20:1)*	Storage lipids	0.0527554	0.325382	1.51358	1.51358
TG(20:1_34:3)	Triacylglceride (54:4) w/ FA (20:1)*	Storage lipids	0.0883591	0.354199	1.58155	1.58155
TG(20:2_34:1)	Triacylglceride (54:3) w/ FA (20:2)*	Storage lipids	0.134635	0.384192	1.31954	1.31954
TG(20:2_34:2)	Triacylglceride (54:4) w/ FA (20:2)*	Storage lipids	0.10026	0.363062	1.37244	1.37244
TG(20:2_34:3)	Triacylglceride (54:5) w/ FA (20:2)*	Storage lipids	0.23152	0.474213	1.41262	1.41262
TG(20:3_32:0)	Triacylglceride (52:3) w/ FA (20:3)*	Storage lipids	0.138647	0.384192	1.37516	1.37516
TG(20:3_32:1)	Triacylglceride (52:4) w/ FA (20:3)*	Storage lipids	0.666958	0.803038	1.08819	1.08819
TG(20:3_34:0)	Triacylglceride (54:3) w/ FA (20:3)*	Storage lipids	0.280657	0.509124	1.32598	1.32598
TG(20:3_34:1)	Triacylglceride (54:4) w/ FA (20:3)*	Storage lipids	0.118009	0.376055	1.29793	1.29793
TG(20:3_34:2)	Triacylglceride (54:5) w/ FA (20:3)*	Storage lipids	0.0785482	0.354199	1.40211	1.40211
TG(20:3_34:3)	Triacylglceride (54:6) w/ FA (20:3)*	Storage lipids	0.148001	0.388782	1.36546	1.36546
TG(20:3_36:3)	Triacylglceride (56:6) w/ FA (20:3)*	Storage lipids	0.245618	0.484854	1.22583	1.22583
TG(20:3_36:4)	Triacylglceride (56:7) w/ FA (20:3)*	Storage lipids	0.399941	0.621697	1.18098	1.18098
TG(20:4_32:0)	Triacylglceride (52:4) w/ FA (20:4)*	Storage lipids	0.323772	0.54494	1.18128	1.18128
TG(20:4_32:1)	Triacylglceride (52:5) w/ FA (20:4)*	Storage lipids	0.506482	0.690679	1.12743	1.12743
TG(20:4_32:2)	Triacylglceride (52:6) w/ FA (20:4)	Storage lipids	0.0537867	0.328717	1.61785	1.61785
TG(20:4_33:2)	Triacylglceride (53:6) w/ FA (20:4)	Storage lipids	0.577974	0.738694	1.14314	1.14314
TG(20:4_34:0)	Triacylglceride (54:4) w/ FA (20:4)*	Storage lipids	0.128204	0.384192	1.26851	1.26851
TG(20:4_34:1)	Triacylglceride (54:5) w/ FA (20:4)*	Storage lipids	0.111289	0.36814	1.31359	1.31359
TG(20:4_34:2)	Triacylglceride (54:6) w/ FA (20:4)*	Storage lipids	0.108803	0.367354	1.35644	1.35644
TG(20:4_34:3)	Triacylglceride (54:7) w/ FA (20:4)	Storage lipids	0.223692	0.468969	1.22274	1.22274
TG(20:4_36:2)	Triacylglceride (56:6) w/ FA (20:4)*	Storage lipids	0.120841	0.378373	1.35458	1.35458
TG(20:4_36:3)	Triacylglceride (56:7) w/ FA (20:4)*	Storage lipids	0.151064	0.392139	1.38696	1.38696
TG(20:4_36:4)	Triacylglceride (56:8) w/ FA (20:4)*	Storage lipids	0.230611	0.474213	1.25469	1.25469
TG(20:4_36:5)	Triacylglceride (56:9) w/ FA (20:4)	Storage lipids	0.395407	0.61565	1.21329	1.21329
TG(20:5_34:0)	Triacylglceride (54:5) w/ FA (20:5)*	Storage lipids	0.229712	0.474213	1.28504	1.28504
TG(20:5_34:1)	Triacylglceride (54:6) w/ FA (20:5)*	Storage lipids	0.0822331	0.354199	1.49026	1.49026
TG(20:5_34:2)	Triacylglceride (54:7) w/ FA (20:5)	Storage lipids	0.186143	0.428801	1.38077	1.38077
TG(20:5_36:2)	Triacylglceride (56:7) w/ FA (20:5)*	Storage lipids	0.291536	0.515958	1.27263	1.27263
TG(20:5_36:3)	Triacylglceride (56:8) w/ FA (20:5)	Storage lipids	0.0487542	0.325382	1.43	1.43
TG(22:4_34:2)	Triacylglceride (56:6) w/ FA (22:4)*	Storage lipids	0.0185617	0.261738	1.41486	1.41486
TG(22:5_32:0)	Triacylglceride (54:5) w/ FA (22:5)*	Storage lipids	0.482445	0.675332	1.16032	1.16032
TG(22:5_32:1)	Triacylglceride (54:6) w/ FA (22:5)*	Storage lipids	0.104386	0.363179	1.39232	1.39232
TG(22:5_34:1)	Triacylglceride (56:6) w/ FA (22:5)*	Storage lipids	0.116956	0.373947	1.36572	1.36572
TG(22:5_34:2)	Triacylglceride (56:7) w/ FA (22:5)*	Storage lipids	0.120792	0.378373	1.37863	1.37863
TG(22:5_34:3)	Triacylglceride (56:8) w/ FA (22:5)*	Storage lipids	0.912495	0.940027	1.02304	1.02304
TG(22:6_32:0)	Triacylglceride (54:6) w/ FA (22:6)*	Storage lipids	0.155568	0.392798	1.43437	1.43437
TG(22:6_32:1)	Triacylglceride (54:7) w/ FA (22:6)	Storage lipids	0.122038	0.378373	1.44693	1.44693
TG(22:6_34:1)	Triacylglceride (56:7) w/ FA (22:6)*	Storage lipids	0.138219	0.384192	1.35245	1.35245
TG(22:6_34:2)	Triacylglceride (56:8) w/ FA (22:6)*	Storage lipids	0.15145	0.392139	1.3532	1.3532
TG(22:6_34:3)	Triacylglceride (56:9) w/ FA (22:6)	Storage lipids	0.237535	0.47898	1.26068	1.26068
Thr	Threonine	Amino acid metabolism	0.976178	0.984994	1.00359	0.996422
TLCA	Taurolithocholic acid	Bile acid metabolism	0.163426	0.398559	1.52133	1.52133
TLCA Synthesis from CDCA	Taurolithocholic Acid Synthesis from Chenodeoxycholic Acid	Bile acid metabolism	0.179423	0.417345	2.96926	2.96926
TMAO	Trimethylamine N-oxide	Microbial metabolites metabolites	0.772855	0.869234	1.04239	0.959338
TMAO Synthesis (direct)	Trimethylamine N-Oxide Synthesis (direct)	Microbial metabolites metabolites	0.136557	0.384192	1.24034	0.806232
TMCA	Tauromuricholic acid	Bile acid metabolism	0.0491761	0.325382	2.04538	2.04538
Trigonelline	Trigonelline	Alkaloids	0.000329933	0.169252	1.33618	1.33618
Trp	Tryptophan	Amino acid metabolism	0.779766	0.874948	1.01486	1.01486
TrpBetaine	Tryptophan-betaine	Amino acid metabolism	0.302037	0.528285	1.35316	1.35316
Tyr	Tyrosine	Amino acid metabolism	0.0313592	0.309885	1.13101	1.13101
Val	Valine	Amino acid metabolism	0.316206	0.539476	1.05135	1.05135
Valinemia (NBS)	Valinemia (NBS)	Amino acid metabolism	0.0399553	0.31388	1.07269	0.932234
VLCAD Deficiency (NBS)	VLCAD Deficiency (NBS)	FAO	0.00440661	0.169252	1.57424	1.57424
w-Oxidation	Omega-Oxidation	FAO	0.60628	0.758643	1.11112	0.899996
Xanthine	Xanthine	Purine metabolism	0.434613	0.634336	1.27652	1.27652
TMAO Synthesis	Trimethylamine N-Oxide Synthesis	Microbial metabolites metabolites	0.690032	0.81845	1.05622	0.946769
Asn Synthesis	Asparagine Synthesis	Amino acid metabolism	0.0609958	0.340982	1.17455	0.851391
Cys Synthesis	Cysteine Synthesis	Amino acid metabolism	0.0446127	0.318282	1.20093	1.20093
DLD (NBS)	Dihydrolipoamide Dehydrogenase Deficiency (NBS)	Amino acid metabolism	0.761956	0.865657	1.02163	1.02163
Fischer Ratio	Fischer Ratio	Amino acid metabolism	0.724281	0.841595	1.00939	0.990697
GABR	Global Arginine Bioavailability Ratio	Amino acid metabolism	0.886837	0.925062	1.01258	1.01258
Glutaminase Activity	Glutaminase Activity	Amino acid metabolism	0.242868	0.484854	1.11466	1.11466
Glutaminolysis Rate	Glutaminolysis Rate	Amino acid metabolism	0.000943142	0.169252	1.40507	1.40507
Gly Synthesis	Glycine Synthesis	Amino acid metabolism	0.276789	0.509124	1.09726	0.911363
GSH Constituents	Glutathione Constituents	Amino acid metabolism	0.597486	0.752672	1.0476	1.0476
MTHFR Deficiency (NBS)	Methylenetetrahydrofolate Reductase Deficiency (NBS)	Amino acid metabolism	0.0126407	0.238951	1.10301	0.906609
PKU (NBS)	Phenylketonuria (NBS)	Amino acid metabolism	0.923427	0.948603	1.00388	1.00388
Sum of AAs	Sum of Amino Acids	Amino acid metabolism	0.300481	0.527083	1.05178	1.05178
Sum of Aromatic AAs	Sum of Aromatic Amino Acids	Amino acid metabolism	0.0165299	0.261738	1.08805	1.08805
Sum of Branched-Chain AAs	Sum of Branched-Chain Amino Acids	Amino acid metabolism	0.121868	0.378373	1.07792	1.07792
Sum of Essential AAs	Sum of Essential Amino Acids	Amino acid metabolism	0.26531	0.499572	1.06575	1.06575
Sum of Non-Essential AAs	Sum of Non-Essential Amino Acids	Amino acid metabolism	0.42606	0.631493	1.03955	1.03955
Sum of Solely Glucogenic AAs	Sum of Solely Glucogenic Amino Acids	Amino acid metabolism	0.581829	0.741638	1.02802	1.02802
Sum of Solely Ketogenic AAs	Sum of Solely Ketogenic Amino Acids	Amino acid metabolism	0.134834	0.384192	1.11063	1.11063
Sum of Sulfur-Containing AAs	Sum of Sulfur-Containing Amino Acids	Amino acid metabolism	0.334673	0.556173	1.04426	1.04426
Valinemia (NBS)	Valinemia (NBS)	Amino acid metabolism	0.0430306	0.317853	1.07161	0.933172
Ratio of Non-Essential to Essential AAs	Ratio of Non-Essential to Essential Amino Acids	Amino acid metabolism	1	1	1	1
Ratio of Pro to Cit	Ratio of Proline to Citrulline	Amino acid metabolism	0.0844199	0.354199	1.21651	1.21651
1-Met-His Synthesis	1-Methylhistidine Synthesis	Amino acid metabolism	0.0122512	0.238951	1.77845	0.562287
3-Met-His Synthesis	3-Methylhistidine Synthesis	Amino acid metabolism	0.0202607	0.261738	1.21285	1.21285
AABA Synthesis	Alpha-Aminobutyric Acid Synthesis	Amino acid metabolism	0.469393	0.665785	1.28027	1.28027
Anserine Synthesis	Anserine Synthesis	Amino acid metabolism	0.158043	0.392798	1.16185	1.16185
Asymmetrical Arg Methylation	Asymmetrical Arginine Methylation	Amino acid metabolism	0.420276	0.626807	1.06155	0.942023
BABA Synthesis	Beta-Aminobutyric Acid Synthesis	Amino acid metabolism	0.630185	0.771391	1.1228	0.890629
Betaine Synthesis	Betaine Synthesis	Amino acid metabolism	0.228882	0.474213	1.20927	0.826946
Carnosine Synthesis	Carnosine Synthesis	Amino acid metabolism	0.0203497	0.261738	1.65421	1.65421
Cit Synthesis	Citrulline Synthesis	Amino acid metabolism	0.150294	0.391503	1.1914	0.839349
CPS Deficiency (NBS)	Carbamoyl Phosphate Synthase Deficiency (NBS)	Amino acid metabolism	0.0221566	0.268123	1.19076	0.839803
Cystine Synthesis	Cystine Synthesis	Amino acid metabolism	0.878844	0.920288	1.03232	1.03232
DOPA Synthesis	Dihydroxyphenylalanine Synthesis	Amino acid metabolism	0.673563	0.807937	1.0984	1.0984
HArg Synthesis	Homoarginine Synthesis	Amino acid metabolism	0.32935	0.551416	1.12628	0.887881
HCys Synthesis	Homocysteine Synthesis	Amino acid metabolism	0.829696	0.892227	1.02224	1.02224
IDO Activity	Indoleamine 2,3-Dioxygenase Activity	Amino acid metabolism	0.243847	0.484854	1.1166	1.1166
Met Oxidation	Methionine Oxidation	Amino acid metabolism	0.088527	0.354199	1.17263	1.17263
Muscle Protein Degradation	Muscle Protein Degradation	Amino acid metabolism	0.124443	0.37844	1.12509	1.12509
NO-Synthase Activity	Nitric Oxide-Synthase Activity	Amino acid metabolism	0.4079	0.624924	1.07204	0.932802
Orn Synthesis	Ornithine Synthesis	Amino acid metabolism	0.428897	0.63178	1.11134	1.11134
OTC Deficiency (NBS)	Ornithine Transcarbamylase Deficiency (NBS)	Amino acid metabolism	0.150294	0.391503	1.1914	1.1914
Pro Hydroxylation	Proline Hydroxylation	Amino acid metabolism	0.0305426	0.309885	1.19284	0.838338
Ratio of HArg to ADMA	Ratio of Homoarginine to Asymmetric Dimethylarginine	Amino acid metabolism	0.949612	0.969903	1.00916	1.00916
Ratio of HArg to SDMA	Ratio of Homoarginine to Symmetric Dimethylarginine	Amino acid metabolism	0.792721	0.87713	1.04783	0.954358
Sarcosine Synthesis from Gly	Sarcosine Synthesis from Glycine	Amino acid metabolism	0.0409202	0.31388	1.18603	1.18603
Sarcosine Synthesis from Choline	Sarcosine Synthesis from Choline	Amino acid metabolism	0.168906	0.403685	1.15086	0.868918
Sum of Aminobutyric Acids	Sum of Aminobutyric Acids	Amino acid metabolism	0.432783	0.6336	1.27652	1.27652
Sum of Asym. and Sym. Arg Methylation	Sum of Asymmetrical and Symmetrical Arginine Methylation	Amino acid metabolism	0.800342	0.878446	1.01579	0.984452
Sum of Betaine and Related Metabolites	Sum of Betaine and Related Metabolites	Amino acid metabolism	0.926289	0.949124	1.01233	0.987823
Sum of Betaine-Related Metabolites	Sum of Betaine-Related Metabolites	Amino acid metabolism	0.232146	0.474213	1.11284	1.11284
Sum of Dimethylated Arg	Sum of Dimethylated Arginines	Amino acid metabolism	0.979584	0.984994	1.00146	0.998547
Symmetrical Arg Methylation	Symmetrical Arginine Methylation	Amino acid metabolism	0.953088	0.971377	1.0039	0.996118
Taurine Synthesis	Taurine Synthesis	Amino acid metabolism	0.767459	0.867234	1.02818	1.02818
Sum of 12a-OH BAs	Sum of 12-Alpha-Hydroxylated Bile Acids	Bile acid metabolism	0.696239	0.821733	1.17859	1.17859
Sum of BAs	Sum of Bile Acids	Bile acid metabolism	0.61983	0.766569	1.21926	1.21926
Sum of Conjugated BAs	Sum of Conjugated Bile Acids	Bile acid metabolism	0.0485589	0.325382	1.97452	1.97452
Sum of Conjugated Primary BAs	Sum of Conjugated Primary Bile Acids	Bile acid metabolism	0.049509	0.325382	1.9822	1.9822
Sum of Conjugated Secondary BAs	Sum of Conjugated Secondary Bile Acids	Bile acid metabolism	0.213741	0.453787	1.5062	1.5062
Sum of Non-12a-OH BAs	Sum of Non-12-Alpha-Hydroxylated Bile Acids	Bile acid metabolism	0.418	0.625573	1.3422	1.3422
Sum of Primary BAs	Sum of Primary Bile Acids	Bile acid metabolism	0.631722	0.772283	1.21464	1.21464
Sum of Secondary BAs	Sum of Secondary Bile Acids	Bile acid metabolism	0.214077	0.453787	1.4772	1.4772
Sum of Taurine-Conjugated BAs	Sum of Taurine-Conjugated Bile Acids	Bile acid metabolism	0.0355413	0.309885	2.27226	2.27226
Sum of Unconjugated BAs	Sum of Unconjugated Bile Acids	Bile acid metabolism	0.416577	0.625525	1.73963	0.574835
Sum of Unconjugated Primary BAs	Sum of Unconjugated Primary Bile Acids	Bile acid metabolism	0.412359	0.625525	1.77633	0.562959
7a-Dehydroxylation of CA	7-Alpha-Dehydroxylation of Cholic Acid	Bile acid metabolism	0.187129	0.430038	2.19015	2.19015
GDCA Synthesis from CA	Glycodeoxycholic Acid Synthesis from Cholic Acid	Bile acid metabolism	0.247648	0.485147	2.55059	2.55059
GLCA Synthesis from CDCA	Glycolithocholic Acid Synthesis from Chenodeoxycholic Acid	Bile acid metabolism	0.191491	0.43587	3.00558	3.00558
Gly Conjugation of CA	Glycine Conjugation of Cholic Acid	Bile acid metabolism	0.82654	0.890837	1.15827	1.15827
Gly Conjugation of CDCA	Glycine Conjugation of Chenodeoxycholic Acid	Bile acid metabolism	0.546643	0.715712	1.42889	1.42889
Gly Conjugation of DCA	Glycine Conjugation of Deoxycholic Acid	Bile acid metabolism	0.909453	0.938917	1.05187	1.05187
Gly Conjugation of Primary BAs	Glycine Conjugation of Primary Bile Acids	Bile acid metabolism	0.842018	0.898403	1.13654	1.13654
Primary BA Conjugation	Ratio of Conjugated Primary Bile Acids to Unconjugated Primary Bile Acids	Bile acid metabolism	0.0794677	0.354199	3.52104	3.52104
Ratio of 12a-OH BAs to Non-12a-OH BAs	Ratio of 12-Alpha-Hydroxylated Bile Acids to Non-12-Alpha-Hydroxylated Bile Acids	Bile acid metabolism	0.548014	0.715712	1.13882	0.878103
Ratio of CDCA to CA	Ratio of Chenodeoxycholic Acid to Cholic Acid	Bile acid metabolism	0.303384	0.529261	1.35747	0.736665
Ratio of Primary BAs to BAs	Ratio of Primary Bile Acids to Bile Acids	Bile acid metabolism	0.09421	0.357529	1.62574	1.62574
Ratio of Secondary BAs to BAs	Ratio of Secondary Bile Acids to Bile Acids	Bile acid metabolism	0.552924	0.7182	1.21155	1.21155
Secondary BA Conjugation	Ratio of Conjugated Secondary Bile Acids to Unconjugated Secondary Bile Acids	Bile acid metabolism	0.540116	0.714576	1.2004	1.2004
Secondary BA Synthesis	Secondary Bile Acid Synthesis	Bile acid metabolism	0.55543	0.720476	1.21616	1.21616
Taurine Conjugation of CA	Taurine Conjugation of Cholic Acid	Bile acid metabolism	0.062805	0.345018	4.10495	4.10495
Taurine Conjugation of CDCA	Taurine Conjugation of Chenodeoxycholic Acid	Bile acid metabolism	0.0260921	0.30053	5.00002	5.00002
Taurine Conjugation of DCA	Taurine Conjugation of Deoxycholic Acid	Bile acid metabolism	0.113823	0.369753	1.6732	1.6732
Taurine Conjugation of Primary BAs	Taurine Conjugation of Primary Bile Acids	Bile acid metabolism	0.0597936	0.340973	4.04845	4.04845
TDCA Synthesis from CA	Taurodeoxycholic Acid Synthesis from Cholic Acid	Bile acid metabolism	0.124695	0.37844	3.66455	3.66455
TLCA Synthesis from CDCA	Taurolithocholic Acid Synthesis from Chenodeoxycholic Acid	Bile acid metabolism	0.0701242	0.354199	3.6047	3.6047
Sum of FAs	Sum of Fatty Acids	FFA	0.508467	0.690701	1.03921	1.03921
Sum of Measured w-3 FAs	Sum of Measured Omega-3 Fatty Acids	FFA	0.684547	0.813964	1.06507	1.06507
Sum of MUFAs	Sum of Monounsaturated Fatty Acids	FFA	0.517299	0.696373	1.13231	1.13231
Sum of PUFAs	Sum of Polyunsaturated Fatty Acids	FFA	0.366596	0.586063	1.17886	1.17886
Sum of SFAs	Sum of Saturated Fatty Acids	FFA	0.66381	0.803038	1.01596	1.01596
Ratio of DHA to EPA	Ratio of Docosahexaenoic Acid to Eicosapentaenoic Acid	FFA	0.119049	0.377522	1.18957	0.840637
Ratio of EPA to AA	Ratio of Eicosapentaenoic Acid to Arachidonic Acid	FFA	0.0371213	0.309885	1.3114	1.3114
Ratio of MUFAs to FAs	Ratio of Monounsaturated Fatty Acids to Fatty Acids	FFA	0.560747	0.722622	1.08959	1.08959
Ratio of PUFAs to FAs	Ratio of Polyunsaturated Fatty Acids to Fatty Acids	FFA	0.352238	0.567858	1.13438	1.13438
Ratio of SFAs to FAs	Ratio of Saturated Fatty Acids to Fatty Acids	FFA	0.58474	0.743863	1.02288	0.97763
Sum of Choline Lipids	Sum of Choline and Choline-Based Lipids	Glycerophospholipids	0.0539838	0.328717	1.144	1.144
b-Ala Synthesis	Beta-Alanine Synthesis	Biogenic amines	0.105399	0.363179	1.25544	0.796531
GABA Synthesis	Gamma-Aminobutyric Acid Synthesis	Neurotransmitters	0.138228	0.384192	1.19514	1.19514
Histamine Synthesis	Histamine Synthesis	Neurotransmitters	0.115065	0.369753	1.21205	1.21205
PEA Synthesis	Phenylethylamine Synthesis	Neurotransmitters	0.802567	0.878608	1.03857	1.03857
Polyamine Synthesis	Polyamine Synthesis	Polyamines	0.561586	0.722622	1.11577	1.11577
Putrescine Synthesis	Putrescine Synthesis	Polyamines	0.123421	0.378373	1.21737	1.21737
Serotonin Synthesis	Serotonin Synthesis	Neurotransmitters	0.707838	0.828678	1.09442	0.91373
Spermidine Synthesis	Spermidine Synthesis	Polyamines	0.587981	0.745503	1.09238	0.915431
Spermine Synthesis	Spermine Synthesis	Polyamines	0.803477	0.878608	1.04077	0.960824
Sum of Neurotransmitters	Sum of Neurotransmitters	Neurotransmitters	0.78668	0.87713	1.06805	0.936287
Sum of Polyamines	Sum of Polyamines	Polyamines	0.177989	0.417052	1.25775	1.25775
HipAcid Synthesis	Hippuric Acid Synthesis	Microbial metabolites metabolites	0.424795	0.631493	1.24755	1.24755
LDH Activity	Lactate Dehydrogenase Activity	Glycolysis	0.196974	0.443075	1.1199	1.1199
Sum of Carboxylic Acids			0.00397167	0.169252	1.33442	1.33442
p-Cresol-SO4 Synthesis	para-Cresol Sulfate Synthesis	Microbial metabolites metabolites	0.79033	0.87713	1.1031	1.1031
Cortisone Synthesis	Cortisone Synthesis	Steroid hormones	0.265276	0.499572	1.41671	0.70586
Sum of Steroid Hormones	Sum of Steroid Hormones	Steroid hormones	0.453901	0.652526	1.16309	1.16309
3-IAA Synthesis	3-Indoleacetic Acid Synthesis	Microbial metabolites metabolites	0.222905	0.468969	1.42977	1.42977
3-IPA Synthesis	3-Indolepropionic Acid Synthesis	Microbial metabolites metabolites	0.56808	0.727996	1.20948	1.20948
Indole Sulfonation	Indole Sulfonation	Microbial metabolites metabolites	0.29252	0.515958	1.28327	1.28327
Indole Synthesis	Indole Synthesis	Microbial metabolites metabolites	0.348367	0.566392	1.23181	0.811813
Sum of Indoles	Sum of Indole Metabolites	Microbial metabolites metabolites	0.734352	0.846725	1.04069	1.04069
Sum of Purines	Sum of Purine Derivatives	Purine metabolism	0.00343641	0.169252	1.83953	1.83953
Xanthine Synthesis	Xanthine Synthesis	Purine metabolism	0.0762652	0.354199	1.48325	0.674195
2M3HBA (NBS)	2-Methyl-3-Hydroxybutyric Aciduria (NBS)	FAO	0.97153	0.982839	1.0026	1.0026
2MBG (NBS)	2-Methylbutyrylglycinuria (NBS)	FAO	0.541912	0.714576	1.06383	0.939996
3MGA (NBS)	3-Methylglutaconic Aciduria (NBS)	FAO	0.0339016	0.309885	1.22227	1.22227
BKT Deficiency (NBS)	Beta-Ketothiolase Deficiency (NBS)	FAO	0.0339016	0.309885	1.22227	0.818152
b-Oxidation	Beta-Oxidation	FAO	0.00239999	0.169252	1.35975	1.35975
CACT Deficiency (NBS)	Carnitine Acylcarnitine Translocase Deficiency (NBS)	FAO	0.486287	0.675332	1.10654	0.903719
Carnitine Esterification	Carnitine Esterification	FAO	0.00149044	0.169252	1.49695	1.49695
Carnitine Uptake Defect (NBS)	Carnitine Uptake Defect (NBS)	FAO	0.12924	0.384192	1.23181	1.23181
CPT-1 Deficiency (NBS)	Carnitine Palmitoyltransferase-1 Deficiency (NBS)	FAO	0.486287	0.675332	1.10654	1.10654
CPT-2 Deficiency (NBS)	Carnitine Palmitoyltransferase-2 Deficiency (NBS)	FAO	0.136795	0.384192	1.18096	0.846766
EMA (NBS)	Ethylmalonic Encephalopathy (NBS)	FAO	0.0332825	0.309885	1.76016	1.76016
HMG-CoA Lyase Deficiency (NBS)	3-Hydroxy-3-Methylglutaryl-Coenzyme A Lyase Deficiency (NBS)	FAO	0.97153	0.982839	1.0026	0.997405
IBD Deficiency (NBS)	Isobutyryl-Coenzyme A Dehydrogenase Deficiency (NBS)	FAO	0.0299788	0.309885	1.67703	1.67703
IVA (NBS)	Isovaleric Acidemia (NBS)	FAO	0.157698	0.392798	1.21493	1.21493
LCHAD Deficiency (NBS)	Long-Chain 3-Hydroxyacyl-Coenzyme A Dehydrogenase Deficiency (NBS)	FAO	0.321843	0.542649	1.13591	1.13591
MA (NBS)	Malonic Aciduria (NBS)	FAO	0.0214879	0.266086	1.29249	1.29249
MC Deficiency (NBS)	Multiple Carboxylase Deficiency (NBS)	FAO	0.00385121	0.169252	1.60107	0.624584
MCAD Deficiency (NBS)	Medium-Chain Acyl-Coenzyme A Dehydrogenase Deficiency (NBS)	FAO	0.664473	0.803038	1.04957	0.952771
MCKAT Deficiency (NBS)	Medium-Chain Ketoacyl-Coenzyme A Thiolase Deficiency (NBS)	FAO	0.428142	0.631641	1.08187	0.924329
MMA (NBS)	Methylmalonic Acidemia (NBS)	FAO	0.00315893	0.169252	1.65377	1.65377
PA (NBS)	Propionic Acidemia (NBS)	FAO	0.00385121	0.169252	1.60107	1.60107
SBCAD Deficiency (NBS)	Short/Branched-Chain Acyl-Coenzyme A Dehydrogenase Deficiency (NBS)	FAO	0.011808	0.238951	1.55454	1.55454
SCAD Deficiency (NBS)	Short-Chain Acyl-Coenzyme A Dehydrogenase Deficiency (NBS)	FAO	0.141581	0.385616	1.29752	1.29752
Sum of ACs	Sum of Acylcarnitines	FAO	0.0169757	0.261738	1.35815	1.35815
Sum of Short-Chain Acs	Sum of Short-Chain Acylcarnitines	FAO	0.0140294	0.253058	1.43615	1.43615
Sum of Long-Chain ACs	Sum of Long-Chain Acylcarnitines	FAO	0.044569	0.318282	1.13828	1.13828
Sum of Medium-Chain ACs	Sum of Medium-Chain Acylcarnitines	FAO	0.00237804	0.169252	1.44936	1.44936
Sum of MUFA-ACs	Sum of Monounsaturated Fatty Acid Acylcarnitines	FAO	0.00505341	0.178928	1.17819	1.17819
Sum of PUFA-ACs	Sum of Polyunsaturated Fatty Acid Acylcarnitines	FAO	0.0339245	0.309885	1.21868	1.21868
Sum of SFA-ACs	Sum of Saturated Fatty Acid Acylcarnitines	FAO	0.0189081	0.261738	1.36645	1.36645
TFP Deficiency (NBS)	Mitochondrial Trifunctional Protein Deficiency (NBS)	FAO	0.321843	0.542649	1.13591	0.880351
VLCAD Deficiency (NBS)	VLCAD Deficiency (NBS)	FAO	0.00442604	0.169252	1.57779	1.57779
w-Oxidation	Omega-Oxidation	FAO	0.130992	0.384192	1.18365	0.844842
Ratio of Acetylcarnitine to Carnitine	Ratio of Acetylcarnitine to Carnitine	FAO	0.00396423	0.169252	1.27953	1.27953
Ratio of AC-OHs to ACs	Ratio of Hydroxylated Acylcarnitines to Acylcarnitines	FAO	0.0606824	0.340982	1.35938	0.735628
Ratio of ACs to FAs	Ratio of Acylcarnitines to Fatty Acids	FAO	0.196103	0.443075	1.24113	1.24113
Ratio of Medium-Chain to Long-Chain ACs	Ratio of Medium-Chain Acylcarnitines to Long-Chain Acylcarnitines	FAO	0.0414307	0.31388	1.27329	1.27329
Ratio of Short-Chain to Long-Chain ACs	Ratio of Short-Chain Acylcarnitines to Long-Chain Acylcarnitines	FAO	0.110283	0.367354	1.26168	1.26168
Ratio of Short-Chain to Medium-Chain ACs	Ratio of Short-Chain Acylcarnitines to Medium-Chain Acylcarnitines	FAO	0.909164	0.938917	1.0092	0.990885
PLA2 Activity (1)	Phospholipase A2 Activity (1)	Glycerophospholipids	0.336236	0.556779	1.05594	0.947025
PLA2 Activity (2)	Phospholipase A2 Activity (2)	Glycerophospholipids	0.231409	0.474213	1.08121	0.924888
PLA2 Activity (3)	Phospholipase A2 Activity (3)	Glycerophospholipids	0.00742992	0.208046	1.24437	0.803617
PLA2 Activity (4)	Phospholipase A2 Activity (4)	Glycerophospholipids	0.0425032	0.317445	1.14839	0.870782
PLA2 Activity (5)	Phospholipase A2 Activity (5)	Glycerophospholipids	0.0833615	0.354199	1.13688	0.879603
PLA2 Activity (6)	Phospholipase A2 Activity (6)	Glycerophospholipids	0.86286	0.916103	1.02489	1.02489
Sum of LCFA-LysoPCs	Sum of Long-Chain Fatty Acid Lysophosphatidylcholines	Glycerophospholipids	0.17936	0.417345	1.10801	1.10801
Sum of LysoPCs	Sum of Lysophosphatidylcholines	Glycerophospholipids	0.188116	0.430236	1.10467	1.10467
Sum of MUFA-LysoPCs	Sum of Monounsaturated Fatty Acid Lysophosphatidylcholines	Glycerophospholipids	0.513521	0.693398	1.04912	1.04912
Sum of PUFA-LysoPCs	Sum of Polyunsaturated Fatty Acid Lysophosphatidylcholines	Glycerophospholipids	0.0191074	0.261738	1.25191	1.25191
Sum of SFA-LysoPCs	Sum of Saturated Fatty Acid Lysophosphatidylcholines	Glycerophospholipids	0.489133	0.676791	1.05165	1.05165
Sum of VLCFA-LysoPCs	Sum of Very Long-Chain Fatty Acid Lysophosphatidylcholines	Glycerophospholipids	0.0617048	0.340982	1.48058	0.67541
Sum of MUFA-PCs	Sum of Monounsaturated Fatty Acid Phosphatidylcholines	Glycerophospholipids	0.856677	0.910993	1.01817	1.01817
Sum of PCs	Sum of Phosphatidylcholines	Glycerophospholipids	0.0646625	0.345486	1.16646	1.16646
Sum of PCs (aa)	Sum of Diacyl-Phosphatidylcholines	Glycerophospholipids	0.057475	0.339174	1.17402	1.17402
Sum of PCs (ae)	Sum of Acyl-Alkyl-Phosphatidylcholines	Glycerophospholipids	0.526789	0.703366	1.04768	1.04768
Sum of PUFA-PCs	Sum of Polyunsaturated Fatty Acid Phosphatidylcholines	Glycerophospholipids	0.0402809	0.31388	1.19024	1.19024
Sum of SFA-PCs	Sum of Saturated Fatty Acid Phosphatidylcholines	Glycerophospholipids	0.834482	0.893353	1.02901	0.971808
Ratio of MUFA-PCs to SFA-PCs	Ratio of Monounsaturated Fatty Acid Phosphatidylcholines to Saturated Fatty Acid Phosphatidylcholines	Glycerophospholipids	0.549238	0.716332	1.04771	1.04771
Ratio of PCs (aa) to Choline	Ratio of Diacyl-Phosphatidylcholines to Choline	Glycerophospholipids	0.89101	0.925875	1.01117	0.988955
Ratio of PCs (ae) to Choline	Ratio of Acyl-Alkyl-Phosphatidylcholines to Choline	Glycerophospholipids	0.160757	0.394059	1.1331	0.882534
Ratio of PCs (ae) to PCs (aa)	Ratio of Acyl-Alkyl-Phosphatidylcholines to Diacyl-Phosphatidylcholines	Glycerophospholipids	0.00761674	0.208046	1.12059	0.89239
Ratio of PCs to Choline	Ratio of Phosphatidylcholines to Choline	Glycerophospholipids	0.828205	0.891626	1.01772	0.982589
Ratio of PUFA-PCs to MUFA-PCs	Ratio of Polyunsaturated Fatty Acid Phosphatidylcholines to Monounsaturated Fatty Acid Phosphatidylcholines	Glycerophospholipids	0.0205338	0.261738	1.169	1.169
Ratio of PUFA-PCs to SFA-PCs	Ratio of Polyunsaturated Fatty Acid Phosphatidylcholines to Saturated Fatty Acid Phosphatidylcholines	Glycerophospholipids	0.0930072	0.357529	1.22477	1.22477
Sum of LCFA-SMs	Sum of Long-Chain Fatty Acid Sphingomyelins	Sphingolipids	0.824549	0.889694	1.02062	0.979792
Sum of SM-Non OHs	Sum of Non-Hydroxylated Sphingomyelins	Sphingolipids	0.811278	0.882052	1.02127	0.979171
Sum of SM-OHs	Sum of Hydroxylated Sphingomyelins	Sphingolipids	0.427908	0.631641	1.06523	0.938765
Sum of SMs	Sum of Sphingomyelins	Sphingolipids	0.763561	0.865657	1.02617	0.974497
Sum of VLCFA-SMs	Sum of Very Long-Chain Fatty Acid Sphingomyelins	Sphingolipids	0.719418	0.838736	1.03177	0.969208
Ratio of SM-OHs to SM-Non OHs	Ratio of Hydroxylated Sphingomyelins to Non-Hydroxylated Sphingomyelins	Glycerophospholipids	0.37009	0.589676	1.04304	0.958734
Ratio of SMs to Cer	Ratio of Sphingomyelins to Ceramides	Sphingolipids	0.0878873	0.354199	1.17712	0.849534
Ratio of SMs to PCs	Ratio of Sphingomyelins to Phosphatidylcholines	Sphingolipids	0.0520846	0.325382	1.19699	0.835432
Sum of Cer	Sum of Ceramides	Sphingolipids	0.198234	0.443822	1.14716	1.14716
Sum of Glycosyl-Cer	Sum of Glycosylceramides	Sphingolipids	0.413749	0.625525	1.06394	1.06394
Sum of HexCer	Sum of Hexosylceramides	Sphingolipids	0.538313	0.713768	1.04822	1.04822
Sum of Hex2Cer	Sum of Dihexosylceramides	Sphingolipids	0.706393	0.828678	1.09601	1.09601
Sum of Hex3Cer	Sum of Trihexosylceramides	Sphingolipids	0.0789748	0.354199	1.74343	1.74343
Sum of LCFA-Cer	Sum of Long-Chain Fatty Acid Ceramides	Sphingolipids	0.237177	0.47898	1.35787	0.736447
Sum of LCFA-Glycosyl-Cer	Sum of Long-Chain Fatty Acid Glycosylceramides	Sphingolipids	0.794351	0.877252	1.07813	0.927535
Sum of VLCFA-Cer	Sum of Very Long-Chain Fatty Acid Ceramides	Sphingolipids	0.0952229	0.357529	1.19489	1.19489
Sum of VLCFA-Glycosyl-Cer	Sum of Very Long-Chain Fatty Acid Glycosylceramides	Sphingolipids	0.281779	0.510191	1.07457	1.07457
Ratio of Glycosyl-Cer to Cer	Ratio of Glycosylceramides to Ceramides	Sphingolipids	0.523782	0.70033	1.07822	0.927455
Ratio of Hex2Cer to Cer	Ratio of Dihexosylceramides to Ceramides	Sphingolipids	0.849581	0.904454	1.05201	1.05201
Ratio of Hex2Cer to HexCer	Ratio of Dihexosylceramides to Hexosylceramides	Sphingolipids	0.979842	0.984994	1.00645	1.00645
Ratio of Hex3Cer to Cer	Ratio of Trihexosylceramides to Ceramides	Sphingolipids	0.379842	0.600213	1.30846	1.30846
Ratio of Hex3Cer to HexCer	Ratio of Trihexosylceramides to Hexosylceramides	Sphingolipids	0.138446	0.384192	1.59375	1.59375
Ratio of HexCer to Cer	Ratio of Hexosylceramides to Ceramides	Sphingolipids	0.447048	0.644243	1.09439	0.913752
Sum of CEs	Sum of Cholesteryl Esters	Chol S/T	0.248784	0.485383	1.10539	1.10539
Sum of LCFA-CEs	Sum of Long-Chain Fatty Acid Cholesteryl Esters	Chol S/T	0.236599	0.47898	1.10601	1.10601
Sum of MUFA-CEs	Sum of Monounsaturated Fatty Acid Cholesteryl Esters	Chol S/T	0.0999238	0.363062	1.21916	1.21916
Sum of PUFA-CEs	Sum of Polyunsaturated Fatty Acid Cholesteryl Esters	Chol S/T	0.286664	0.513667	1.09707	1.09707
Sum of Saturated CEs	Sum of Saturated Cholesteryl Esters	Chol S/T	0.10541	0.363179	1.17162	1.17162
Sum of VLCFA-CEs	Sum of Very Long-Chain Fatty Acid Cholesteryl Esters	Chol S/T	0.564145	0.724896	1.08134	1.08134
Sum of DGs	Sum of Diglycerides	Storage lipids	0.172178	0.409459	1.1662	1.1662
Sum of Saturated DGs	Sum of Saturated Diglycerides	Storage lipids	0.503174	0.688175	1.06074	1.06074
Sum of Unsaturated DGs	Sum of Unsaturated Diglycerides	Storage lipids	0.244352	0.484854	1.19921	1.19921
Ratio of DGs to FAs	Ratio of Diglycerides to Fatty Acids	Storage lipids	0.297676	0.523123	1.1222	1.1222
Sum of Saturated TGs	Sum of Saturated Trigylcerides	Storage lipids	0.292032	0.515958	1.2233	1.2233
Sum of TGs	Sum of Triglycerides	Storage lipids	0.100892	0.363179	1.43552	1.43552
Sum of Unsaturated TGs	Sum of Unsaturated Triglycerides	Storage lipids	0.100236	0.363062	1.43758	1.43758
Ratio of TGs to FAs	Ratio of Triglycerides to Fatty Acids	Storage lipids	0.140077	0.385616	1.38136	1.38136
